# Supplementary material for: Crystal structure of bis­(η5-cyclo­penta­dien­yl)(1,4-di-tert-butyl­buta-1-en-3-yn-1-yl)zirconium(IV) μ2-hydroxido-bis­[tris(penta­fluoro­phen­yl)borate]
Source: Acta Crystallogr E Crystallogr Commun. 2015 Feb 28;71(Pt 3):m71–2. doi: 10.1107/S2056989015003710 (PMC4350704; doi:10.1107/S2056989015003710)
Supplement: Supplementary file 1 [file e-71-00m71-sup1.cif]

##############################################################################
#                                                                            #
# This CIF contains the data in a paper accepted for publication in          #
# Acta Crystallographica Section E. It conforms to the requirements of       #
# Notes for Authors for Acta Crystallographica Section E, and has been       #
# peer reviewed under the auspices of the IUCr Commission on Journals.       #
#                                                                            #
# Full details of the Crystallographic Information File format               #
# are given in the paper "The Crystallographic Information File (CIF):       #
# a New Standard Archive File for Crystallography" by S. R. Hall, F. H.      #
# Allen and I. D. Brown [Acta Cryst. (1991), A47, 655-685].                  #
#                                                                            #
# The current version of the core CIF dictionary is obtainable from          #
# ftp://ftp.iucr.org/pub/cif_core.dic.                                       #
#                                                                            #
# Software is freely available for graphical display of the structure(s)     #
# in this CIF. For information consult the CIF software page                 #
# http://www.iucr.org/resources/cif/software.                                #
#                                                                            #
# This file may be used for bona fide research purposes within the           #
# scientific community so long as proper attribution is given to the journal # 
# article from which it was obtained.                                        #
#                                                                            #
##############################################################################
data_I
_audit_creation_method     SHELXL-2014
_database_code_depnum_ccdc_archive     'CCDC 1050794'
_chemical_name_systematic
;\
Bis(\h^5^-cyclopentadienyl)(1,4-di-<i>tert</i>-butylbuta-1-en-3-yn-1-\
yl)zirconium(IV) \m~2~-hydroxido-bis[tris(pentafluorophenyl)borate]
;
_chemical_name_common     ?
_chemical_formula_moiety     'C22 H29 Zr +, C36 H B2 F30 O -'
_chemical_formula_sum     'C58 H30 B2 F30 O Zr'
_chemical_formula_iupac     '[Zr (C12 H19) (C5 H5)2] (C36 H B2 F30 O)'
_chemical_formula_weight     1425.66
_chemical_melting_point     ?
_shelx_space_group_comment
;
The symmetry employed for this shelxl refinement is uniquely defined
by the following loop, which should always be used as a source of
symmetry information in preference to the above space-group names.
They are only intended as comments.
;
_space_group_crystal_system     triclinic
_space_group_name_H-M_alt     'P -1'
_space_group_name_Hall     '-P 1'
loop_
    _space_group_symop_operation_xyz
    'x, y, z'
    '-x, -y, -z'
_cell_length_a     12.8896(5)
_cell_length_b     13.6334(5)
_cell_length_c     16.5466(6)
_cell_angle_alpha     86.730(3)
_cell_angle_beta     75.389(3)
_cell_angle_gamma     77.581(3)
_cell_volume     2747.84(18)
_cell_formula_units_Z     2
_cell_measurement_reflns_used     6318
_cell_measurement_theta_min     1.64
_cell_measurement_theta_max     28.35
_cell_measurement_temperature     200(2)
_exptl_crystal_description     prism
_exptl_crystal_colour     yellow
_exptl_crystal_size_max     0.25
_exptl_crystal_size_mid     0.25
_exptl_crystal_size_min     0.17
_exptl_crystal_density_diffrn     1.723
_exptl_crystal_density_meas     ?
_exptl_crystal_density_method     ?
_exptl_crystal_F_000     1412
_exptl_absorpt_coefficient_mu     0.345
_exptl_absorpt_correction_type     numerical
_exptl_absorpt_process_details
;
(X-SHAPE and X-RED32; Stoe & Cie, 2005)
;
_exptl_absorpt_correction_T_min     0.8103
_exptl_absorpt_correction_T_max     0.9660
_exptl_special_details     ?
_diffrn_ambient_temperature     200(2)
_diffrn_radiation_type     MoK\a
_diffrn_radiation_wavelength     0.71073
_diffrn_radiation_source     'fine-focus sealed tube'
_diffrn_radiation_monochromator     graphite
_diffrn_measurement_device_type     'Stoe IPDS II'
_diffrn_measurement_method     '\w'
_diffrn_detector_area_resol_mean     ?
_diffrn_reflns_number     47172
_diffrn_reflns_av_R_equivalents     0.0399
_diffrn_reflns_theta_min     1.529
_diffrn_reflns_theta_max     28.037
_diffrn_reflns_theta_full     25.242
_diffrn_measured_fraction_theta_max     0.987
_diffrn_measured_fraction_theta_full     1.000
_diffrn_reflns_limit_h_min     -16
_diffrn_reflns_limit_h_max     16
_diffrn_reflns_limit_k_min     -17
_diffrn_reflns_limit_k_max     17
_diffrn_reflns_limit_l_min     -21
_diffrn_reflns_limit_l_max     19
_refine_special_details     ?
_reflns_number_total     13119
_reflns_number_gt     8407
_reflns_threshold_expression     I>2\s(I)
_refine_ls_structure_factor_coef     Fsqd
_refine_ls_matrix_type     full
_refine_ls_R_factor_all     0.0661
_refine_ls_R_factor_gt     0.0371
_refine_ls_wR_factor_gt     0.0780
_refine_ls_wR_factor_ref     0.0833
_refine_ls_goodness_of_fit_ref     0.839
_refine_ls_restrained_S_all     0.848
_refine_ls_number_reflns     13119
_refine_ls_number_parameters     820
_refine_ls_number_restraints     27
_refine_ls_hydrogen_treatment     mixed
_refine_ls_weighting_scheme     calc
_refine_ls_weighting_details
                      'w=1/[\s^2^(Fo^2^)+(0.0453P)^2^] where P=(Fo^2^+2Fc^2^)/3'
_atom_sites_solution_hydrogens     mixed
_atom_sites_solution_primary     ?
_atom_sites_solution_secondary     ?
_refine_ls_shift/su_max     0.001
_refine_ls_shift/su_mean     0.000
_refine_diff_density_max     0.624
_refine_diff_density_min     -0.405
_refine_ls_extinction_method     none
_refine_ls_extinction_coef     .
loop_
    _atom_type_symbol
    _atom_type_description
    _atom_type_scat_dispersion_real
    _atom_type_scat_dispersion_imag
    _atom_type_scat_source
    'C' 'C' 0.0033 0.0016
                         'International Tables Vol C Tables 4.2.6.8 and 6.1.1.4'
    'H' 'H' 0.0000 0.0000
                         'International Tables Vol C Tables 4.2.6.8 and 6.1.1.4'
    'B' 'B' 0.0013 0.0007
                         'International Tables Vol C Tables 4.2.6.8 and 6.1.1.4'
    'F' 'F' 0.0171 0.0103
                         'International Tables Vol C Tables 4.2.6.8 and 6.1.1.4'
    'Zr' 'Zr' -2.9673 0.5597
                         'International Tables Vol C Tables 4.2.6.8 and 6.1.1.4'
    'O' 'O' 0.0106 0.0060
                         'International Tables Vol C Tables 4.2.6.8 and 6.1.1.4'
_computing_data_collection
;
X-AREA (Stoe & Cie, 2005)
;
_computing_cell_refinement
;
X-AREA (Stoe & Cie, 2005)
;
_computing_data_reduction
;
X-AREA (Stoe & Cie, 2005)
;
_computing_structure_solution
;
SHELXS97 (Sheldrick, 2008)
;
_computing_structure_refinement
;
SHELXL2014 (Sheldrick, 2015)
;
_computing_molecular_graphics
;
XP in SHELXTL (Sheldrick, 2008)
;
_computing_publication_material
;
SHELXL2014 (Sheldrick, 2015)
;
loop_
    _atom_site_type_symbol
    _atom_site_label
    _atom_site_fract_x
    _atom_site_fract_y
    _atom_site_fract_z
    _atom_site_U_iso_or_equiv
    _atom_site_adp_type
    _atom_site_calc_flag
    _atom_site_occupancy
    _atom_site_disorder_assembly
    _atom_site_disorder_group
    B B1 0.62689(19) 0.20536(17) 0.29996(15) 0.0268(5) Uani d 1 . .
    B B2 0.79348(19) 0.29432(18) 0.18106(15) 0.0272(5) Uani d 1 . .
    C C1 0.9852(2) 0.27187(19) 0.74447(15) 0.0425(6) Uani d 1 . .
    C C2 0.9592(2) 0.18318(19) 0.75685(17) 0.0409(6) Uani d 1 . .
    C C3 0.8706(2) 0.15060(19) 0.73591(16) 0.0422(6) Uani d 1 . .
    C C4 0.7936(2) 0.1297(2) 0.71818(18) 0.0510(7) Uani d 1 . .
    C C5 1.0792(2) 0.30077(18) 0.77204(15) 0.0408(6) Uani d 1 . .
    C C6 1.0966(3) 0.4026(3) 0.7357(3) 0.0824(12) Uani d 1 . .
    H H6A 1.1572 0.4206 0.7534 0.124 Uiso calc 1 . .
    H H6B 1.0296 0.4534 0.7557 0.124 Uiso calc 1 . .
    H H6C 1.1143 0.3996 0.6746 0.124 Uiso calc 1 . .
    C C7 1.0480(3) 0.3083(3) 0.86594(19) 0.0805(11) Uani d 1 . .
    H H7A 1.0316 0.2444 0.8902 0.121 Uiso calc 1 . .
    H H7B 0.9831 0.3621 0.8835 0.121 Uiso calc 1 . .
    H H7C 1.1089 0.3232 0.8851 0.121 Uiso calc 1 . .
    C C8 1.1847(3) 0.2256(3) 0.7420(3) 0.1003(15) Uani d 1 . .
    H H8A 1.2432 0.2455 0.7610 0.150 Uiso calc 1 . .
    H H8B 1.2039 0.2232 0.6808 0.150 Uiso calc 1 . .
    H H8C 1.1755 0.1591 0.7646 0.150 Uiso calc 1 . .
    C C9 0.7083(2) 0.0823(2) 0.70203(19) 0.0591(8) Uani d 1 . .
    C C10A 0.6103(4) 0.0946(4) 0.7771(3) 0.0799(14) Uiso d 0.701(4) A 1
    H H10A 0.5542 0.0628 0.7656 0.120 Uiso calc 0.701(4) A 1
    H H10B 0.6335 0.0628 0.8260 0.120 Uiso calc 0.701(4) A 1
    H H10C 0.5799 0.1663 0.7881 0.120 Uiso calc 0.701(4) A 1
    C C11A 0.6625(5) 0.1351(4) 0.6285(3) 0.0829(15) Uiso d 0.701(4) A 1
    H H11A 0.6061 0.1021 0.6191 0.124 Uiso calc 0.701(4) A 1
    H H11B 0.6305 0.2059 0.6423 0.124 Uiso calc 0.701(4) A 1
    H H11C 0.7222 0.1305 0.5777 0.124 Uiso calc 0.701(4) A 1
    C C12A 0.7591(5) -0.0252(4) 0.6773(4) 0.1011(17) Uiso d 0.701(4) A 1
    H H12A 0.7035 -0.0580 0.6663 0.152 Uiso calc 0.701(4) A 1
    H H12B 0.8188 -0.0271 0.6267 0.152 Uiso calc 0.701(4) A 1
    H H12C 0.7883 -0.0605 0.7227 0.152 Uiso calc 0.701(4) A 1
    C C10B 0.5924(7) 0.1386(9) 0.7394(8) 0.083(2) Uiso d 0.299(4) A 2
    H H10D 0.5401 0.1031 0.7263 0.124 Uiso calc 0.299(4) A 2
    H H10E 0.5803 0.1426 0.8001 0.124 Uiso calc 0.299(4) A 2
    H H10F 0.5819 0.2066 0.7159 0.124 Uiso calc 0.299(4) A 2
    C C11B 0.7348(12) 0.0506(11) 0.6129(5) 0.098(3) Uiso d 0.299(4) A 2
    H H11D 0.6769 0.0194 0.6040 0.147 Uiso calc 0.299(4) A 2
    H H11E 0.7402 0.1095 0.5765 0.147 Uiso calc 0.299(4) A 2
    H H11F 0.8049 0.0021 0.5998 0.147 Uiso calc 0.299(4) A 2
    C C12B 0.7181(11) -0.0169(7) 0.7545(8) 0.089(2) Uiso d 0.299(4) A 2
    H H12D 0.6637 -0.0539 0.7475 0.134 Uiso calc 0.299(4) A 2
    H H12E 0.7918 -0.0584 0.7353 0.134 Uiso calc 0.299(4) A 2
    H H12F 0.7049 -0.0005 0.8136 0.134 Uiso calc 0.299(4) A 2
    C C13 0.66787(14) 0.36548(12) 0.79695(12) 0.0517(7) Uani d 1 . .
    H H13 0.6272 0.3145 0.8151 0.062 Uiso calc 1 . .
    C C14 0.74940(15) 0.38772(13) 0.83266(10) 0.0475(7) Uani d 1 . .
    H H14 0.7728 0.3542 0.8789 0.057 Uiso calc 1 . .
    C C15 0.78976(13) 0.46886(13) 0.78714(12) 0.0479(7) Uani d 1 . .
    H H15 0.8449 0.4991 0.7976 0.058 Uiso calc 1 . .
    C C16 0.73318(15) 0.49676(12) 0.72329(11) 0.0496(7) Uani d 1 . .
    H H16 0.7439 0.5490 0.6835 0.060 Uiso calc 1 . .
    C C17 0.65784(14) 0.43287(15) 0.72935(11) 0.0517(7) Uani d 1 . .
    H H17 0.6093 0.4349 0.6943 0.062 Uiso calc 1 . .
    C C18 0.9270(2) 0.41749(15) 0.56372(13) 0.0699(10) Uani d 1 . .
    H H18 0.9389 0.4819 0.5730 0.084 Uiso calc 1 . .
    C C19 0.83144(17) 0.39720(14) 0.54610(13) 0.0617(8) Uani d 1 . .
    H H19 0.7681 0.4457 0.5415 0.074 Uiso calc 1 . .
    C C20 0.84714(16) 0.29177(15) 0.53661(13) 0.0552(7) Uani d 1 . .
    H H20 0.7962 0.2573 0.5245 0.066 Uiso calc 1 . .
    C C21 0.95243(17) 0.24689(14) 0.54838(12) 0.0585(8) Uani d 1 . .
    H H21 0.9842 0.1771 0.5455 0.070 Uiso calc 1 . .
    C C22 1.00180(14) 0.3246(2) 0.56513(12) 0.0743(11) Uani d 1 . .
    H H22 1.0724 0.3159 0.5755 0.089 Uiso calc 1 . .
    C C23 0.53417(16) 0.27195(15) 0.37623(13) 0.0259(4) Uani d 1 . .
    C C24 0.56643(17) 0.31399(16) 0.43748(13) 0.0293(5) Uani d 1 . .
    C C25 0.49734(19) 0.36692(17) 0.50575(14) 0.0351(5) Uani d 1 . .
    C C26 0.38647(19) 0.37978(17) 0.51604(14) 0.0369(5) Uani d 1 . .
    C C27 0.34887(17) 0.33839(16) 0.45860(14) 0.0328(5) Uani d 1 . .
    C C28 0.42095(17) 0.28547(15) 0.39120(13) 0.0283(5) Uani d 1 . .
    C C29 0.67605(17) 0.10434(15) 0.34827(13) 0.0290(5) Uani d 1 . .
    C C30 0.77542(18) 0.08198(16) 0.36996(14) 0.0322(5) Uani d 1 . .
    C C31 0.8078(2) -0.00110(18) 0.41655(16) 0.0416(6) Uani d 1 . .
    C C32 0.7388(2) -0.06633(17) 0.44457(16) 0.0440(6) Uani d 1 . .
    C C33 0.6386(2) -0.04764(17) 0.42578(15) 0.0394(6) Uani d 1 . .
    C C34 0.60956(18) 0.03622(16) 0.37984(14) 0.0314(5) Uani d 1 . .
    C C35 0.57823(16) 0.18643(16) 0.22220(13) 0.0286(5) Uani d 1 . .
    C C36 0.59296(18) 0.09457(16) 0.18300(14) 0.0333(5) Uani d 1 . .
    C C37 0.5508(2) 0.08297(19) 0.11677(15) 0.0409(6) Uani d 1 . .
    C C38 0.4893(2) 0.1647(2) 0.08566(16) 0.0435(6) Uani d 1 . .
    C C39 0.47201(19) 0.25690(19) 0.12106(15) 0.0388(5) Uani d 1 . .
    C C40 0.51676(17) 0.26529(16) 0.18678(14) 0.0306(5) Uani d 1 . .
    C C41 0.79519(17) 0.21253(16) 0.11253(13) 0.0292(5) Uani d 1 . .
    C C42 0.84955(18) 0.11357(16) 0.11741(14) 0.0324(5) Uani d 1 . .
    C C43 0.8606(2) 0.04069(17) 0.06001(16) 0.0400(6) Uani d 1 . .
    C C44 0.8142(2) 0.06373(19) -0.00607(16) 0.0455(6) Uani d 1 . .
    C C45 0.7565(2) 0.15938(19) -0.01305(14) 0.0400(6) Uani d 1 . .
    C C46 0.74802(18) 0.23080(16) 0.04529(14) 0.0327(5) Uani d 1 . .
    C C47 0.74840(17) 0.41262(16) 0.15988(13) 0.0291(5) Uani d 1 . .
    C C48 0.67159(18) 0.48323(16) 0.21216(14) 0.0325(5) Uani d 1 . .
    C C49 0.64114(19) 0.58268(17) 0.19104(17) 0.0398(6) Uani d 1 . .
    C C50 0.6879(2) 0.61662(17) 0.11353(19) 0.0467(6) Uani d 1 . .
    C C51 0.7663(2) 0.55051(19) 0.05963(16) 0.0452(6) Uani d 1 . .
    C C52 0.79564(19) 0.45291(17) 0.08375(15) 0.0366(5) Uani d 1 . .
    C C53 0.91714(17) 0.28909(15) 0.19566(13) 0.0281(4) Uani d 1 . .
    C C54 1.01596(18) 0.25210(16) 0.13889(14) 0.0335(5) Uani d 1 . .
    C C55 1.11764(18) 0.24930(17) 0.15358(17) 0.0395(6) Uani d 1 . .
    C C56 1.12492(19) 0.28574(18) 0.22648(17) 0.0405(6) Uani d 1 . .
    C C57 1.0302(2) 0.32661(18) 0.28417(16) 0.0385(5) Uani d 1 . .
    C C58 0.93044(17) 0.32780(16) 0.26670(14) 0.0312(5) Uani d 1 . .
    F F1 0.67535(10) 0.30374(11) 0.43197(8) 0.0391(3) Uani d 1 . .
    F F2 0.53833(13) 0.40589(12) 0.56093(9) 0.0520(4) Uani d 1 . .
    F F3 0.31647(13) 0.43285(12) 0.58047(9) 0.0563(4) Uani d 1 . .
    F F4 0.23980(10) 0.35074(10) 0.46769(9) 0.0447(4) Uani d 1 . .
    F F5 0.37404(10) 0.24591(10) 0.34052(8) 0.0384(3) Uani d 1 . .
    F F6 0.84787(10) 0.14335(10) 0.34862(9) 0.0401(3) Uani d 1 . .
    F F7 0.90530(13) -0.01638(12) 0.43567(11) 0.0603(4) Uani d 1 . .
    F F8 0.76925(15) -0.14715(11) 0.48968(11) 0.0651(5) Uani d 1 . .
    F F9 0.57076(13) -0.11164(11) 0.45179(10) 0.0538(4) Uani d 1 . .
    F F10 0.50912(11) 0.05135(10) 0.36506(9) 0.0403(3) Uani d 1 . .
    F F11 0.65509(11) 0.01120(9) 0.20768(9) 0.0411(3) Uani d 1 . .
    F F12 0.57139(15) -0.00692(12) 0.08071(10) 0.0599(4) Uani d 1 . .
    F F13 0.44963(15) 0.15406(14) 0.02003(10) 0.0652(5) Uani d 1 . .
    F F14 0.41377(13) 0.33750(12) 0.09076(10) 0.0556(4) Uani d 1 . .
    F F15 0.49879(11) 0.35877(9) 0.21779(8) 0.0370(3) Uani d 1 . .
    F F16 0.89746(11) 0.08421(9) 0.18083(9) 0.0406(3) Uani d 1 . .
    F F17 0.91750(13) -0.05302(10) 0.06875(10) 0.0570(4) Uani d 1 . .
    F F18 0.82371(17) -0.00562(13) -0.06316(11) 0.0703(5) Uani d 1 . .
    F F19 0.70551(15) 0.18250(12) -0.07546(9) 0.0591(4) Uani d 1 . .
    F F20 0.68685(11) 0.32214(10) 0.03376(8) 0.0402(3) Uani d 1 . .
    F F21 0.62084(11) 0.45871(9) 0.29049(8) 0.0379(3) Uani d 1 . .
    F F22 0.56761(12) 0.64748(10) 0.24648(11) 0.0551(4) Uani d 1 . .
    F F23 0.65937(16) 0.71307(11) 0.09263(12) 0.0713(5) Uani d 1 . .
    F F24 0.81554(16) 0.58198(12) -0.01608(11) 0.0698(5) Uani d 1 . .
    F F25 0.87523(12) 0.39252(10) 0.02851(9) 0.0485(4) Uani d 1 . .
    F F26 1.01811(11) 0.21525(11) 0.06457(8) 0.0436(3) Uani d 1 . .
    F F27 1.20962(11) 0.21015(11) 0.09655(11) 0.0557(4) Uani d 1 . .
    F F28 1.22255(12) 0.28281(12) 0.24214(11) 0.0591(4) Uani d 1 . .
    F F29 1.03531(13) 0.36563(13) 0.35548(10) 0.0558(4) Uani d 1 . .
    F F30 0.84025(11) 0.37121(10) 0.32578(8) 0.0401(3) Uani d 1 . .
    O O1 0.71908(12) 0.26558(11) 0.26572(10) 0.0268(3) Uani d 1 . .
    Zr Zr1 0.84257(2) 0.32484(2) 0.68602(2) 0.03081(6) Uani d 1 . .
    H H1 0.733(2) 0.2889(19) 0.3016(16) 0.034(8) Uiso d 1 . .
    H H2 1.002(3) 0.128(2) 0.782(2) 0.076(10) Uiso d 1 . .
loop_
    _atom_site_aniso_label
    _atom_site_aniso_U_11
    _atom_site_aniso_U_22
    _atom_site_aniso_U_33
    _atom_site_aniso_U_12
    _atom_site_aniso_U_13
    _atom_site_aniso_U_23
    B1 0.0244(11) 0.0262(11) 0.0289(12) -0.0044(9) -0.0053(9) -0.0019(10)
    B2 0.0282(12) 0.0297(12) 0.0230(11) -0.0063(9) -0.0046(9) -0.0017(9)
    C1 0.0434(14) 0.0499(14) 0.0320(13) -0.0175(11) 0.0031(11) -0.0078(11)
    C2 0.0413(13) 0.0364(13) 0.0460(15) -0.0085(11) -0.0133(11) 0.0039(11)
    C3 0.0459(14) 0.0430(14) 0.0399(14) -0.0163(11) -0.0089(11) -0.0001(11)
    C4 0.0512(16) 0.0533(16) 0.0495(16) -0.0141(13) -0.0085(13) -0.0127(13)
    C5 0.0407(13) 0.0459(14) 0.0378(13) -0.0111(11) -0.0106(11) -0.0049(11)
    C6 0.076(2) 0.082(2) 0.116(3) -0.050(2) -0.051(2) 0.029(2)
    C7 0.092(3) 0.120(3) 0.0457(18) -0.055(2) -0.0184(18) -0.0064(19)
    C8 0.0468(19) 0.108(3) 0.148(4) -0.0011(19) -0.025(2) -0.065(3)
    C9 0.0671(19) 0.0606(18) 0.0601(19) -0.0289(15) -0.0185(15) -0.0140(15)
    C13 0.0380(14) 0.0508(16) 0.0553(17) -0.0099(12) 0.0110(12) -0.0091(13)
    C14 0.0481(15) 0.0481(15) 0.0373(14) -0.0008(12) -0.0005(12) -0.0056(12)
    C15 0.0457(14) 0.0425(14) 0.0514(16) -0.0101(11) -0.0007(13) -0.0124(12)
    C16 0.0521(15) 0.0378(14) 0.0507(16) 0.0008(12) -0.0061(13) -0.0016(12)
    C17 0.0350(13) 0.0566(16) 0.0587(18) 0.0051(12) -0.0119(12) -0.0148(14)
    C18 0.107(3) 0.068(2) 0.0350(15) -0.046(2) 0.0052(17) 0.0036(14)
    C19 0.074(2) 0.0589(18) 0.0399(15) 0.0079(15) -0.0128(15) 0.0104(13)
    C20 0.0660(19) 0.0672(19) 0.0375(14) -0.0172(15) -0.0198(13) 0.0026(13)
    C21 0.0674(19) 0.0608(18) 0.0311(14) 0.0161(15) -0.0073(13) -0.0004(13)
    C22 0.0392(15) 0.161(4) 0.0248(13) -0.034(2) -0.0023(12) 0.0045(18)
    C23 0.0281(10) 0.0251(10) 0.0259(10) -0.0073(8) -0.0078(8) 0.0020(8)
    C24 0.0273(10) 0.0323(11) 0.0275(11) -0.0065(8) -0.0047(9) -0.0009(9)
    C25 0.0433(13) 0.0378(12) 0.0262(11) -0.0128(10) -0.0075(10) -0.0047(9)
    C26 0.0396(13) 0.0321(11) 0.0304(12) -0.0040(10) 0.0051(10) -0.0048(9)
    C27 0.0247(10) 0.0315(11) 0.0371(12) -0.0041(9) -0.0007(9) 0.0048(9)
    C28 0.0285(10) 0.0284(11) 0.0295(11) -0.0069(8) -0.0092(9) 0.0016(9)
    C29 0.0314(11) 0.0277(11) 0.0259(11) -0.0039(8) -0.0044(9) -0.0038(9)
    C30 0.0324(11) 0.0310(11) 0.0317(11) -0.0044(9) -0.0068(9) 0.0001(9)
    C31 0.0402(13) 0.0392(13) 0.0438(14) 0.0023(10) -0.0164(11) 0.0015(11)
    C32 0.0561(16) 0.0296(12) 0.0404(14) 0.0006(11) -0.0114(12) 0.0091(10)
    C33 0.0508(15) 0.0296(11) 0.0340(12) -0.0104(10) -0.0021(11) 0.0012(10)
    C34 0.0316(11) 0.0322(11) 0.0296(11) -0.0057(9) -0.0060(9) -0.0036(9)
    C35 0.0259(10) 0.0310(11) 0.0286(11) -0.0072(8) -0.0043(9) -0.0033(9)
    C36 0.0358(12) 0.0303(11) 0.0338(12) -0.0085(9) -0.0066(10) -0.0031(9)
    C37 0.0457(14) 0.0435(14) 0.0365(13) -0.0166(11) -0.0066(11) -0.0139(11)
    C38 0.0430(14) 0.0616(17) 0.0336(13) -0.0150(12) -0.0178(11) -0.0094(12)
    C39 0.0348(12) 0.0491(14) 0.0335(12) -0.0054(10) -0.0133(10) 0.0003(11)
    C40 0.0291(11) 0.0318(11) 0.0308(11) -0.0061(9) -0.0062(9) -0.0052(9)
    C41 0.0288(10) 0.0303(11) 0.0270(11) -0.0066(8) -0.0027(9) -0.0035(9)
    C42 0.0332(11) 0.0341(12) 0.0288(11) -0.0080(9) -0.0040(9) -0.0040(9)
    C43 0.0400(13) 0.0323(12) 0.0415(14) -0.0039(10) 0.0005(11) -0.0099(10)
    C44 0.0559(16) 0.0429(14) 0.0360(14) -0.0139(12) -0.0011(12) -0.0174(11)
    C45 0.0505(14) 0.0475(14) 0.0263(12) -0.0170(11) -0.0105(11) -0.0048(10)
    C46 0.0370(12) 0.0319(11) 0.0283(11) -0.0087(9) -0.0048(9) -0.0011(9)
    C47 0.0309(11) 0.0293(11) 0.0299(11) -0.0089(9) -0.0102(9) -0.0015(9)
    C48 0.0334(11) 0.0311(11) 0.0357(12) -0.0081(9) -0.0121(10) -0.0021(9)
    C49 0.0354(12) 0.0297(12) 0.0558(16) -0.0027(9) -0.0159(11) -0.0053(11)
    C50 0.0530(15) 0.0264(12) 0.0660(18) -0.0074(11) -0.0272(14) 0.0097(12)
    C51 0.0579(16) 0.0403(13) 0.0418(14) -0.0178(12) -0.0168(12) 0.0135(11)
    C52 0.0402(13) 0.0342(12) 0.0351(12) -0.0090(10) -0.0071(10) -0.0007(10)
    C53 0.0307(10) 0.0251(10) 0.0289(11) -0.0082(8) -0.0064(9) 0.0007(8)
    C54 0.0347(12) 0.0308(11) 0.0345(12) -0.0091(9) -0.0052(10) -0.0017(9)
    C55 0.0275(11) 0.0348(12) 0.0523(15) -0.0063(9) -0.0029(10) -0.0013(11)
    C56 0.0302(12) 0.0384(13) 0.0593(17) -0.0121(10) -0.0196(11) 0.0052(12)
    C57 0.0418(13) 0.0424(13) 0.0398(13) -0.0182(11) -0.0180(11) 0.0023(11)
    C58 0.0305(11) 0.0322(11) 0.0317(12) -0.0112(9) -0.0053(9) -0.0005(9)
    F1 0.0294(7) 0.0595(8) 0.0317(7) -0.0124(6) -0.0090(5) -0.0080(6)
    F2 0.0571(9) 0.0655(10) 0.0360(8) -0.0182(8) -0.0071(7) -0.0207(7)
    F3 0.0502(9) 0.0613(10) 0.0441(8) -0.0036(7) 0.0105(7) -0.0217(7)
    F4 0.0251(6) 0.0481(8) 0.0534(9) -0.0038(6) 0.0001(6) 0.0027(7)
    F5 0.0288(6) 0.0502(8) 0.0395(7) -0.0119(6) -0.0101(6) -0.0055(6)
    F6 0.0315(7) 0.0410(7) 0.0508(8) -0.0096(6) -0.0156(6) 0.0071(6)
    F7 0.0478(9) 0.0584(10) 0.0765(12) 0.0018(7) -0.0328(8) 0.0160(8)
    F8 0.0813(12) 0.0402(8) 0.0711(11) -0.0026(8) -0.0275(9) 0.0239(8)
    F9 0.0671(10) 0.0394(8) 0.0545(9) -0.0230(7) -0.0066(8) 0.0117(7)
    F10 0.0374(7) 0.0407(7) 0.0463(8) -0.0156(6) -0.0110(6) 0.0044(6)
    F11 0.0515(8) 0.0279(7) 0.0414(8) -0.0040(6) -0.0095(6) -0.0060(6)
    F12 0.0816(12) 0.0508(9) 0.0539(10) -0.0201(8) -0.0184(9) -0.0239(8)
    F13 0.0729(11) 0.0857(12) 0.0507(10) -0.0167(9) -0.0363(9) -0.0176(9)
    F14 0.0563(9) 0.0646(10) 0.0487(9) 0.0023(8) -0.0310(8) 0.0012(8)
    F15 0.0427(7) 0.0303(7) 0.0386(7) -0.0013(6) -0.0155(6) -0.0034(6)
    F16 0.0434(8) 0.0339(7) 0.0436(8) -0.0021(6) -0.0137(6) -0.0019(6)
    F17 0.0633(10) 0.0335(8) 0.0652(11) 0.0039(7) -0.0079(8) -0.0169(7)
    F18 0.1024(14) 0.0572(10) 0.0512(10) -0.0145(10) -0.0137(10) -0.0310(8)
    F19 0.0895(12) 0.0646(10) 0.0352(8) -0.0253(9) -0.0287(8) -0.0044(7)
    F20 0.0495(8) 0.0391(7) 0.0352(7) -0.0069(6) -0.0183(6) 0.0004(6)
    F21 0.0392(7) 0.0352(7) 0.0349(7) -0.0058(6) -0.0008(6) -0.0078(6)
    F22 0.0471(8) 0.0335(7) 0.0785(11) 0.0037(6) -0.0113(8) -0.0148(7)
    F23 0.0904(13) 0.0339(8) 0.0910(14) -0.0052(8) -0.0359(11) 0.0204(8)
    F24 0.0966(14) 0.0562(10) 0.0526(10) -0.0241(9) -0.0099(9) 0.0259(8)
    F25 0.0550(9) 0.0454(8) 0.0354(8) -0.0113(7) 0.0071(7) 0.0018(6)
    F26 0.0355(7) 0.0539(8) 0.0371(8) -0.0088(6) 0.0011(6) -0.0134(6)
    F27 0.0276(7) 0.0553(9) 0.0757(11) -0.0061(6) 0.0032(7) -0.0135(8)
    F28 0.0360(8) 0.0666(10) 0.0839(12) -0.0153(7) -0.0278(8) 0.0012(9)
    F29 0.0571(9) 0.0772(11) 0.0469(9) -0.0301(8) -0.0231(8) -0.0057(8)
    F30 0.0365(7) 0.0507(8) 0.0343(7) -0.0152(6) -0.0026(6) -0.0134(6)
    O1 0.0281(8) 0.0298(8) 0.0243(8) -0.0091(6) -0.0065(6) -0.0033(6)
    Zr1 0.02742(11) 0.03248(11) 0.03073(12) -0.00538(8) -0.00494(8) 0.00140(9)
_geom_special_details
;
All e.s.d.'s (except the e.s.d. in the dihedral angle between two l.s. planes)
are estimated using the full covariance matrix. The cell e.s.d.'s are taken
into account individually in the estimation of e.s.d.'s in distances, angles
and torsion angles; correlations between e.s.d.'s in cell parameters are only
used when they are defined by crystal symmetry. An approximate (isotropic)
treatment of cell e.s.d.'s is used for estimating e.s.d.'s involving l.s.
planes.
;
loop_
    _geom_bond_atom_site_label_1
    _geom_bond_atom_site_label_2
    _geom_bond_site_symmetry_2
    _geom_bond_distance
    _geom_bond_publ_flag
    B1 O1 . 1.560(3) ?
    B1 C35 . 1.622(3) ?
    B1 C29 . 1.641(3) ?
    B1 C23 . 1.658(3) ?
    B2 O1 . 1.567(3) ?
    B2 C41 . 1.628(3) ?
    B2 C47 . 1.642(3) ?
    B2 C53 . 1.658(3) ?
    C1 C2 . 1.314(3) ?
    C1 C5 . 1.529(4) ?
    C1 Zr1 . 2.255(3) ?
    C2 C3 . 1.434(4) ?
    C2 Zr1 . 2.597(3) ?
    C2 H2 . 0.96(3) ?
    C3 C4 . 1.197(4) ?
    C3 Zr1 . 2.452(2) ?
    C4 C9 . 1.473(4) ?
    C4 Zr1 . 2.855(3) ?
    C5 C8 . 1.504(4) ?
    C5 C7 . 1.507(4) ?
    C5 C6 . 1.520(4) ?
    C6 H6A . 0.9800 ?
    C6 H6B . 0.9800 ?
    C6 H6C . 0.9800 ?
    C7 H7A . 0.9800 ?
    C7 H7B . 0.9800 ?
    C7 H7C . 0.9800 ?
    C8 H8A . 0.9800 ?
    C8 H8B . 0.9800 ?
    C8 H8C . 0.9800 ?
    C9 C11B . 1.494(7) ?
    C9 C12A . 1.505(5) ?
    C9 C10B . 1.516(7) ?
    C9 C10A . 1.519(5) ?
    C9 C11A . 1.558(5) ?
    C9 C12B . 1.564(7) ?
    C10A H10A . 0.9800 ?
    C10A H10B . 0.9800 ?
    C10A H10C . 0.9800 ?
    C11A H11A . 0.9800 ?
    C11A H11B . 0.9800 ?
    C11A H11C . 0.9800 ?
    C12A H12A . 0.9800 ?
    C12A H12B . 0.9800 ?
    C12A H12C . 0.9800 ?
    C10B H10D . 0.9800 ?
    C10B H10E . 0.9800 ?
    C10B H10F . 0.9800 ?
    C11B H11D . 0.9800 ?
    C11B H11E . 0.9800 ?
    C11B H11F . 0.9800 ?
    C12B H12D . 0.9800 ?
    C12B H12E . 0.9800 ?
    C12B H12F . 0.9800 ?
    C13 C17 . 1.4200 ?
    C13 C14 . 1.4200 ?
    C13 Zr1 . 2.4982(17) ?
    C13 H13 . 0.9500 ?
    C14 C15 . 1.4200 ?
    C14 Zr1 . 2.5277(17) ?
    C14 H14 . 0.9500 ?
    C15 C16 . 1.4200 ?
    C15 Zr1 . 2.5186(18) ?
    C15 H15 . 0.9500 ?
    C16 C17 . 1.4200 ?
    C16 Zr1 . 2.4832(18) ?
    C16 H16 . 0.9500 ?
    C17 Zr1 . 2.4705(18) ?
    C17 H17 . 0.9500 ?
    C18 C22 . 1.4200 ?
    C18 C19 . 1.4200 ?
    C18 Zr1 . 2.4624(19) ?
    C18 H18 . 0.9500 ?
    C19 C20 . 1.4200 ?
    C19 Zr1 . 2.4900(19) ?
    C19 H19 . 0.9500 ?
    C20 C21 . 1.4200 ?
    C20 Zr1 . 2.522(2) ?
    C20 H20 . 0.9500 ?
    C21 C22 . 1.4200 ?
    C21 Zr1 . 2.5147(19) ?
    C21 H21 . 0.9500 ?
    C22 Zr1 . 2.4779(18) ?
    C22 H22 . 0.9500 ?
    C23 C24 . 1.382(3) ?
    C23 C28 . 1.390(3) ?
    C24 F1 . 1.361(2) ?
    C24 C25 . 1.378(3) ?
    C25 F2 . 1.347(3) ?
    C25 C26 . 1.369(3) ?
    C26 F3 . 1.340(2) ?
    C26 C27 . 1.367(4) ?
    C27 F4 . 1.350(2) ?
    C27 C28 . 1.381(3) ?
    C28 F5 . 1.344(3) ?
    C29 C30 . 1.383(3) ?
    C29 C34 . 1.390(3) ?
    C30 F6 . 1.354(3) ?
    C30 C31 . 1.382(3) ?
    C31 F7 . 1.342(3) ?
    C31 C32 . 1.372(4) ?
    C32 F8 . 1.339(3) ?
    C32 C33 . 1.371(4) ?
    C33 F9 . 1.344(3) ?
    C33 C34 . 1.373(3) ?
    C34 F10 . 1.348(3) ?
    C35 C40 . 1.387(3) ?
    C35 C36 . 1.398(3) ?
    C36 F11 . 1.349(3) ?
    C36 C37 . 1.370(3) ?
    C37 F12 . 1.339(3) ?
    C37 C38 . 1.377(4) ?
    C38 F13 . 1.339(3) ?
    C38 C39 . 1.367(4) ?
    C39 F14 . 1.340(3) ?
    C39 C40 . 1.374(3) ?
    C40 F15 . 1.352(2) ?
    C41 C46 . 1.384(3) ?
    C41 C42 . 1.388(3) ?
    C42 F16 . 1.347(3) ?
    C42 C43 . 1.374(3) ?
    C43 F17 . 1.349(3) ?
    C43 C44 . 1.364(4) ?
    C44 F18 . 1.340(3) ?
    C44 C45 . 1.370(4) ?
    C45 F19 . 1.347(3) ?
    C45 C46 . 1.378(3) ?
    C46 F20 . 1.355(3) ?
    C47 C48 . 1.381(3) ?
    C47 C52 . 1.392(3) ?
    C48 F21 . 1.355(3) ?
    C48 C49 . 1.379(3) ?
    C49 F22 . 1.347(3) ?
    C49 C50 . 1.373(4) ?
    C50 F23 . 1.337(3) ?
    C50 C51 . 1.369(4) ?
    C51 F24 . 1.346(3) ?
    C51 C52 . 1.368(3) ?
    C52 F25 . 1.347(3) ?
    C53 C58 . 1.379(3) ?
    C53 C54 . 1.391(3) ?
    C54 F26 . 1.346(3) ?
    C54 C55 . 1.384(3) ?
    C55 F27 . 1.342(3) ?
    C55 C56 . 1.362(4) ?
    C56 F28 . 1.339(3) ?
    C56 C57 . 1.375(4) ?
    C57 F29 . 1.343(3) ?
    C57 C58 . 1.384(3) ?
    C58 F30 . 1.362(2) ?
    O1 H1 . 0.76(3) ?
loop_
    _geom_angle_atom_site_label_1
    _geom_angle_atom_site_label_2
    _geom_angle_atom_site_label_3
    _geom_angle_site_symmetry_1
    _geom_angle_site_symmetry_3
    _geom_angle
    _geom_angle_publ_flag
    O1 B1 C35 . . 107.31(17) ?
    O1 B1 C29 . . 109.15(17) ?
    C35 B1 C29 . . 115.91(18) ?
    O1 B1 C23 . . 107.78(16) ?
    C35 B1 C23 . . 113.25(17) ?
    C29 B1 C23 . . 103.14(17) ?
    O1 B2 C41 . . 106.53(16) ?
    O1 B2 C47 . . 108.88(16) ?
    C41 B2 C47 . . 116.31(19) ?
    O1 B2 C53 . . 107.65(17) ?
    C41 B2 C53 . . 111.91(17) ?
    C47 B2 C53 . . 105.27(17) ?
    C2 C1 C5 . . 124.4(3) ?
    C2 C1 Zr1 . . 89.37(18) ?
    C5 C1 Zr1 . . 146.15(18) ?
    C1 C2 C3 . . 128.2(3) ?
    C1 C2 Zr1 . . 60.23(16) ?
    C3 C2 Zr1 . . 68.00(15) ?
    C1 C2 H2 . . 122(2) ?
    C3 C2 H2 . . 109(2) ?
    Zr1 C2 H2 . . 177(2) ?
    C4 C3 C2 . . 175.8(3) ?
    C4 C3 Zr1 . . 96.9(2) ?
    C2 C3 Zr1 . . 79.16(15) ?
    C3 C4 C9 . . 167.8(3) ?
    C3 C4 Zr1 . . 58.49(17) ?
    C9 C4 Zr1 . . 133.6(2) ?
    C8 C5 C7 . . 111.1(3) ?
    C8 C5 C6 . . 107.9(3) ?
    C7 C5 C6 . . 108.6(3) ?
    C8 C5 C1 . . 111.2(2) ?
    C7 C5 C1 . . 108.2(2) ?
    C6 C5 C1 . . 109.9(2) ?
    C5 C6 H6A . . 109.5 ?
    C5 C6 H6B . . 109.5 ?
    H6A C6 H6B . . 109.5 ?
    C5 C6 H6C . . 109.5 ?
    H6A C6 H6C . . 109.5 ?
    H6B C6 H6C . . 109.5 ?
    C5 C7 H7A . . 109.5 ?
    C5 C7 H7B . . 109.5 ?
    H7A C7 H7B . . 109.5 ?
    C5 C7 H7C . . 109.5 ?
    H7A C7 H7C . . 109.5 ?
    H7B C7 H7C . . 109.5 ?
    C5 C8 H8A . . 109.5 ?
    C5 C8 H8B . . 109.5 ?
    H8A C8 H8B . . 109.5 ?
    C5 C8 H8C . . 109.5 ?
    H8A C8 H8C . . 109.5 ?
    H8B C8 H8C . . 109.5 ?
    C4 C9 C11B . . 111.2(6) ?
    C4 C9 C12A . . 108.3(3) ?
    C4 C9 C10B . . 113.8(6) ?
    C11B C9 C10B . . 117.1(7) ?
    C4 C9 C10A . . 110.3(3) ?
    C12A C9 C10A . . 114.1(4) ?
    C4 C9 C11A . . 111.2(3) ?
    C12A C9 C11A . . 107.6(4) ?
    C10A C9 C11A . . 105.2(4) ?
    C4 C9 C12B . . 103.7(6) ?
    C11B C9 C12B . . 106.0(7) ?
    C10B C9 C12B . . 103.5(7) ?
    C9 C10A H10A . . 109.5 ?
    C9 C10A H10B . . 109.5 ?
    H10A C10A H10B . . 109.5 ?
    C9 C10A H10C . . 109.5 ?
    H10A C10A H10C . . 109.5 ?
    H10B C10A H10C . . 109.5 ?
    C9 C11A H11A . . 109.5 ?
    C9 C11A H11B . . 109.5 ?
    H11A C11A H11B . . 109.5 ?
    C9 C11A H11C . . 109.5 ?
    H11A C11A H11C . . 109.5 ?
    H11B C11A H11C . . 109.5 ?
    C9 C12A H12A . . 109.5 ?
    C9 C12A H12B . . 109.5 ?
    H12A C12A H12B . . 109.5 ?
    C9 C12A H12C . . 109.5 ?
    H12A C12A H12C . . 109.5 ?
    H12B C12A H12C . . 109.5 ?
    C9 C10B H10D . . 109.5 ?
    C9 C10B H10E . . 109.5 ?
    H10D C10B H10E . . 109.5 ?
    C9 C10B H10F . . 109.5 ?
    H10D C10B H10F . . 109.5 ?
    H10E C10B H10F . . 109.5 ?
    C9 C11B H11D . . 109.5 ?
    C9 C11B H11E . . 109.5 ?
    H11D C11B H11E . . 109.5 ?
    C9 C11B H11F . . 109.5 ?
    H11D C11B H11F . . 109.5 ?
    H11E C11B H11F . . 109.5 ?
    C9 C12B H12D . . 109.5 ?
    C9 C12B H12E . . 109.5 ?
    H12D C12B H12E . . 109.5 ?
    C9 C12B H12F . . 109.5 ?
    H12D C12B H12F . . 109.5 ?
    H12E C12B H12F . . 109.5 ?
    C17 C13 C14 . . 108.0 ?
    C17 C13 Zr1 . . 72.33(7) ?
    C14 C13 Zr1 . . 74.73(7) ?
    C17 C13 H13 . . 126.0 ?
    C14 C13 H13 . . 126.0 ?
    Zr1 C13 H13 . . 118.8 ?
    C15 C14 C13 . . 108.0 ?
    C15 C14 Zr1 . . 73.30(6) ?
    C13 C14 Zr1 . . 72.45(7) ?
    C15 C14 H14 . . 126.0 ?
    C13 C14 H14 . . 126.0 ?
    Zr1 C14 H14 . . 120.1 ?
    C14 C15 C16 . . 108.0 ?
    C14 C15 Zr1 . . 74.01(6) ?
    C16 C15 Zr1 . . 72.14(7) ?
    C14 C15 H15 . . 126.0 ?
    C16 C15 H15 . . 126.0 ?
    Zr1 C15 H15 . . 119.7 ?
    C17 C16 C15 . . 108.0 ?
    C17 C16 Zr1 . . 72.85(7) ?
    C15 C16 Zr1 . . 74.88(7) ?
    C17 C16 H16 . . 126.0 ?
    C15 C16 H16 . . 126.0 ?
    Zr1 C16 H16 . . 118.2 ?
    C13 C17 C16 . . 108.0 ?
    C13 C17 Zr1 . . 74.47(7) ?
    C16 C17 Zr1 . . 73.84(7) ?
    C13 C17 H17 . . 126.0 ?
    C16 C17 H17 . . 126.0 ?
    Zr1 C17 H17 . . 117.7 ?
    C22 C18 C19 . . 108.0 ?
    C22 C18 Zr1 . . 73.89(7) ?
    C19 C18 Zr1 . . 74.41(8) ?
    C22 C18 H18 . . 126.0 ?
    C19 C18 H18 . . 126.0 ?
    Zr1 C18 H18 . . 117.7 ?
    C20 C19 C18 . . 108.0 ?
    C20 C19 Zr1 . . 74.79(8) ?
    C18 C19 Zr1 . . 72.28(7) ?
    C20 C19 H19 . . 126.0 ?
    C18 C19 H19 . . 126.0 ?
    Zr1 C19 H19 . . 118.8 ?
    C19 C20 C21 . . 108.0 ?
    C19 C20 Zr1 . . 72.31(7) ?
    C21 C20 Zr1 . . 73.34(7) ?
    C19 C20 H20 . . 126.0 ?
    C21 C20 H20 . . 126.0 ?
    Zr1 C20 H20 . . 120.2 ?
    C20 C21 C22 . . 108.0 ?
    C20 C21 Zr1 . . 73.91(7) ?
    C22 C21 Zr1 . . 72.06(7) ?
    C20 C21 H21 . . 126.0 ?
    C22 C21 H21 . . 126.0 ?
    Zr1 C21 H21 . . 119.9 ?
    C18 C22 C21 . . 108.0 ?
    C18 C22 Zr1 . . 72.70(7) ?
    C21 C22 Zr1 . . 74.90(8) ?
    C18 C22 H22 . . 126.0 ?
    C21 C22 H22 . . 126.0 ?
    Zr1 C22 H22 . . 118.3 ?
    C24 C23 C28 . . 112.72(19) ?
    C24 C23 B1 . . 120.32(18) ?
    C28 C23 B1 . . 126.75(19) ?
    F1 C24 C25 . . 115.3(2) ?
    F1 C24 C23 . . 118.95(18) ?
    C25 C24 C23 . . 125.7(2) ?
    F2 C25 C26 . . 120.7(2) ?
    F2 C25 C24 . . 120.5(2) ?
    C26 C25 C24 . . 118.8(2) ?
    F3 C26 C27 . . 120.8(2) ?
    F3 C26 C25 . . 120.7(2) ?
    C27 C26 C25 . . 118.5(2) ?
    F4 C27 C26 . . 119.25(19) ?
    F4 C27 C28 . . 119.9(2) ?
    C26 C27 C28 . . 120.8(2) ?
    F5 C28 C27 . . 115.20(19) ?
    F5 C28 C23 . . 121.45(18) ?
    C27 C28 C23 . . 123.3(2) ?
    C30 C29 C34 . . 113.41(19) ?
    C30 C29 B1 . . 127.16(19) ?
    C34 C29 B1 . . 119.08(19) ?
    F6 C30 C31 . . 114.6(2) ?
    F6 C30 C29 . . 121.46(19) ?
    C31 C30 C29 . . 123.9(2) ?
    F7 C31 C32 . . 120.4(2) ?
    F7 C31 C30 . . 120.0(2) ?
    C32 C31 C30 . . 119.6(2) ?
    F8 C32 C33 . . 120.6(2) ?
    F8 C32 C31 . . 120.2(2) ?
    C33 C32 C31 . . 119.2(2) ?
    F9 C33 C32 . . 119.9(2) ?
    F9 C33 C34 . . 120.9(2) ?
    C32 C33 C34 . . 119.2(2) ?
    F10 C34 C33 . . 116.2(2) ?
    F10 C34 C29 . . 119.13(19) ?
    C33 C34 C29 . . 124.6(2) ?
    C40 C35 C36 . . 112.9(2) ?
    C40 C35 B1 . . 120.82(18) ?
    C36 C35 B1 . . 126.22(19) ?
    F11 C36 C37 . . 115.9(2) ?
    F11 C36 C35 . . 120.2(2) ?
    C37 C36 C35 . . 123.8(2) ?
    F12 C37 C36 . . 120.4(2) ?
    F12 C37 C38 . . 119.7(2) ?
    C36 C37 C38 . . 119.9(2) ?
    F13 C38 C39 . . 120.7(2) ?
    F13 C38 C37 . . 120.0(2) ?
    C39 C38 C37 . . 119.3(2) ?
    F14 C39 C38 . . 120.0(2) ?
    F14 C39 C40 . . 121.0(2) ?
    C38 C39 C40 . . 118.9(2) ?
    F15 C40 C39 . . 116.06(19) ?
    F15 C40 C35 . . 118.8(2) ?
    C39 C40 C35 . . 125.2(2) ?
    C46 C41 C42 . . 113.3(2) ?
    C46 C41 B2 . . 126.49(19) ?
    C42 C41 B2 . . 120.2(2) ?
    F16 C42 C43 . . 115.7(2) ?
    F16 C42 C41 . . 119.9(2) ?
    C43 C42 C41 . . 124.3(2) ?
    F17 C43 C44 . . 120.2(2) ?
    F17 C43 C42 . . 120.1(2) ?
    C44 C43 C42 . . 119.7(2) ?
    F18 C44 C43 . . 121.1(2) ?
    F18 C44 C45 . . 120.1(3) ?
    C43 C44 C45 . . 118.9(2) ?
    F19 C45 C44 . . 119.9(2) ?
    F19 C45 C46 . . 120.2(2) ?
    C44 C45 C46 . . 119.9(2) ?
    F20 C46 C45 . . 115.1(2) ?
    F20 C46 C41 . . 121.0(2) ?
    C45 C46 C41 . . 123.9(2) ?
    C48 C47 C52 . . 112.9(2) ?
    C48 C47 B2 . . 127.54(19) ?
    C52 C47 B2 . . 119.34(19) ?
    F21 C48 C49 . . 114.5(2) ?
    F21 C48 C47 . . 121.25(19) ?
    C49 C48 C47 . . 124.2(2) ?
    F22 C49 C50 . . 119.6(2) ?
    F22 C49 C48 . . 120.6(2) ?
    C50 C49 C48 . . 119.8(2) ?
    F23 C50 C51 . . 121.1(2) ?
    F23 C50 C49 . . 120.3(2) ?
    C51 C50 C49 . . 118.6(2) ?
    F24 C51 C52 . . 120.3(2) ?
    F24 C51 C50 . . 120.0(2) ?
    C52 C51 C50 . . 119.7(2) ?
    F25 C52 C51 . . 116.6(2) ?
    F25 C52 C47 . . 118.73(19) ?
    C51 C52 C47 . . 124.7(2) ?
    C58 C53 C54 . . 113.1(2) ?
    C58 C53 B2 . . 121.19(18) ?
    C54 C53 B2 . . 125.7(2) ?
    F26 C54 C55 . . 115.2(2) ?
    F26 C54 C53 . . 121.0(2) ?
    C55 C54 C53 . . 123.8(2) ?
    F27 C55 C56 . . 119.5(2) ?
    F27 C55 C54 . . 120.4(2) ?
    C56 C55 C54 . . 120.1(2) ?
    F28 C56 C55 . . 120.9(2) ?
    F28 C56 C57 . . 120.0(2) ?
    C55 C56 C57 . . 119.1(2) ?
    F29 C57 C56 . . 120.2(2) ?
    F29 C57 C58 . . 121.0(2) ?
    C56 C57 C58 . . 118.7(2) ?
    F30 C58 C53 . . 119.30(19) ?
    F30 C58 C57 . . 115.6(2) ?
    C53 C58 C57 . . 125.1(2) ?
    B1 O1 B2 . . 140.58(18) ?
    B1 O1 H1 . . 110.4(19) ?
    B2 O1 H1 . . 109.0(19) ?
    C1 Zr1 C3 . . 63.23(9) ?
    C1 Zr1 C18 . . 100.98(9) ?
    C3 Zr1 C18 . . 136.21(8) ?
    C1 Zr1 C17 . . 135.79(7) ?
    C3 Zr1 C17 . . 118.55(8) ?
    C18 Zr1 C17 . . 101.29(8) ?
    C1 Zr1 C22 . . 77.84(7) ?
    C3 Zr1 C22 . . 103.64(9) ?
    C18 Zr1 C22 . . 33.4 ?
    C17 Zr1 C22 . . 134.23(7) ?
    C1 Zr1 C16 . . 116.49(8) ?
    C3 Zr1 C16 . . 143.21(7) ?
    C18 Zr1 C16 . . 80.53(7) ?
    C17 Zr1 C16 . . 33.3 ?
    C22 Zr1 C16 . . 112.32(8) ?
    C1 Zr1 C19 . . 132.07(8) ?
    C3 Zr1 C19 . . 131.40(8) ?
    C18 Zr1 C19 . . 33.3 ?
    C17 Zr1 C19 . . 82.58(6) ?
    C22 Zr1 C19 . . 55.1 ?
    C16 Zr1 C19 . . 78.42(6) ?
    C1 Zr1 C13 . . 110.14(7) ?
    C3 Zr1 C13 . . 89.50(7) ?
    C18 Zr1 C13 . . 133.39(7) ?
    C17 Zr1 C13 . . 33.2 ?
    C22 Zr1 C13 . . 166.77(8) ?
    C16 Zr1 C13 . . 54.9 ?
    C19 Zr1 C13 . . 114.67(6) ?
    C1 Zr1 C21 . . 91.49(8) ?
    C3 Zr1 C21 . . 83.51(7) ?
    C18 Zr1 C21 . . 55.0 ?
    C17 Zr1 C21 . . 132.38(6) ?
    C22 Zr1 C21 . . 33.0 ?
    C16 Zr1 C21 . . 131.87(5) ?
    C19 Zr1 C21 . . 54.7 ?
    C13 Zr1 C21 . . 151.26(7) ?
    C1 Zr1 C15 . . 85.15(7) ?
    C3 Zr1 C15 . . 120.69(7) ?
    C18 Zr1 C15 . . 96.22(6) ?
    C17 Zr1 C15 . . 54.8 ?
    C22 Zr1 C15 . . 117.67(7) ?
    C16 Zr1 C15 . . 33.0 ?
    C19 Zr1 C15 . . 107.37(6) ?
    C13 Zr1 C15 . . 54.5 ?
    C21 Zr1 C15 . . 149.83(7) ?
    C1 Zr1 C20 . . 124.24(8) ?
    C3 Zr1 C20 . . 98.49(8) ?
    C18 Zr1 C20 . . 54.9 ?
    C17 Zr1 C20 . . 99.78(6) ?
    C22 Zr1 C20 . . 54.7 ?
    C16 Zr1 C20 . . 108.20(6) ?
    C19 Zr1 C20 . . 32.9 ?
    C13 Zr1 C20 . . 122.54(7) ?
    C21 Zr1 C20 . . 32.8 ?
    C15 Zr1 C20 . . 139.66(6) ?
    C1 Zr1 C14 . . 81.68(7) ?
    C3 Zr1 C14 . . 90.97(7) ?
    C18 Zr1 C14 . . 128.86(6) ?
    C17 Zr1 C14 . . 54.7 ?
    C22 Zr1 C14 . . 145.77(7) ?
    C16 Zr1 C14 . . 54.6 ?
    C19 Zr1 C14 . . 132.40(5) ?
    C13 Zr1 C14 . . 32.8 ?
    C21 Zr1 C14 . . 172.66(6) ?
    C15 Zr1 C14 . . 32.7 ?
    C20 Zr1 C14 . . 153.94(6) ?
loop_
    _geom_torsion_atom_site_label_1
    _geom_torsion_atom_site_label_2
    _geom_torsion_atom_site_label_3
    _geom_torsion_atom_site_label_4
    _geom_torsion_site_symmetry_1
    _geom_torsion_site_symmetry_2
    _geom_torsion_site_symmetry_3
    _geom_torsion_site_symmetry_4
    _geom_torsion
    _geom_torsion_publ_flag
    C5 C1 C2 C3 . . . . 177.6(2) ?
    Zr1 C1 C2 C3 . . . . 0.0(3) ?
    C5 C1 C2 Zr1 . . . . 177.6(3) ?
    C1 C2 C3 Zr1 . . . . 0.0(3) ?
    Zr1 C3 C4 C9 . . . . 174.4(13) ?
    C2 C1 C5 C8 . . . . 51.8(4) ?
    Zr1 C1 C5 C8 . . . . -132.4(3) ?
    C2 C1 C5 C7 . . . . -70.5(3) ?
    Zr1 C1 C5 C7 . . . . 105.3(3) ?
    C2 C1 C5 C6 . . . . 171.1(3) ?
    Zr1 C1 C5 C6 . . . . -13.1(4) ?
    C3 C4 C9 C11B . . . . -94.7(15) ?
    Zr1 C4 C9 C11B . . . . 78.7(6) ?
    C3 C4 C9 C12A . . . . -31.3(15) ?
    Zr1 C4 C9 C12A . . . . 142.1(3) ?
    C3 C4 C9 C10B . . . . 130.5(14) ?
    Zr1 C4 C9 C10B . . . . -56.1(7) ?
    C3 C4 C9 C10A . . . . 94.3(14) ?
    Zr1 C4 C9 C10A . . . . -92.4(4) ?
    C3 C4 C9 C11A . . . . -149.4(13) ?
    Zr1 C4 C9 C11A . . . . 24.0(4) ?
    C3 C4 C9 C12B . . . . 18.8(15) ?
    Zr1 C4 C9 C12B . . . . -167.8(5) ?
    C17 C13 C14 C15 . . . . 0.0 ?
    Zr1 C13 C14 C15 . . . . 65.19(7) ?
    C17 C13 C14 Zr1 . . . . -65.19(7) ?
    C13 C14 C15 C16 . . . . 0.0 ?
    Zr1 C14 C15 C16 . . . . 64.63(7) ?
    C13 C14 C15 Zr1 . . . . -64.63(7) ?
    C14 C15 C16 C17 . . . . 0.0 ?
    Zr1 C15 C16 C17 . . . . 65.86(6) ?
    C14 C15 C16 Zr1 . . . . -65.86(6) ?
    C14 C13 C17 C16 . . . . 0.0 ?
    Zr1 C13 C17 C16 . . . . -66.79(7) ?
    C14 C13 C17 Zr1 . . . . 66.79(7) ?
    C15 C16 C17 C13 . . . . 0.0 ?
    Zr1 C16 C17 C13 . . . . 67.21(7) ?
    C15 C16 C17 Zr1 . . . . -67.21(7) ?
    C22 C18 C19 C20 . . . . 0.0 ?
    Zr1 C18 C19 C20 . . . . -66.83(7) ?
    C22 C18 C19 Zr1 . . . . 66.83(7) ?
    C18 C19 C20 C21 . . . . 0.0 ?
    Zr1 C19 C20 C21 . . . . -65.16(7) ?
    C18 C19 C20 Zr1 . . . . 65.16(7) ?
    C19 C20 C21 C22 . . . . 0.0 ?
    Zr1 C20 C21 C22 . . . . -64.48(7) ?
    C19 C20 C21 Zr1 . . . . 64.48(7) ?
    C19 C18 C22 C21 . . . . 0.0 ?
    Zr1 C18 C22 C21 . . . . 67.17(8) ?
    C19 C18 C22 Zr1 . . . . -67.17(8) ?
    C20 C21 C22 C18 . . . . 0.0 ?
    Zr1 C21 C22 C18 . . . . -65.70(7) ?
    C20 C21 C22 Zr1 . . . . 65.70(7) ?
    O1 B1 C23 C24 . . . . -46.7(2) ?
    C35 B1 C23 C24 . . . . -165.22(18) ?
    C29 B1 C23 C24 . . . . 68.7(2) ?
    O1 B1 C23 C28 . . . . 139.0(2) ?
    C35 B1 C23 C28 . . . . 20.5(3) ?
    C29 B1 C23 C28 . . . . -105.6(2) ?
    C28 C23 C24 F1 . . . . 178.08(18) ?
    B1 C23 C24 F1 . . . . 3.0(3) ?
    C28 C23 C24 C25 . . . . -1.9(3) ?
    B1 C23 C24 C25 . . . . -177.0(2) ?
    F1 C24 C25 F2 . . . . 1.0(3) ?
    C23 C24 C25 F2 . . . . -179.0(2) ?
    F1 C24 C25 C26 . . . . -179.50(19) ?
    C23 C24 C25 C26 . . . . 0.5(3) ?
    F2 C25 C26 F3 . . . . 1.1(3) ?
    C24 C25 C26 F3 . . . . -178.4(2) ?
    F2 C25 C26 C27 . . . . -179.7(2) ?
    C24 C25 C26 C27 . . . . 0.8(3) ?
    F3 C26 C27 F4 . . . . -0.6(3) ?
    C25 C26 C27 F4 . . . . -179.7(2) ?
    F3 C26 C27 C28 . . . . 178.6(2) ?
    C25 C26 C27 C28 . . . . -0.6(3) ?
    F4 C27 C28 F5 . . . . -2.7(3) ?
    C26 C27 C28 F5 . . . . 178.11(19) ?
    F4 C27 C28 C23 . . . . 178.12(18) ?
    C26 C27 C28 C23 . . . . -1.1(3) ?
    C24 C23 C28 F5 . . . . -176.94(18) ?
    B1 C23 C28 F5 . . . . -2.3(3) ?
    C24 C23 C28 C27 . . . . 2.2(3) ?
    B1 C23 C28 C27 . . . . 176.85(19) ?
    O1 B1 C29 C30 . . . . 10.9(3) ?
    C35 B1 C29 C30 . . . . 132.2(2) ?
    C23 B1 C29 C30 . . . . -103.5(2) ?
    O1 B1 C29 C34 . . . . -176.40(18) ?
    C35 B1 C29 C34 . . . . -55.1(3) ?
    C23 B1 C29 C34 . . . . 69.2(2) ?
    C34 C29 C30 F6 . . . . -176.21(19) ?
    B1 C29 C30 F6 . . . . -3.2(3) ?
    C34 C29 C30 C31 . . . . 1.6(3) ?
    B1 C29 C30 C31 . . . . 174.7(2) ?
    F6 C30 C31 F7 . . . . -1.2(3) ?
    C29 C30 C31 F7 . . . . -179.2(2) ?
    F6 C30 C31 C32 . . . . 177.4(2) ?
    C29 C30 C31 C32 . . . . -0.6(4) ?
    F7 C31 C32 F8 . . . . -1.5(4) ?
    C30 C31 C32 F8 . . . . 179.9(2) ?
    F7 C31 C32 C33 . . . . 178.5(2) ?
    C30 C31 C32 C33 . . . . -0.1(4) ?
    F8 C32 C33 F9 . . . . -0.9(4) ?
    C31 C32 C33 F9 . . . . 179.1(2) ?
    F8 C32 C33 C34 . . . . 179.6(2) ?
    C31 C32 C33 C34 . . . . -0.4(4) ?
    F9 C33 C34 F10 . . . . 1.9(3) ?
    C32 C33 C34 F10 . . . . -178.6(2) ?
    F9 C33 C34 C29 . . . . -177.8(2) ?
    C32 C33 C34 C29 . . . . 1.6(4) ?
    C30 C29 C34 F10 . . . . 178.12(19) ?
    B1 C29 C34 F10 . . . . 4.5(3) ?
    C30 C29 C34 C33 . . . . -2.2(3) ?
    B1 C29 C34 C33 . . . . -175.8(2) ?
    O1 B1 C35 C40 . . . . -69.8(2) ?
    C29 B1 C35 C40 . . . . 167.98(18) ?
    C23 B1 C35 C40 . . . . 49.0(3) ?
    O1 B1 C35 C36 . . . . 109.1(2) ?
    C29 B1 C35 C36 . . . . -13.1(3) ?
    C23 B1 C35 C36 . . . . -132.1(2) ?
    C40 C35 C36 F11 . . . . 177.04(18) ?
    B1 C35 C36 F11 . . . . -1.9(3) ?
    C40 C35 C36 C37 . . . . -0.3(3) ?
    B1 C35 C36 C37 . . . . -179.3(2) ?
    F11 C36 C37 F12 . . . . 0.3(3) ?
    C35 C36 C37 F12 . . . . 177.8(2) ?
    F11 C36 C37 C38 . . . . -178.0(2) ?
    C35 C36 C37 C38 . . . . -0.5(4) ?
    F12 C37 C38 F13 . . . . 0.5(4) ?
    C36 C37 C38 F13 . . . . 178.8(2) ?
    F12 C37 C38 C39 . . . . -177.7(2) ?
    C36 C37 C38 C39 . . . . 0.6(4) ?
    F13 C38 C39 F14 . . . . 0.8(4) ?
    C37 C38 C39 F14 . . . . 179.0(2) ?
    F13 C38 C39 C40 . . . . -178.1(2) ?
    C37 C38 C39 C40 . . . . 0.1(4) ?
    F14 C39 C40 F15 . . . . -0.3(3) ?
    C38 C39 C40 F15 . . . . 178.5(2) ?
    F14 C39 C40 C35 . . . . -179.9(2) ?
    C38 C39 C40 C35 . . . . -1.0(4) ?
    C36 C35 C40 F15 . . . . -178.45(18) ?
    B1 C35 C40 F15 . . . . 0.6(3) ?
    C36 C35 C40 C39 . . . . 1.1(3) ?
    B1 C35 C40 C39 . . . . -179.9(2) ?
    O1 B2 C41 C46 . . . . 111.3(2) ?
    C47 B2 C41 C46 . . . . -10.2(3) ?
    C53 B2 C41 C46 . . . . -131.3(2) ?
    O1 B2 C41 C42 . . . . -69.9(2) ?
    C47 B2 C41 C42 . . . . 168.51(18) ?
    C53 B2 C41 C42 . . . . 47.5(2) ?
    C46 C41 C42 F16 . . . . -178.54(18) ?
    B2 C41 C42 F16 . . . . 2.5(3) ?
    C46 C41 C42 C43 . . . . 2.7(3) ?
    B2 C41 C42 C43 . . . . -176.3(2) ?
    F16 C42 C43 F17 . . . . -0.6(3) ?
    C41 C42 C43 F17 . . . . 178.2(2) ?
    F16 C42 C43 C44 . . . . 179.7(2) ?
    C41 C42 C43 C44 . . . . -1.4(4) ?
    F17 C43 C44 F18 . . . . 0.3(4) ?
    C42 C43 C44 F18 . . . . 179.9(2) ?
    F17 C43 C44 C45 . . . . 179.7(2) ?
    C42 C43 C44 C45 . . . . -0.7(4) ?
    F18 C44 C45 F19 . . . . 2.7(4) ?
    C43 C44 C45 F19 . . . . -176.7(2) ?
    F18 C44 C45 C46 . . . . -179.2(2) ?
    C43 C44 C45 C46 . . . . 1.3(4) ?
    F19 C45 C46 F20 . . . . -0.3(3) ?
    C44 C45 C46 F20 . . . . -178.4(2) ?
    F19 C45 C46 C41 . . . . 178.1(2) ?
    C44 C45 C46 C41 . . . . 0.1(4) ?
    C42 C41 C46 F20 . . . . 176.43(18) ?
    B2 C41 C46 F20 . . . . -4.7(3) ?
    C42 C41 C46 C45 . . . . -2.0(3) ?
    B2 C41 C46 C45 . . . . 176.9(2) ?
    O1 B2 C47 C48 . . . . 11.0(3) ?
    C41 B2 C47 C48 . . . . 131.4(2) ?
    C53 B2 C47 C48 . . . . -104.1(2) ?
    O1 B2 C47 C52 . . . . -174.3(2) ?
    C41 B2 C47 C52 . . . . -54.0(3) ?
    C53 B2 C47 C52 . . . . 70.5(3) ?
    C52 C47 C48 F21 . . . . -176.8(2) ?
    B2 C47 C48 F21 . . . . -1.9(4) ?
    C52 C47 C48 C49 . . . . 2.2(3) ?
    B2 C47 C48 C49 . . . . 177.1(2) ?
    F21 C48 C49 F22 . . . . 0.8(3) ?
    C47 C48 C49 F22 . . . . -178.2(2) ?
    F21 C48 C49 C50 . . . . 179.3(2) ?
    C47 C48 C49 C50 . . . . 0.3(4) ?
    F22 C49 C50 F23 . . . . -1.1(4) ?
    C48 C49 C50 F23 . . . . -179.6(2) ?
    F22 C49 C50 C51 . . . . 176.9(2) ?
    C48 C49 C50 C51 . . . . -1.6(4) ?
    F23 C50 C51 F24 . . . . -0.5(4) ?
    C49 C50 C51 F24 . . . . -178.5(2) ?
    F23 C50 C51 C52 . . . . 178.4(3) ?
    C49 C50 C51 C52 . . . . 0.3(4) ?
    F24 C51 C52 F25 . . . . 0.5(4) ?
    C50 C51 C52 F25 . . . . -178.4(2) ?
    F24 C51 C52 C47 . . . . -178.7(2) ?
    C50 C51 C52 C47 . . . . 2.4(4) ?
    C48 C47 C52 F25 . . . . 177.3(2) ?
    B2 C47 C52 F25 . . . . 1.9(3) ?
    C48 C47 C52 C51 . . . . -3.5(4) ?
    B2 C47 C52 C51 . . . . -178.9(2) ?
    O1 B2 C53 C58 . . . . -43.2(2) ?
    C41 B2 C53 C58 . . . . -159.96(19) ?
    C47 B2 C53 C58 . . . . 72.8(2) ?
    O1 B2 C53 C54 . . . . 140.4(2) ?
    C41 B2 C53 C54 . . . . 23.6(3) ?
    C47 B2 C53 C54 . . . . -103.6(2) ?
    C58 C53 C54 F26 . . . . -177.27(19) ?
    B2 C53 C54 F26 . . . . -0.6(3) ?
    C58 C53 C54 C55 . . . . 3.2(3) ?
    B2 C53 C54 C55 . . . . 179.9(2) ?
    F26 C54 C55 F27 . . . . -1.2(3) ?
    C53 C54 C55 F27 . . . . 178.3(2) ?
    F26 C54 C55 C56 . . . . 179.3(2) ?
    C53 C54 C55 C56 . . . . -1.2(4) ?
    F27 C55 C56 F28 . . . . -0.2(3) ?
    C54 C55 C56 F28 . . . . 179.4(2) ?
    F27 C55 C56 C57 . . . . 179.4(2) ?
    C54 C55 C56 C57 . . . . -1.1(4) ?
    F28 C56 C57 F29 . . . . 1.4(3) ?
    C55 C56 C57 F29 . . . . -178.1(2) ?
    F28 C56 C57 C58 . . . . -179.4(2) ?
    C55 C56 C57 C58 . . . . 1.1(3) ?
    C54 C53 C58 F30 . . . . 176.71(18) ?
    B2 C53 C58 F30 . . . . -0.1(3) ?
    C54 C53 C58 C57 . . . . -3.3(3) ?
    B2 C53 C58 C57 . . . . 179.9(2) ?
    F29 C57 C58 F30 . . . . 0.5(3) ?
    C56 C57 C58 F30 . . . . -178.7(2) ?
    F29 C57 C58 C53 . . . . -179.5(2) ?
    C56 C57 C58 C53 . . . . 1.3(4) ?
    C35 B1 O1 B2 . . . . -16.1(3) ?
    C29 B1 O1 B2 . . . . 110.2(3) ?
    C23 B1 O1 B2 . . . . -138.4(2) ?
    C41 B2 O1 B1 . . . . -20.7(3) ?
    C47 B2 O1 B1 . . . . 105.5(3) ?
    C53 B2 O1 B1 . . . . -140.9(2) ?
loop_
    _geom_hbond_atom_site_label_D
    _geom_hbond_atom_site_label_H
    _geom_hbond_atom_site_label_A
    _geom_hbond_site_symmetry_A
    _geom_hbond_distance_DH
    _geom_hbond_distance_HA
    _geom_hbond_distance_DA
    _geom_hbond_angle_DHA
    O1 H1 F1 . 0.76(3) 2.10(3) 2.722(2) 139(2)
    O1 H1 F30 . 0.76(3) 2.08(3) 2.723(2) 142(2)
_shelx_hkl_file
;
   1   0   0    9.46    9.51   0
  -1   0   0    9.79    9.39   0
  -1   0   0    7.76    9.69   0
   1   0   0    7.31    8.09   0
  -2   0   0  944.71   19.13   0
   2   0   0  948.66   20.98   0
  -2   0   0  940.99   20.92   0
   2   0   0  927.68   19.09   0
   3   0   0  918.48   15.66   0
   3   0   0  922.92   17.85   0
  -3   0   0  924.04   16.56   0
  -3   0   0  926.98   17.78   0
   4   0   0   88.17    8.63   0
  -4   0   0   97.56    7.23   0
  -4   0   0   95.96    8.32   0
   4   0   0   99.38    8.31   0
   5   0   0  167.76    8.45   0
   5   0   0  159.28    8.42   0
  -5   0   0  162.86    8.17   0
  -5   0   0  160.96    8.35   0
  -6   0   0  435.61    9.44   0
   6   0   0  418.54    9.86   0
   6   0   0  427.14   10.12   0
  -6   0   0  412.79   10.20   0
   7   0   0   -3.12    6.33   0
  -7   0   0    1.83    6.36   0
   7   0   0   -2.62    7.52   0
  -7   0   0   -2.34    4.92   0
   8   0   0   -0.77    6.36   0
  -8   0   0    3.09    7.19   0
  -8   0   0    0.38    6.25   0
   8   0   0    3.41    6.59   0
   9   0   0    3.76    6.35   0
  -9   0   0   -2.85    6.55   0
   9   0   0    6.79    6.87   0
 -10   0   0   40.41    6.85   0
  10   0   0   45.65    6.74   0
  10   0   0   63.46    6.13   0
  11   0   0   29.55    7.07   0
 -11   0   0   36.01    5.67   0
  11   0   0   32.43    7.07   0
  11   0   0   46.19    6.89   0
  12   0   0   90.76    8.51   0
 -12   0   0   84.63    7.42   0
  12   0   0   87.39    7.66   0
  12   0   0   90.29    7.40   0
  13   0   0   30.76    7.46   0
  13   0   0   30.41    7.47   0
 -13   0   0   23.33    7.11   0
  13   0   0   28.69    8.31   0
 -14   0   0    9.43    7.24   0
  14   0   0   15.45    7.58   0
  14   0   0    3.66    7.98   0
  14   0   0   12.64    7.79   0
  15   0   0    8.89    9.33   0
 -15   0   0   16.62    8.17   0
  15   0   0   11.14    8.25   0
  15   0   0   15.48    8.41   0
 -16   0   0    6.35    8.83   0
  16   0   0    8.02    8.83   0
  16   0   0   10.50    9.16   0
  16   0   0   11.17    8.86   0
  15  -1   0   -0.29    9.80   0
  15  -1   0    4.60    9.65   0
 -15   1   0    1.49    6.68   0
  15  -1   0    2.44    6.80   0
  14  -1   0    5.44    8.62   0
 -14   1   0    5.26    6.15   0
  14  -1   0    3.02    7.66   0
  14  -1   0   -0.50    7.85   0
 -13   1   0   23.98    6.01   0
  13  -1   0   30.20    7.53   0
  13  -1   0   28.42    7.41   0
  13  -1   0   28.55    7.75   0
  12  -1   0   31.60    7.02   0
  12  -1   0   32.72    7.29   0
 -12   1   0   26.37    5.67   0
  12  -1   0   22.70    8.22   0
 -11   1   0  187.16    6.65   0
  11  -1   0  180.30    7.79   0
  11  -1   0  198.50    9.02   0
  11  -1   0  190.09    8.74   0
  10  -1   0  267.59    8.61   0
  10  -1   0  268.94    8.46   0
  10  -1   0  297.69    8.56   0
 -10   1   0  278.16    8.28   0
   9  -1   0   -0.33    6.07   0
   9  -1   0    1.52    6.94   0
   9  -1   0    2.93    6.37   0
  -9   1   0    0.92    6.68   0
   8  -1   0  261.08    8.70   0
   8  -1   0  261.53    8.41   0
  -8   1   0  259.17    8.45   0
   8  -1   0  284.87    8.53   0
   7  -1   0  212.41    8.99   0
   7  -1   0  213.62    7.95   0
   7  -1   0  224.11    8.40   0
  -7   1   0  223.33    6.85   0
   6  -1   0  100.68    7.78   0
   6  -1   0  102.24    7.32   0
  -6   1   0  101.73    7.49   0
   6  -1   0   94.09    7.40   0
   5  -1   0  722.90   12.48   0
   5  -1   0  720.21   11.19   0
   5  -1   0  767.02   12.87   0
  -5   1   0  727.86   11.67   0
   4  -1   0    6.04    6.88   0
   4  -1   0    3.80    6.82   0
   4  -1   0    5.27    7.66   0
  -4   1   0    4.83    7.43   0
   3  -1   0    7.74    8.52   0
   3  -1   0   10.62   10.02   0
   3  -1   0    9.75    9.74   0
  -3   1   0   10.93    7.84   0
  -2   1   0  306.18   13.76   0
   2  -1   0  305.51   13.94   0
   2  -1   0  316.61   13.42   0
  -2   1   0  320.24   13.81   0
  -1   1   0 2586.21   35.93   0
   1  -1   0 2515.23   35.00   0
   1  -1   0 2546.35   37.23   0
  -1   1   0 2566.68   37.12   0
   0  -1   0  122.83   13.38   0
   0   1   0  128.47   12.89   0
   0   1   0  124.99   13.24   0
  -1  -1   0 1028.94   24.46   0
   1   1   0 1021.64   24.39   0
  -1  -1   0 1068.40   26.40   0
   1   1   0 1050.22   26.43   0
   2   1   0 1129.79   21.78   0
  -2  -1   0 1130.91   20.82   0
  -2  -1   0 1122.63   21.81   0
   2   1   0 1100.34   20.65   0
   3   1   0  542.77   14.44   0
  -3  -1   0  565.09   15.09   0
   3   1   0  559.54   15.29   0
  -3  -1   0  559.88   14.39   0
  -4  -1   0   32.56    7.64   0
   4   1   0   33.38    7.53   0
   4   1   0   35.12    7.51   0
  -4  -1   0   32.47    7.26   0
  -5  -1   0  732.53   12.71   0
   5   1   0  726.94   11.92   0
  -5  -1   0  755.02   11.96   0
   5   1   0  762.24   12.66   0
   6   1   0 1718.45   15.63   0
  -6  -1   0 1810.15   17.25   0
  -6  -1   0 1854.39   15.27   0
   6   1   0 1832.48   17.33   0
  -7  -1   0  171.42    8.00   0
   7   1   0  176.40    8.79   0
  -7  -1   0  175.71    7.49   0
   7   1   0  165.96    6.52   0
   8   1   0  253.70    8.02   0
  -8  -1   0  253.05    8.28   0
  -8  -1   0  263.81    7.92   0
   8   1   0  256.30    8.49   0
   9   1   0   33.31    6.96   0
  -9  -1   0   37.21    6.85   0
  -9  -1   0   27.49    6.70   0
   9   1   0   33.99    6.71   0
 -10  -1   0    5.54    6.49   0
  10   1   0   10.39    6.48   0
  10   1   0    7.02    5.66   0
 -10  -1   0    5.44    6.23   0
 -11  -1   0   62.03    6.98   0
 -11  -1   0   63.44    6.83   0
  11   1   0   68.30    7.19   0
  11   1   0   61.02    6.09   0
  12   1   0  191.99    8.10   0
 -12  -1   0  171.95    6.65   0
  12   1   0  158.80    7.99   0
  13   1   0   -3.95    7.39   0
  13   1   0    8.28    7.23   0
  13   1   0    5.15    7.13   0
 -13  -1   0   -0.05    7.19   0
  14   1   0   16.97    7.83   0
 -14  -1   0   14.26    7.64   0
  14   1   0   19.45    7.87   0
  14   1   0   18.83    7.70   0
 -15  -1   0   17.99    8.15   0
  15   1   0   17.68    8.28   0
  15   1   0   19.49    8.17   0
  15   1   0   18.45    9.39   0
  16   1   0    9.95    8.81   0
  16   1   0    7.94    8.60   0
 -16  -1   0   -0.49    8.51   0
  16   1   0    5.35    8.65   0
 -15   2   0   16.86    6.78   0
  15  -2   0   10.59    8.37   0
  15  -2   0   11.00   10.03   0
  15  -2   0   19.56    6.88   0
 -14   2   0   -0.46    6.27   0
  14  -2   0   -0.28    8.98   0
  14  -2   0   -1.47    7.82   0
  14  -2   0    3.21    7.65   0
  13  -2   0    3.56    8.83   0
  13  -2   0    8.32    6.20   0
  13  -2   0    6.12    7.53   0
 -13   2   0    1.80    7.35   0
  12  -2   0    6.74    7.18   0
  12  -2   0    2.78    7.22   0
 -12   2   0    0.54    7.06   0
  12  -2   0    4.26    7.96   0
  11  -2   0   19.40    7.25   0
  11  -2   0   14.04    7.21   0
  11  -2   0   24.36    7.21   0
 -11   2   0   19.85    5.52   0
 -10   2   0   24.26    6.93   0
  10  -2   0   18.82    6.95   0
  10  -2   0   26.98    7.16   0
  10  -2   0   21.35    6.77   0
   9  -2   0   44.55    6.52   0
  -9   2   0   37.94    7.02   0
   9  -2   0   41.09    6.33   0
   9  -2   0   42.02    7.21   0
   8  -2   0    1.93    7.32   0
  -8   2   0    0.18    6.92   0
   8  -2   0   -1.46    7.10   0
   8  -2   0    8.20    6.28   0
  -7   2   0    3.63    6.38   0
   7  -2   0    1.47    5.39   0
   7  -2   0   -2.07    6.40   0
   7  -2   0    4.82    6.33   0
   6  -2   0  466.73    9.00   0
   6  -2   0  445.09   10.72   0
  -6   2   0  456.68    9.64   0
   6  -2   0  484.70   10.35   0
   5  -2   0  308.10    9.26   0
  -5   2   0  297.85    8.37   0
   5  -2   0  292.39    9.39   0
   5  -2   0  281.10    9.15   0
  -4   2   0  836.00   13.23   0
   4  -2   0  840.85   13.42   0
   4  -2   0  865.79   13.99   0
   4  -2   0  815.13   13.42   0
  -3   2   0   81.81    9.11   0
   3  -2   0   79.08    9.03   0
   3  -2   0   81.93    8.37   0
  -3   2   0   82.79    9.13   0
   2  -2   0    7.37   10.48   0
  -2   2   0    7.69    9.10   0
  -2   2   0    8.01   11.09   0
   2  -2   0    8.52    9.16   0
   1  -2   0  871.17   18.83   0
  -1   2   0  872.64   18.70   0
  -1   2   0  843.70   18.70   0
   1  -2   0  839.49   18.40   0
   0  -2   0 1509.11   24.64   0
   0   2   0 1497.79   26.07   0
   0  -2   0 1478.57   26.47   0
   0   2   0 1542.38   24.62   0
  -1  -2   0  156.46   11.48   0
   1   2   0  152.44   10.26   0
   1   2   0  157.46   11.91   0
   2   2   0 2509.57   28.51   0
   2   2   0 2456.08   26.99   0
  -2  -2   0 2437.17   26.80   0
  -2  -2   0 2545.93   28.60   0
  -3  -2   0   52.61    9.28   0
  -3  -2   0   59.17    9.63   0
   3   2   0   54.35    9.62   0
   3   2   0   56.90    9.91   0
   4   2   0   12.25    6.96   0
  -4  -2   0   10.22    6.76   0
  -4  -2   0    5.57    7.10   0
   4   2   0   12.45    7.22   0
   5   2   0   -0.43    6.82   0
  -5  -2   0    2.81    6.62   0
  -5  -2   0    2.51    6.23   0
   5   2   0    5.90    5.19   0
  -6  -2   0    0.69    6.77   0
   6   2   0    4.61    6.79   0
   6   2   0   -5.35    6.73   0
  -6  -2   0    0.57    6.62   0
   7   2   0  574.62   10.75   0
  -7  -2   0  585.17    9.35   0
  -7  -2   0  558.61   10.57   0
   7   2   0  554.37   10.00   0
   8   2   0    5.04    6.52   0
   8   2   0    2.28    6.17   0
  -8  -2   0    4.42    6.35   0
  -8  -2   0    5.20    6.16   0
  -9  -2   0    9.49    6.40   0
   9   2   0    3.13    6.96   0
  -9  -2   0    6.96    6.71   0
   9   2   0    5.29    6.54   0
  10   2   0  189.97    6.88   0
 -10  -2   0  199.64    7.66   0
  10   2   0  206.30    7.90   0
 -10  -2   0  207.59    7.95   0
  11   2   0  158.11    7.93   0
 -11  -2   0  187.23    7.65   0
 -11  -2   0  173.04    8.72   0
  11   2   0  177.84    8.17   0
 -12  -2   0    9.76    6.73   0
 -12  -2   0    8.34    6.77   0
  12   2   0    8.47    6.83   0
  12   2   0    6.56    6.97   0
  13   2   0   35.75    7.25   0
  13   2   0   47.91    7.51   0
 -13  -2   0   36.88    7.38   0
 -13  -2   0   41.79    7.28   0
  14   2   0   54.27    8.19   0
  14   2   0   57.68    9.09   0
 -14  -2   0   59.29    6.52   0
  15   2   0    5.33    7.84   0
  15   2   0    8.13    8.48   0
  15   2   0    3.88    9.06   0
 -15  -2   0   -5.65    8.26   0
  16   2   0   -3.14    8.63   0
  16   2   0    0.12    9.80   0
  16   2   0   -3.89    7.21   0
 -16  -2   0    5.09    6.78   0
  15  -3   0   13.08    6.84   0
  15  -3   0   11.38    8.65   0
  15  -3   0   12.27    8.80   0
 -15   3   0   17.78    8.26   0
  14  -3   0   15.02    7.75   0
  14  -3   0   11.62    9.36   0
 -14   3   0    7.57    6.08   0
  14  -3   0    9.24    8.14   0
  13  -3   0   14.91    8.69   0
 -13   3   0   13.96    7.51   0
  13  -3   0   18.29    7.55   0
  13  -3   0   12.61    7.52   0
  12  -3   0  140.43    8.09   0
  12  -3   0  145.02    9.30   0
  12  -3   0  141.89    9.26   0
 -12   3   0  134.09    7.86   0
 -11   3   0   37.77    7.12   0
  11  -3   0   33.24    6.96   0
  11  -3   0   38.46    8.06   0
  11  -3   0   29.94    6.90   0
  10  -3   0  133.32    8.40   0
 -10   3   0  128.50    6.49   0
  10  -3   0  118.19    7.59   0
  10  -3   0  117.45    7.33   0
   9  -3   0  144.06    7.76   0
  -9   3   0  156.39    7.99   0
   9  -3   0  165.78    7.82   0
   9  -3   0  158.46    7.86   0
   8  -3   0    3.70    7.24   0
   8  -3   0   -4.36    7.20   0
  -8   3   0   -0.70    6.98   0
   8  -3   0    3.69    6.46   0
   7  -3   0   85.95    7.53   0
   7  -3   0   81.27    7.00   0
   7  -3   0   84.45    7.06   0
  -7   3   0   85.95    7.59   0
   6  -3   0  113.02    7.31   0
   6  -3   0  116.15    7.41   0
  -6   3   0  119.97    7.41   0
   6  -3   0  124.57    7.54   0
   5  -3   0   17.38    6.55   0
   5  -3   0   17.86    5.90   0
  -5   3   0   16.88    7.17   0
  -4   3   0   46.88    7.63   0
   4  -3   0   50.06    7.10   0
   4  -3   0   47.97    7.67   0
  -4   3   0   50.09    7.71   0
   3  -3   0  538.50   11.88   0
   3  -3   0  537.40   11.61   0
  -3   3   0  532.26   11.91   0
  -3   3   0  530.70   11.60   0
  -2   3   0   22.49    8.47   0
   2  -3   0   20.14    6.66   0
   2  -3   0   24.11    8.07   0
  -2   3   0   24.03    7.49   0
  -1   3   0  103.20   10.26   0
   1  -3   0  102.87   10.43   0
   1  -3   0  102.02   10.71   0
  -1   3   0  100.59   11.09   0
   0  -3   0 5995.53   38.44   0
   0   3   0 6002.64   41.38   0
   0   3   0 6033.79   38.27   0
   0  -3   0 5845.19   41.07   0
  -1  -3   0 1032.69   17.88   0
   1   3   0 1031.02   19.30   0
  -1  -3   0 1007.50   19.19   0
   1   3   0 1042.95   16.98   0
   2   3   0  778.03   16.76   0
   2   3   0  758.51   14.46   0
  -2  -3   0  796.48   16.79   0
  -2  -3   0  749.86   15.31   0
  -3  -3   0    2.56    7.34   0
  -3  -3   0    4.00    7.78   0
   3   3   0    4.04    6.74   0
   3   3   0    2.82    7.61   0
   4   3   0 1532.24   16.93   0
   4   3   0 1486.70   16.87   0
  -4  -3   0 1522.54   16.74   0
  -4  -3   0 1485.01   16.77   0
   5   3   0  643.26   10.49   0
  -5  -3   0  641.91   11.48   0
   5   3   0  653.44   11.64   0
  -5  -3   0  647.04   11.18   0
  -6  -3   0  478.60    9.99   0
   6   3   0  473.32    9.54   0
  -6  -3   0  473.08   10.22   0
   6   3   0  460.93    9.80   0
  -7  -3   0   -1.91    6.59   0
   7   3   0    0.87    6.78   0
   7   3   0    6.23    6.36   0
  -7  -3   0    3.78    6.41   0
  -8  -3   0   95.08    7.01   0
  -8  -3   0  110.36    6.60   0
   8   3   0   94.51    6.77   0
   8   3   0  100.94    7.44   0
  -9  -3   0    8.59    6.20   0
   9   3   0    3.73    7.01   0
  -9  -3   0   -3.65    6.33   0
   9   3   0   -0.45    6.75   0
 -10  -3   0   18.75    5.47   0
  10   3   0   20.15    6.63   0
 -10  -3   0   17.56    6.71   0
  10   3   0   16.62    5.69   0
 -11  -3   0   18.69    6.65   0
  11   3   0   21.72    7.00   0
 -11  -3   0   22.24    6.69   0
  11   3   0   15.96    6.92   0
  12   3   0  142.69    7.79   0
  12   3   0  146.29    8.00   0
 -12  -3   0  137.73    7.84   0
 -12  -3   0  155.57    7.72   0
  13   3   0   27.41    7.33   0
 -13  -3   0   18.47    7.17   0
 -13  -3   0   30.40    7.07   0
  13   3   0   30.58    6.26   0
  14   3   0    0.80    7.46   0
 -14  -3   0   -4.00    7.15   0
  14   3   0   -1.61    7.86   0
 -14  -3   0   -0.42    7.63   0
  15   3   0   17.09    6.83   0
 -15  -3   0   15.53    8.09   0
  15   3   0   22.38    8.18   0
  16   3   0    5.49    9.15   0
 -16  -3   0   -2.25    8.83   0
  16   3   0    5.53    8.62   0
  14  -4   0   19.95    8.31   0
  14  -4   0   31.31    9.72   0
 -14   4   0   26.72    8.10   0
  14  -4   0   27.76    9.67   0
  13  -4   0   34.63    7.86   0
 -13   4   0   35.93    7.67   0
  13  -4   0   33.19    7.86   0
  13  -4   0   31.03    8.02   0
  12  -4   0   -3.45    7.26   0
  12  -4   0    5.29    7.10   0
  12  -4   0    3.77    7.37   0
 -12   4   0    3.62    7.17   0
 -11   4   0   95.62    7.45   0
  11  -4   0   87.23    7.55   0
  11  -4   0  100.52    7.69   0
  11  -4   0   97.18    8.52   0
  10  -4   0  118.54    7.57   0
  10  -4   0  123.57    7.60   0
 -10   4   0  131.69    7.51   0
  10  -4   0  122.75    7.51   0
   9  -4   0   10.72    5.83   0
   9  -4   0   18.11    6.64   0
   9  -4   0   13.22    6.73   0
  -9   4   0   15.14    5.88   0
   8  -4   0   25.91    7.70   0
   8  -4   0   27.48    5.75   0
   8  -4   0   31.04    6.32   0
  -8   4   0   29.30    6.88   0
   7  -4   0  930.34   12.23   0
   7  -4   0 1027.02   12.84   0
   7  -4   0  959.42   11.63   0
  -7   4   0  978.45   11.86   0
   6  -4   0   76.03    7.02   0
   6  -4   0   78.27    7.00   0
  -6   4   0   74.65    7.02   0
   5  -4   0  626.46   10.17   0
  -5   4   0  633.42   10.15   0
   5  -4   0  647.05   11.29   0
  -5   4   0  638.62   11.04   0
   4  -4   0  232.10    8.55   0
  -4   4   0  233.95    9.35   0
  -4   4   0  246.28    9.18   0
   4  -4   0  238.27    9.08   0
   3  -4   0  698.28   11.93   0
  -3   4   0  693.61   12.53   0
  -3   4   0  713.87   12.20   0
   3  -4   0  698.97   12.38   0
   2  -4   0  435.67   10.77   0
  -2   4   0  439.76   10.20   0
   2  -4   0  424.62   10.54   0
  -2   4   0  425.58   10.54   0
  -1   4   0    5.07    6.64   0
  -1   4   0    5.99    7.38   0
   1  -4   0    5.32    7.25   0
   1  -4   0    7.32    6.89   0
   0  -4   0  182.27    9.81   0
   0   4   0  186.12    9.32   0
   0  -4   0  190.97    8.40   0
   0   4   0  191.31   10.01   0
   1   4   0  392.76   11.33   0
  -1  -4   0  386.32   12.04   0
  -1  -4   0  390.86   11.33   0
   1   4   0  394.64   12.03   0
   2   4   0  184.42    8.17   0
  -2  -4   0  188.65    9.37   0
   2   4   0  189.85    9.61   0
   2   4   0  185.28    9.44   0
  -3  -4   0  158.34    8.51   0
  -3  -4   0  152.85    8.71   0
   3   4   0  153.82    8.71   0
   3   4   0  155.56    8.61   0
  -4  -4   0   67.29    6.96   0
   4   4   0   64.62    7.10   0
   4   4   0   66.43    6.32   0
  -4  -4   0   66.60    6.28   0
   5   4   0  341.48    8.62   0
  -5  -4   0  329.65    9.13   0
  -5  -4   0  330.76    9.23   0
   5   4   0  325.81    9.36   0
   6   4   0  286.04    8.71   0
   6   4   0  307.19    9.05   0
  -6  -4   0  310.86    7.81   0
  -6  -4   0  303.75    8.81   0
   7   4   0   51.99    7.13   0
  -7  -4   0   49.78    7.15   0
   7   4   0   47.27    5.71   0
  -7  -4   0   49.80    6.72   0
   8   4   0   76.31    6.93   0
   8   4   0   80.04    7.26   0
  -8  -4   0   81.67    6.77   0
  -8  -4   0   81.70    7.04   0
  -9  -4   0    8.99    6.66   0
   9   4   0    5.16    7.06   0
   9   4   0   13.27    7.00   0
  -9  -4   0    5.78    6.69   0
  10   4   0   26.92    7.25   0
  10   4   0   23.88    7.24   0
 -10  -4   0   29.50    7.04   0
 -10  -4   0   27.82    5.53   0
 -11  -4   0   48.15    6.80   0
  11   4   0   50.97    7.09   0
  11   4   0   56.09    7.19   0
 -11  -4   0   49.42    5.78   0
 -12  -4   0  229.21    8.17   0
  12   4   0  237.78    8.33   0
 -12  -4   0  242.07    8.33   0
  12   4   0  226.77    8.34   0
 -13  -4   0    1.15    7.07   0
  13   4   0   -2.77    7.38   0
  13   4   0    2.74    7.29   0
 -13  -4   0    3.32    7.01   0
  14   4   0   51.07    7.91   0
 -14  -4   0   53.92    7.66   0
 -14  -4   0   49.93    8.00   0
  14   4   0   54.03    7.95   0
 -15  -4   0   58.78    8.26   0
  15   4   0   58.12    8.67   0
 -15  -4   0   63.13    8.27   0
  15   4   0   57.74    8.57   0
  16   4   0    3.95    8.63   0
 -16  -4   0    3.94    8.35   0
 -16  -4   0    6.20    8.62   0
  16   4   0    2.33    7.30   0
 -14   5   0    0.22    6.74   0
  14  -5   0    3.62    8.53   0
  14  -5   0    6.24    8.56   0
  14  -5   0    1.98    9.81   0
  13  -5   0   20.41    9.22   0
 -13   5   0   21.99    7.82   0
  13  -5   0   19.17    7.91   0
  13  -5   0   16.63    8.00   0
  12  -5   0   54.45    6.53   0
  12  -5   0   50.95    7.77   0
  12  -5   0   55.49    7.90   0
 -12   5   0   52.37    7.46   0
  11  -5   0    7.96    8.32   0
  11  -5   0    8.64    7.03   0
  11  -5   0    3.13    7.00   0
 -11   5   0    4.62    6.86   0
  10  -5   0    3.34    6.78   0
  10  -5   0    3.54    6.63   0
 -10   5   0    8.68    5.93   0
  10  -5   0    4.32    7.00   0
   9  -5   0    8.10    7.71   0
   9  -5   0    6.08    6.45   0
   9  -5   0    2.68    5.65   0
  -9   5   0    6.90    6.76   0
   8  -5   0  165.13    8.59   0
   8  -5   0  148.17    7.47   0
   8  -5   0  153.09    7.90   0
  -8   5   0  162.19    7.87   0
   7  -5   0   18.46    5.98   0
   7  -5   0   16.41    6.05   0
   7  -5   0   19.52    6.54   0
  -7   5   0   14.03    5.85   0
   6  -5   0   53.96    6.85   0
  -6   5   0   54.14    6.68   0
  -6   5   0   48.17    7.06   0
   6  -5   0   54.61    6.84   0
   5  -5   0  415.80    9.18   0
   5  -5   0  422.77    9.79   0
  -5   5   0  418.54    9.42   0
  -5   5   0  433.34    9.72   0
   4  -5   0  155.87    8.79   0
  -4   5   0  152.66    8.59   0
  -4   5   0  162.00    8.47   0
   4  -5   0  140.55    8.00   0
   3  -5   0    4.06    6.54   0
  -3   5   0    2.17    6.05   0
  -3   5   0    0.75    6.43   0
   3  -5   0    2.73    6.72   0
   2  -5   0  804.11   12.44   0
  -2   5   0  830.91   12.58   0
   2  -5   0  810.37   12.73   0
  -2   5   0  803.25   12.82   0
  -1   5   0  190.70    8.70   0
   1  -5   0  181.97    8.31   0
   1  -5   0  193.42    8.41   0
  -1   5   0  189.52    8.25   0
   0   5   0   46.51    8.36   0
   0   5   0   41.29    6.97   0
   0  -5   0   40.54    6.88   0
   0  -5   0   43.10    6.94   0
  -1  -5   0  267.64    9.37   0
   1   5   0  258.98    9.49   0
   1   5   0  267.55    9.11   0
  -1  -5   0  262.30   10.13   0
  -2  -5   0  893.17   13.08   0
   2   5   0  898.71   12.51   0
   2   5   0  925.87   14.49   0
   2   5   0  889.61   14.62   0
   3   5   0    1.58    6.30   0
  -3  -5   0    2.24    5.47   0
   3   5   0    2.56    6.68   0
   4   5   0   26.23    7.46   0
  -4  -5   0   24.02    6.43   0
   4   5   0   27.41    5.67   0
  -4  -5   0   24.49    6.82   0
  -5  -5   0 1625.25   15.81   0
   5   5   0 1634.90   14.82   0
   5   5   0 1571.72   15.80   0
  -5  -5   0 1562.22   14.34   0
  -6  -5   0   39.07    6.61   0
  -6  -5   0   45.09    6.57   0
   6   5   0   43.08    6.76   0
   6   5   0   40.85    6.68   0
   7   5   0  293.01    8.72   0
  -7  -5   0  308.27    8.57   0
  -7  -5   0  297.42    8.45   0
   7   5   0  291.58    8.61   0
  -8  -5   0   20.39    6.44   0
   8   5   0   20.21    6.78   0
   8   5   0   20.60    5.45   0
  -8  -5   0   19.31    6.59   0
   9   5   0    2.63    6.97   0
   9   5   0    4.97    6.78   0
  -9  -5   0   -3.39    6.61   0
  -9  -5   0    3.74    6.55   0
 -10  -5   0   35.94    6.86   0
  10   5   0   31.24    7.31   0
 -10  -5   0   33.45    6.94   0
  10   5   0   33.26    7.25   0
  11   5   0  194.71    6.85   0
 -11  -5   0  207.20    7.71   0
  11   5   0  198.78    8.35   0
 -11  -5   0  205.95    7.83   0
  12   5   0    4.39    7.02   0
 -12  -5   0    3.78    6.89   0
  12   5   0    9.44    7.00   0
 -12  -5   0    6.98    6.87   0
 -13  -5   0   57.63    7.43   0
  13   5   0   64.48    7.77   0
 -13  -5   0   68.48    7.30   0
  13   5   0   59.36    7.45   0
  14   5   0   86.68    8.14   0
 -14  -5   0   86.09    8.02   0
 -14  -5   0   86.19    7.87   0
  14   5   0   79.37    8.20   0
  15   5   0    8.46    6.56   0
 -15  -5   0    6.83    6.56   0
  15   5   0   11.73    8.07   0
 -15  -5   0   10.22    9.17   0
  16   5   0   18.36    8.59   0
 -16  -5   0   20.03    8.68   0
 -16  -5   0   19.32    8.77   0
  16   5   0   17.61   10.16   0
  13  -6   0   18.87    6.62   0
  13  -6   0   10.61    8.16   0
 -13   6   0    9.66    6.37   0
  13  -6   0   10.99    9.60   0
  12  -6   0   48.26    7.96   0
  12  -6   0   44.04    8.18   0
 -12   6   0   43.38    8.17   0
  12  -6   0   36.40    7.84   0
 -11   6   0   22.20    7.45   0
  11  -6   0   10.88    7.39   0
  11  -6   0   13.55    8.29   0
  11  -6   0   21.16    5.87   0
  10  -6   0   89.97    6.36   0
  10  -6   0   85.72    7.94   0
 -10   6   0   91.23    7.62   0
  10  -6   0   87.23    7.53   0
   9  -6   0   58.86    5.90   0
  -9   6   0   67.18    7.46   0
   9  -6   0   56.30    7.32   0
   9  -6   0   66.45    8.15   0
  -8   6   0   28.40    7.04   0
   8  -6   0   35.62    7.85   0
   8  -6   0   27.78    6.99   0
   8  -6   0   26.16    6.83   0
   7  -6   0  158.22    7.97   0
   7  -6   0  165.02    7.91   0
  -7   6   0  160.56    6.90   0
   6  -6   0  163.45    8.42   0
  -6   6   0  165.30    7.56   0
   6  -6   0  156.92    7.89   0
  -6   6   0  151.97    8.57   0
   5  -6   0   19.55    6.65   0
  -5   6   0   34.34    7.16   0
   5  -6   0   15.89    6.69   0
  -5   6   0   17.91    6.32   0
  -4   6   0   26.27    6.53   0
   4  -6   0   23.20    6.86   0
  -4   6   0   28.67    7.30   0
   4  -6   0   23.96    6.76   0
  -3   6   0   28.61    7.56   0
   3  -6   0   33.23    6.75   0
   3  -6   0   30.39    6.86   0
  -3   6   0   37.83    6.62   0
  -2   6   0    0.55    7.05   0
   2  -6   0    2.68    6.55   0
   2  -6   0    1.45    6.59   0
  -2   6   0    0.81    6.49   0
  -1   6   0  242.50    8.94   0
   1  -6   0  236.08    8.58   0
   1  -6   0  241.87    8.67   0
  -1   6   0  244.80    8.50   0
   0   6   0  160.52    7.91   0
   0  -6   0  147.69    7.86   0
   0   6   0  158.82    8.99   0
   0  -6   0  154.14    7.86   0
   1   6   0  135.38    8.61   0
  -1  -6   0  137.76    7.77   0
   1   6   0  139.61    7.70   0
  -1  -6   0  134.31    8.53   0
   2   6   0  107.83    7.39   0
  -2  -6   0  102.81    6.43   0
   2   6   0  108.20    7.52   0
   2   6   0  100.35    7.36   0
   3   6   0  199.90    8.36   0
   3   6   0  196.29    8.13   0
  -3  -6   0  198.51    7.35   0
   3   6   0  208.79    9.03   0
  -4  -6   0  151.41    7.72   0
   4   6   0  159.97    6.88   0
   4   6   0  158.43    8.42   0
  -5  -6   0  181.23    7.46   0
   5   6   0  188.58    6.99   0
   5   6   0  184.78    7.96   0
  -5  -6   0  195.87    7.90   0
   6   6   0   50.71    6.65   0
  -6  -6   0   43.29    6.57   0
  -6  -6   0   45.83    6.50   0
   6   6   0   46.40    6.73   0
   7   6   0   35.94    6.69   0
  -7  -6   0   38.35    6.50   0
  -7  -6   0   39.33    5.53   0
   7   6   0   39.76    6.69   0
  -8  -6   0  139.54    7.41   0
   8   6   0  142.60    6.83   0
   8   6   0  136.67    7.49   0
  -8  -6   0  134.53    7.58   0
   9   6   0   25.03    7.28   0
  -9  -6   0   30.81    7.06   0
  -9  -6   0   23.53    7.13   0
   9   6   0   32.97    6.96   0
  10   6   0   84.29    6.18   0
 -10  -6   0   86.78    7.50   0
  10   6   0   87.60    7.63   0
 -10  -6   0   87.34    7.22   0
  11   6   0   93.31    7.60   0
 -11  -6   0   99.21    7.19   0
  11   6   0   87.74    7.31   0
 -11  -6   0   93.01    7.17   0
  12   6   0  102.64    7.62   0
 -12  -6   0  117.10    7.54   0
  12   6   0  114.50    7.88   0
 -12  -6   0  128.11    7.35   0
 -13  -6   0    5.67    7.27   0
 -13  -6   0    4.72    5.71   0
  13   6   0    7.87    7.20   0
  13   6   0   11.80    7.32   0
 -14  -6   0    5.37    7.32   0
  14   6   0   -0.39    7.37   0
 -14  -6   0    5.04    7.58   0
  14   6   0    7.67    7.55   0
 -15  -6   0   40.50    8.22   0
 -15  -6   0   35.62    8.15   0
  15   6   0   44.40    8.56   0
  15   6   0   28.84    8.41   0
  16   6   0   44.26    8.84   0
 -16  -6   0   37.24    8.68   0
 -16  -6   0   46.06    8.83   0
  16   6   0   34.02    8.96   0
  13  -7   0    3.38    8.50   0
  13  -7   0    5.70    9.78   0
 -13   7   0    6.54    6.87   0
  13  -7   0    4.26    8.30   0
 -12   7   0    8.88    8.02   0
  12  -7   0    9.30    8.18   0
  12  -7   0    4.70    8.10   0
  12  -7   0    6.46    9.09   0
  11  -7   0   13.72    7.57   0
 -11   7   0   10.86    7.31   0
  11  -7   0    7.83    7.48   0
  11  -7   0   10.18    7.57   0
  10  -7   0   -1.92    7.27   0
  10  -7   0    3.45    6.97   0
  10  -7   0    2.98    8.19   0
 -10   7   0    8.48    7.60   0
   9  -7   0    9.62    5.65   0
   9  -7   0   11.30    6.95   0
   9  -7   0   13.32    6.71   0
  -9   7   0   12.01    7.00   0
   8  -7   0  148.42    7.85   0
  -8   7   0  140.81    7.64   0
   8  -7   0  152.68    7.84   0
  -7   7   0   63.64    7.94   0
  -7   7   0   60.05    7.59   0
   7  -7   0   63.82    7.22   0
   7  -7   0   63.14    7.26   0
   6  -7   0    2.35    7.44   0
   6  -7   0    2.07    6.61   0
  -6   7   0    5.03    6.17   0
  -6   7   0   -3.91    7.76   0
  -5   7   0  261.91    8.14   0
  -5   7   0  253.36    9.22   0
   5  -7   0  265.85    8.47   0
   5  -7   0  248.39    8.70   0
   4  -7   0    9.49    6.57   0
   4  -7   0    5.34    6.60   0
  -4   7   0    6.02    6.22   0
  -4   7   0    2.09    7.36   0
  -3   7   0   23.65    6.31   0
   3  -7   0   17.70    6.52   0
   3  -7   0   19.48    6.61   0
  -3   7   0   16.87    7.08   0
  -2   7   0   33.00    6.58   0
   2  -7   0   35.18    7.03   0
   2  -7   0   32.90    6.58   0
  -2   7   0   36.40    7.03   0
   1  -7   0  137.16    8.28   0
   1  -7   0  132.04    7.53   0
  -1   7   0  134.05    7.41   0
  -1   7   0  122.92    7.77   0
   0  -7   0   80.62    6.01   0
   0   7   0   79.86    8.24   0
   0  -7   0   75.71    6.86   0
   0   7   0   80.54    7.01   0
  -1  -7   0  155.53    6.57   0
   1   7   0  154.03    6.62   0
   1   7   0  150.49    8.53   0
  -1  -7   0  155.23    8.37   0
   2   7   0  174.67    7.91   0
  -2  -7   0  185.03    6.86   0
   2   7   0  184.90    7.83   0
   3   7   0   10.06    5.98   0
  -3  -7   0   11.08    6.33   0
   3   7   0    7.95    7.14   0
   3   7   0    9.42    6.34   0
   4   7   0  336.71    9.20   0
   4   7   0  328.48    8.92   0
  -4  -7   0  333.06    7.67   0
   4   7   0  335.46    7.78   0
   5   7   0  652.97   10.85   0
   5   7   0  652.54   10.13   0
  -5  -7   0  634.90    9.94   0
  -6  -7   0   20.68    6.37   0
   6   7   0   19.32    6.24   0
  -6  -7   0   18.54    6.25   0
   6   7   0   22.17    6.37   0
   7   7   0   80.68    6.90   0
  -7  -7   0   85.49    6.89   0
   7   7   0   86.42    7.42   0
  -7  -7   0   82.17    7.05   0
  -8  -7   0   23.51    6.95   0
   8   7   0   21.10    5.67   0
   8   7   0   22.67    6.67   0
  -8  -7   0   26.04    6.25   0
  -9  -7   0   66.55    7.13   0
   9   7   0   67.35    7.38   0
   9   7   0   65.05    7.67   0
  -9  -7   0   66.06    7.20   0
  10   7   0   25.46    7.25   0
  10   7   0   22.62    6.78   0
 -10  -7   0   22.13    6.69   0
 -10  -7   0   26.15    6.62   0
 -11  -7   0    5.79    6.79   0
  11   7   0    0.67    7.14   0
 -11  -7   0    1.30    7.00   0
  11   7   0    3.98    6.95   0
 -12  -7   0   33.60    7.04   0
  12   7   0   32.67    7.32   0
  12   7   0   26.06    7.05   0
 -12  -7   0   28.43    7.19   0
  13   7   0    2.50    7.09   0
  13   7   0    2.89    7.04   0
 -13  -7   0   -1.27    6.83   0
 -13  -7   0   -1.15    5.71   0
 -14  -7   0   35.74    7.91   0
  14   7   0   33.11    7.91   0
  14   7   0   28.38    7.87   0
 -14  -7   0   32.30    7.79   0
 -15  -7   0   25.39    8.18   0
 -15  -7   0   19.54    8.33   0
  15   7   0   15.27    8.67   0
  15   7   0   26.39    8.55   0
 -16  -7   0   -0.04    8.52   0
 -16  -7   0    0.18    8.76   0
  16   7   0   -4.50    8.99   0
  16   7   0    9.75    8.85   0
  12  -8   0   11.61    8.58   0
  12  -8   0   16.82    8.43   0
  12  -8   0   18.83    8.42   0
 -12   8   0   22.38    8.50   0
  11  -8   0    4.71    8.85   0
 -11   8   0    3.10    8.23   0
  11  -8   0   -0.74    7.98   0
  11  -8   0    3.95    7.68   0
  10  -8   0   -1.57    8.82   0
 -10   8   0    0.99    7.54   0
  10  -8   0   -0.41    7.51   0
  10  -8   0   -2.51    8.64   0
  -9   8   0    2.07    7.48   0
   9  -8   0    5.43    7.07   0
   9  -8   0    6.49    6.97   0
   9  -8   0    2.87    7.39   0
   8  -8   0   16.27    7.04   0
  -8   8   0   13.91    7.39   0
   8  -8   0   10.08    7.04   0
  -7   8   0    2.42    7.33   0
  -7   8   0   -0.60    6.49   0
   7  -8   0   -0.36    5.73   0
   7  -8   0    2.13    7.00   0
   6  -8   0    4.84    6.87   0
  -6   8   0    1.37    6.24   0
   6  -8   0   -0.43    6.56   0
  -6   8   0   -1.95    7.51   0
   5  -8   0  104.96    7.17   0
  -5   8   0   98.34    7.01   0
   5  -8   0   91.90    7.66   0
  -5   8   0  101.73    8.52   0
   4  -8   0   36.57    7.06   0
   4  -8   0   35.14    6.86   0
  -4   8   0   34.60    6.39   0
  -4   8   0   35.03    7.91   0
  -3   8   0   -0.46    6.35   0
  -3   8   0   -2.12    7.24   0
   3  -8   0    3.77    6.66   0
   3  -8   0    3.24    6.58   0
   2  -8   0  108.65    7.97   0
  -2   8   0  109.28    7.00   0
  -2   8   0  100.68    7.70   0
   2  -8   0  102.24    7.22   0
   1  -8   0   10.41    6.51   0
  -1   8   0   15.13    6.66   0
   1  -8   0   12.33    6.35   0
  -1   8   0   11.30    6.31   0
   0  -8   0   28.30    6.31   0
   0   8   0   31.49    7.70   0
   0  -8   0   32.53    6.56   0
   0   8   0   31.77    6.43   0
   1   8   0  379.02    9.25   0
  -1  -8   0  382.37    9.31   0
   1   8   0  400.08    8.67   0
  -1  -8   0  386.48    8.97   0
   2   8   0   20.88    6.43   0
   2   8   0   21.62    6.23   0
  -2  -8   0   27.67    6.28   0
  -3  -8   0    7.76    5.00   0
   3   8   0    5.29    6.09   0
   3   8   0    8.48    5.99   0
   3   8   0    4.20    6.91   0
   4   8   0   37.46    6.57   0
  -4  -8   0   38.79    6.31   0
   4   8   0   40.88    6.46   0
   4   8   0   38.25    6.59   0
   5   8   0  208.55    7.84   0
  -5  -8   0  207.94    7.64   0
   5   8   0  208.03    7.87   0
   5   8   0  202.43    6.74   0
   6   8   0   34.90    5.76   0
  -6  -8   0   28.02    6.71   0
   6   8   0   30.75    7.45   0
  -7  -8   0    3.88    6.14   0
  -7  -8   0    2.98    6.38   0
   7   8   0    3.25    6.25   0
   7   8   0    2.01    5.48   0
   8   8   0  127.91    7.58   0
   8   8   0  120.18    7.27   0
  -8  -8   0  118.55    7.30   0
  -8  -8   0  132.96    7.26   0
   9   8   0  131.36    7.63   0
   9   8   0  123.35    7.71   0
  -9  -8   0  121.92    7.34   0
  -9  -8   0  128.23    7.56   0
 -10  -8   0   27.37    5.77   0
 -10  -8   0   26.83    6.66   0
  10   8   0   32.18    6.49   0
  10   8   0   27.46    5.89   0
  11   8   0   20.92    6.80   0
 -11  -8   0   21.36    6.91   0
 -11  -8   0   19.79    7.74   0
  11   8   0   18.05    7.20   0
  12   8   0    6.12    7.11   0
 -12  -8   0    1.00    7.03   0
 -12  -8   0    1.39    7.12   0
  12   8   0    2.73    7.04   0
 -13  -8   0   20.14    7.16   0
  13   8   0   15.74    7.86   0
  13   8   0   13.18    7.38   0
 -13  -8   0   18.11    7.40   0
 -14  -8   0   47.05    7.96   0
 -14  -8   0   40.57    8.06   0
  14   8   0   47.63    8.02   0
  14   8   0   46.02    8.09   0
  15   8   0    4.86    8.30   0
 -15  -8   0    0.58    8.15   0
 -15  -8   0    2.77    8.13   0
  15   8   0    3.38    8.48   0
  12  -9   0    1.81    9.89   0
 -12   9   0   13.47    8.64   0
  12  -9   0    0.46    8.66   0
  12  -9   0    7.69   10.04   0
  11  -9   0    9.00    8.02   0
  11  -9   0    2.69    8.38   0
 -11   9   0   12.92    8.14   0
  11  -9   0    6.57    9.25   0
  10  -9   0    4.84    8.71   0
 -10   9   0    2.47    7.83   0
  10  -9   0    7.72    7.75   0
  10  -9   0    5.81    7.70   0
   9  -9   0   -0.27    7.74   0
   9  -9   0   -2.57    7.65   0
  -9   9   0    7.61    7.55   0
   9  -9   0    2.80    7.54   0
  -8   9   0   27.58    7.48   0
   8  -9   0   30.41    7.40   0
   8  -9   0   32.53    7.33   0
  -8   9   0   33.94    7.11   0
  -7   9   0    7.56    6.12   0
   7  -9   0    6.76    7.10   0
  -7   9   0   10.48    6.73   0
   7  -9   0    8.42    7.06   0
   6  -9   0   10.34    6.72   0
  -6   9   0    8.05    6.67   0
   6  -9   0    6.43    7.03   0
  -6   9   0    6.75    7.43   0
  -5   9   0  371.30    9.68   0
   5  -9   0  356.46    9.25   0
   5  -9   0  339.82    8.85   0
  -5   9   0  358.82    9.07   0
  -4   9   0  186.87    8.67   0
   4  -9   0  179.86    7.85   0
  -4   9   0  184.59    7.57   0
   4  -9   0  185.56    7.95   0
  -3   9   0   36.88    6.39   0
  -3   9   0   34.33    7.33   0
   3  -9   0   36.96    6.72   0
   3  -9   0   31.72    6.95   0
  -2   9   0   33.64    7.02   0
   2  -9   0   32.03    6.45   0
  -2   9   0   36.49    6.74   0
   2  -9   0   35.71    7.12   0
   1  -9   0  145.52    7.60   0
  -1   9   0  149.18    7.51   0
  -1   9   0  139.88    7.75   0
   1  -9   0  142.78    8.17   0
   0  -9   0   36.04    6.49   0
   0   9   0   39.00    6.69   0
   0  -9   0   36.46    6.77   0
   0   9   0   34.20    7.87   0
   1   9   0   40.17    5.36   0
  -1  -9   0   44.83    6.54   0
   1   9   0   36.83    6.63   0
  -1  -9   0   37.44    6.32   0
   2   9   0   31.55    6.44   0
   2   9   0   29.24    6.26   0
  -2  -9   0   31.01    5.30   0
   3   9   0   85.27    7.02   0
  -3  -9   0   84.13    6.83   0
   3   9   0   87.71    6.92   0
   3   9   0   81.59    6.83   0
   4   9   0   52.72    7.41   0
  -4  -9   0   56.56    5.84   0
   4   9   0   49.63    6.93   0
   4   9   0   49.73    7.50   0
   5   9   0   97.61    7.93   0
  -5  -9   0   90.29    7.14   0
   5   9   0   97.18    7.75   0
   5   9   0  103.59    6.23   0
   6   9   0  169.74    7.73   0
  -6  -9   0  166.32    7.47   0
   6   9   0  161.39    7.23   0
   6   9   0  169.22    8.34   0
   7   9   0   45.40    6.69   0
  -7  -9   0   41.60    5.73   0
   7   9   0   42.71    6.99   0
   8   9   0   92.14    7.32   0
  -8  -9   0  104.21    7.13   0
  -8  -9   0   99.47    7.15   0
   8   9   0   95.71    7.14   0
   9   9   0    3.22    6.96   0
   9   9   0    2.47    6.61   0
  -9  -9   0    5.80    6.66   0
  -9  -9   0   -0.43    6.49   0
  10   9   0   43.16    5.91   0
  10   9   0   37.05    7.00   0
 -10  -9   0   44.07    7.11   0
 -10  -9   0   48.13    7.06   0
  11   9   0    4.10    6.73   0
 -11  -9   0    3.28    7.00   0
  11   9   0    6.07    6.00   0
 -11  -9   0    1.69    6.59   0
  12   9   0   25.51    7.32   0
 -12  -9   0   22.88    7.21   0
  12   9   0   17.85    7.36   0
 -12  -9   0   21.50    7.31   0
  13   9   0   14.82    7.65   0
  13   9   0    6.68    7.69   0
 -13  -9   0    4.51    7.42   0
 -13  -9   0    8.39    7.26   0
 -14  -9   0   13.63    7.82   0
  14   9   0   10.27    8.00   0
  14   9   0   11.30    8.15   0
 -14  -9   0    6.03    7.88   0
  15   9   0    0.53    8.28   0
  15   9   0    3.57    8.49   0
 -15  -9   0    1.58    8.14   0
 -15  -9   0    0.59    8.30   0
  11 -10   0   25.98    8.87   0
  11 -10   0   32.71    9.00   0
  11 -10   0   38.34    7.31   0
 -11  10   0   38.82    8.98   0
  10 -10   0    5.10    7.96   0
 -10  10   0    9.70    6.70   0
  10 -10   0   10.16    7.97   0
  10 -10   0   12.41    9.23   0
   9 -10   0   -5.08    7.67   0
   9 -10   0   -1.80    7.89   0
  -9  10   0    3.15    7.75   0
   8 -10   0  142.70    8.13   0
  -8  10   0  152.32    9.24   0
   8 -10   0  142.01    8.38   0
  -8  10   0  142.79    8.44   0
   7 -10   0   -0.98    7.34   0
   7 -10   0    2.08    7.05   0
  -7  10   0    4.40    6.95   0
  -7  10   0    4.48    7.60   0
  -6  10   0    5.52    6.73   0
   6 -10   0    7.52    7.18   0
  -6  10   0    6.88    7.53   0
   6 -10   0   10.80    7.09   0
  -5  10   0  112.53    8.18   0
  -5  10   0  111.46    7.24   0
   5 -10   0  119.71    7.63   0
   5 -10   0  106.12    7.13   0
  -4  10   0    0.35    6.31   0
  -4  10   0    3.96    7.45   0
   4 -10   0    5.37    6.80   0
   4 -10   0    3.69    6.88   0
   3 -10   0   13.58    6.72   0
  -3  10   0   11.06    7.51   0
   3 -10   0   10.75    7.03   0
  -3  10   0   15.80    7.03   0
  -2  10   0   86.77    7.31   0
  -2  10   0   87.78    7.48   0
   2 -10   0   81.97    6.95   0
   2 -10   0   87.32    7.85   0
  -1  10   0    2.09    6.95   0
  -1  10   0    6.85    7.62   0
   1 -10   0    1.32    6.06   0
   1 -10   0    4.21    7.10   0
   0 -10   0   -0.42    5.62   0
   0  10   0   -1.64    6.60   0
   0 -10   0    1.90    6.14   0
   0  10   0   -1.85    7.14   0
  -1 -10   0   35.40    6.82   0
   1  10   0   41.75    6.97   0
  -1 -10   0   32.18    6.39   0
   1  10   0   33.74    6.70   0
  -2 -10   0    3.15    6.69   0
   2  10   0   -0.16    6.37   0
   2  10   0   -1.38    6.26   0
  -3 -10   0   13.04    6.62   0
   3  10   0   16.34    6.46   0
   3  10   0   19.05    6.24   0
   3  10   0   18.45    6.37   0
  -4 -10   0  143.15    7.39   0
   4  10   0  148.13    7.46   0
   4  10   0  154.86    7.48   0
   4  10   0  150.99    7.47   0
   5  10   0  125.40    7.31   0
   5  10   0  118.71    7.29   0
   5  10   0  117.66    7.17   0
  -5 -10   0  116.19    7.15   0
   6  10   0   30.14    5.74   0
   6  10   0   32.91    6.75   0
   6  10   0   36.39    6.72   0
  -6 -10   0   35.15    6.67   0
  -7 -10   0   56.23    6.81   0
   7  10   0   64.86    7.05   0
   7  10   0   58.08    5.84   0
   7  10   0   58.80    6.91   0
   8  10   0   55.02    7.84   0
   8  10   0   51.45    7.20   0
  -8 -10   0   45.76    5.82   0
  -9 -10   0  118.00    7.47   0
   9  10   0  121.07    7.57   0
  -9 -10   0  120.38    7.60   0
   9  10   0  125.93    7.55   0
 -10 -10   0   -0.28    6.74   0
 -10 -10   0   -0.37    6.52   0
  10  10   0    3.72    6.85   0
  10  10   0   -0.90    6.66   0
  11  10   0   61.00    7.86   0
 -11 -10   0   62.01    6.29   0
 -11 -10   0   65.76    7.57   0
  11  10   0   55.92    7.46   0
  12  10   0   54.22    8.08   0
  12  10   0   51.63    7.56   0
 -12 -10   0   51.30    7.60   0
 -12 -10   0   54.44    7.65   0
 -13 -10   0    2.60    7.61   0
  13  10   0   -1.89    7.80   0
  13  10   0   -1.08    7.61   0
 -13 -10   0    1.42    7.62   0
  14  10   0    4.62    8.19   0
 -14 -10   0   -2.30    8.13   0
 -14 -10   0    7.75    8.22   0
  14  10   0    3.58    8.01   0
  15  10   0    2.27    8.96   0
 -15 -10   0    5.95    7.05   0
 -15 -10   0    6.60    8.60   0
  15  10   0    5.36    8.61   0
  10 -11   0   13.54    8.28   0
  10 -11   0   13.00    8.44   0
 -10  11   0   17.27    8.73   0
  10 -11   0   12.59    8.45   0
   9 -11   0   17.01    9.41   0
   9 -11   0   12.01    8.04   0
  -9  11   0   18.95    8.08   0
  -8  11   0    4.85    8.86   0
  -8  11   0    8.51    7.82   0
   8 -11   0   11.73    8.97   0
   8 -11   0    5.01    7.68   0
   7 -11   0   12.25    7.75   0
   7 -11   0   11.14    7.67   0
  -7  11   0    8.56    7.33   0
  -7  11   0   12.43    7.74   0
   6 -11   0   52.26    7.86   0
   6 -11   0   47.03    7.31   0
  -6  11   0   51.93    7.85   0
  -6  11   0   51.45    7.22   0
  -5  11   0    0.35    7.40   0
  -5  11   0   -2.33    6.48   0
   5 -11   0   -0.08    7.01   0
   5 -11   0   -3.79    5.59   0
  -4  11   0   30.57    6.55   0
   4 -11   0   32.78    6.84   0
   4 -11   0   30.44    7.23   0
  -4  11   0   21.67    7.24   0
  -3  11   0   30.82    7.23   0
   3 -11   0   30.40    6.78   0
   3 -11   0   32.58    7.14   0
  -3  11   0   35.63    6.47   0
  -2  11   0  152.35    7.57   0
  -2  11   0  168.66    8.33   0
   2 -11   0  166.65    8.00   0
   2 -11   0  161.14    8.42   0
  -1  11   0  209.46    8.01   0
   1 -11   0  205.85    8.40   0
   1 -11   0  195.74    7.72   0
  -1  11   0  205.19    8.16   0
   0  11   0    4.34    6.53   0
   0 -11   0    2.14    7.07   0
   0  11   0   -1.05    6.62   0
   0 -11   0    2.59    7.15   0
   1  11   0   71.42    7.06   0
  -1 -11   0   70.23    7.79   0
   1  11   0   68.57    6.88   0
  -1 -11   0   67.15    7.21   0
   2  11   0    4.63    6.28   0
  -2 -11   0   -1.89    6.55   0
   2  11   0    8.64    6.49   0
   3  11   0   38.92    7.87   0
   3  11   0   46.38    6.60   0
   3  11   0   44.64    6.83   0
  -3 -11   0   44.04    6.64   0
  -4 -11   0   76.79    7.01   0
   4  11   0   86.44    7.22   0
   4  11   0   80.05    5.77   0
   4  11   0   84.20    7.37   0
   5  11   0   10.13    6.28   0
   5  11   0    7.11    6.37   0
  -5 -11   0    3.96    6.41   0
   5  11   0    1.16    6.52   0
   6  11   0   12.27    6.43   0
   6  11   0   18.32    6.71   0
   6  11   0   14.02    6.39   0
  -6 -11   0   11.65    6.79   0
  -7 -11   0   26.01    5.54   0
   7  11   0   20.36    6.67   0
   7  11   0   30.44    6.87   0
   7  11   0   17.48    6.53   0
   8  11   0   32.53    6.62   0
  -8 -11   0   34.90    6.67   0
   8  11   0   36.70    7.06   0
   8  11   0   32.19    7.93   0
   9  11   0   64.42    7.06   0
   9  11   0   61.70    7.09   0
   9  11   0   60.48    6.08   0
  -9 -11   0   62.24    7.09   0
  10  11   0   97.95    8.14   0
 -10 -11   0   96.09    6.19   0
  10  11   0  100.01    7.74   0
  11  11   0    2.88    6.18   0
 -11 -11   0   -0.70    6.90   0
 -11 -11   0    5.21    5.90   0
  11  11   0    5.09    6.92   0
  12  11   0   10.22    8.65   0
 -12 -11   0   11.93    6.20   0
  12  11   0    7.19    6.33   0
 -12 -11   0    9.33    7.44   0
 -13 -11   0   23.13    7.80   0
 -13 -11   0   19.87    6.62   0
  13  11   0   26.84    9.34   0
  13  11   0   21.63    8.38   0
 -14 -11   0   11.73    8.20   0
  14  11   0    7.28    8.47   0
  14  11   0    2.28    7.21   0
 -14 -11   0    2.64    6.86   0
   9 -12   0    4.49    8.37   0
  -9  12   0   -0.31    8.78   0
   9 -12   0    5.29    8.43   0
  -8  12   0   -1.37    7.91   0
   8 -12   0    3.68    8.14   0
  -8  12   0   -0.26    8.21   0
   8 -12   0    2.73    8.13   0
   7 -12   0   45.39    9.39   0
  -7  12   0   38.59    7.90   0
   7 -12   0   44.45    7.84   0
  -7  12   0   39.07    8.38   0
   6 -12   0    4.31    7.23   0
  -6  12   0    6.71    7.74   0
   6 -12   0    5.22    7.51   0
  -6  12   0    7.57    7.52   0
   5 -12   0   23.20    7.42   0
  -5  12   0   25.78    8.22   0
   5 -12   0   20.62    7.84   0
  -5  12   0   30.68    7.35   0
   4 -12   0   63.88    7.30   0
  -4  12   0   68.41    7.36   0
   4 -12   0   68.49    7.71   0
  -4  12   0   68.73    8.26   0
   3 -12   0    4.78    6.67   0
  -3  12   0    6.55    7.33   0
  -3  12   0    9.93    6.67   0
   3 -12   0    7.81    7.34   0
  -2  12   0   23.16    6.71   0
  -2  12   0   18.58    7.12   0
   2 -12   0   25.97    7.34   0
   2 -12   0   20.99    7.83   0
  -1  12   0   89.70    7.22   0
   1 -12   0   98.89    7.47   0
   1 -12   0   86.56    7.15   0
  -1  12   0   95.06    7.81   0
   0  12   0   31.30    7.12   0
   0  12   0   35.50    6.90   0
   0 -12   0   32.33    7.60   0
   0 -12   0   38.87    7.19   0
   1  12   0   29.67    7.84   0
   1  12   0   32.74    6.83   0
  -1 -12   0   27.70    6.54   0
  -1 -12   0   31.28    7.09   0
   2  12   0   56.14    6.88   0
   2  12   0   55.96    6.88   0
  -2 -12   0   53.76    5.94   0
   3  12   0   13.44    7.51   0
  -3 -12   0   12.87    6.69   0
   3  12   0    7.97    6.59   0
   3  12   0    7.09    6.23   0
  -4 -12   0   63.51    7.02   0
   4  12   0   65.37    7.67   0
   4  12   0   62.94    5.80   0
   4  12   0   63.26    6.69   0
   5  12   0    0.60    7.61   0
   5  12   0    1.78    6.57   0
   5  12   0   -2.44    6.30   0
  -5 -12   0   -1.42    6.56   0
  -6 -12   0   40.79    6.89   0
   6  12   0   40.01    7.68   0
   6  12   0   40.12    6.55   0
   6  12   0   36.80    5.61   0
   7  12   0   46.46    5.62   0
   7  12   0   42.14    6.73   0
   7  12   0   50.17    7.77   0
  -7 -12   0   43.73    5.66   0
   8  12   0   13.73    6.73   0
   8  12   0   12.87    6.73   0
  -8 -12   0   17.27    6.89   0
   8  12   0   19.84    6.85   0
   9  12   0   29.00    7.53   0
  -9 -12   0   27.30    7.29   0
   9  12   0   29.83    8.12   0
   9  12   0   28.16    7.03   0
  10  12   0   97.36    8.65   0
  10  12   0   96.52    7.75   0
  10  12   0  106.15    8.15   0
 -10 -12   0  107.19    7.79   0
  11  12   0  115.33    8.04   0
 -11 -12   0  112.92    8.19   0
  11  12   0  116.52    8.28   0
 -12 -12   0   36.59    8.21   0
  12  12   0   30.34    7.74   0
  12  12   0   41.97    8.05   0
  13  12   0    6.61    8.37   0
 -13 -12   0   -2.08    8.19   0
  13  12   0    3.45    7.96   0
 -13 -12   0    4.62    8.17   0
 -14 -12   0   13.75    8.65   0
 -14 -12   0    5.01    7.05   0
  14  12   0    6.37    8.62   0
  14  12   0    4.99    8.76   0
   8 -13   0   18.64    8.92   0
   8 -13   0   17.89    8.69   0
  -8  13   0   12.79    8.46   0
  -8  13   0   19.17    9.08   0
   7 -13   0    2.64    8.33   0
   7 -13   0    1.39    8.04   0
  -7  13   0    4.30    7.87   0
  -7  13   0   -1.02    8.48   0
  -6  13   0   13.42    7.65   0
   6 -13   0    6.32    9.31   0
  -6  13   0    7.84    8.47   0
   6 -13   0    8.14    7.91   0
   5 -13   0   13.21    8.02   0
  -5  13   0    7.49    8.12   0
   5 -13   0   10.92    7.44   0
  -5  13   0   16.35    7.66   0
   4 -13   0    5.00    8.24   0
  -4  13   0    3.39    8.04   0
   4 -13   0    7.39    7.27   0
  -4  13   0   10.46    7.07   0
   3 -13   0    5.89    7.01   0
  -3  13   0    5.07    8.04   0
   3 -13   0   11.15    7.47   0
  -3  13   0   13.07    7.17   0
   2 -13   0   58.71    7.72   0
  -2  13   0   55.22    7.15   0
  -2  13   0   58.55    8.91   0
   2 -13   0   52.89    7.27   0
   1 -13   0   24.63    7.24   0
  -1  13   0   23.76    7.00   0
   1 -13   0   17.51    6.68   0
  -1  13   0   23.37    7.27   0
   0 -13   0    1.67    7.34   0
   0 -13   0    4.44    6.53   0
   0  13   0    3.69    6.90   0
   0  13   0    4.12    7.09   0
  -1 -13   0  230.84    8.27   0
   1  13   0  239.64    8.39   0
  -1 -13   0  244.68    8.60   0
   1  13   0  224.44    8.69   0
   2  13   0   13.12    6.96   0
  -2 -13   0   16.39    5.59   0
   2  13   0   14.29    5.51   0
  -3 -13   0    8.39    6.70   0
   3  13   0    8.72    7.69   0
   3  13   0    6.80    6.93   0
   3  13   0    7.02    6.60   0
  -4 -13   0    4.08    6.63   0
   4  13   0    6.26    7.64   0
   4  13   0    7.64    5.42   0
   4  13   0    1.90    6.75   0
  -5 -13   0    5.12    6.63   0
   5  13   0    0.28    6.55   0
   5  13   0    5.76    7.39   0
   5  13   0    4.43    6.62   0
   6  13   0   12.05    6.73   0
  -6 -13   0   13.04    6.78   0
   6  13   0    8.29    6.74   0
   6  13   0   13.13    7.77   0
   7  13   0    9.08    6.70   0
  -7 -13   0    5.01    6.90   0
   7  13   0    8.45    6.95   0
   7  13   0    8.40    7.81   0
   8  13   0   26.96    5.97   0
  -8 -13   0   16.96    7.28   0
   8  13   0   24.01    8.11   0
   8  13   0   21.87    8.30   0
   9  13   0   13.00    7.10   0
   9  13   0   12.57    7.47   0
   9  13   0   10.82    7.01   0
  -9 -13   0    4.70    7.15   0
  10  13   0    8.13    8.58   0
  10  13   0    3.07    6.14   0
 -10 -13   0    6.42    7.65   0
  10  13   0    2.65    7.66   0
 -11 -13   0   49.01    6.71   0
  11  13   0   40.75    8.20   0
  11  13   0   44.32    9.25   0
  11  13   0   53.16    8.29   0
  12  13   0   32.49    8.60   0
 -12 -13   0   32.31    6.79   0
  12  13   0   30.07    9.30   0
  12  13   0   35.47    8.22   0
  13  13   0   14.44    8.81   0
 -13 -13   0    7.48    8.61   0
  13  13   0    9.85    8.55   0
  13  13   0    7.87    8.37   0
   7 -14   0    3.71    8.74   0
  -7  14   0    3.05    8.95   0
  -7  14   0    7.86    8.76   0
   7 -14   0    9.07    8.64   0
  -6  14   0   30.95    9.00   0
  -6  14   0   27.33    8.32   0
   6 -14   0   35.29    8.70   0
   6 -14   0   25.20    8.49   0
  -5  14   0    4.52    8.69   0
  -5  14   0    5.32    7.94   0
   5 -14   0   -1.05    7.64   0
   5 -14   0    2.15    8.20   0
  -4  14   0   20.33    8.50   0
  -4  14   0   25.67    7.44   0
   4 -14   0   21.25    8.05   0
   4 -14   0   22.35    7.78   0
   3 -14   0    0.56    7.21   0
   3 -14   0   -1.26    8.11   0
  -3  14   0    3.41    9.28   0
  -3  14   0    2.88    7.67   0
  -2  14   0    1.73    7.11   0
   2 -14   0   -0.50    7.59   0
   2 -14   0    2.56    6.89   0
  -2  14   0   -0.34    7.70   0
  -1  14   0    8.22    7.20   0
  -1  14   0   13.33    7.47   0
   1 -14   0   14.80    6.84   0
   1 -14   0   11.91    6.22   0
   0  14   0    1.03    7.31   0
   0 -14   0    3.59    6.81   0
   0  14   0    2.70    5.73   0
   0 -14   0    5.61    6.92   0
  -1 -14   0   11.79    7.76   0
  -1 -14   0    6.64    5.94   0
   1  14   0   11.55    7.17   0
   1  14   0    3.30    7.21   0
   2  14   0   16.64    7.06   0
   2  14   0   17.21    8.26   0
   2  14   0   15.38    7.11   0
  -2 -14   0   19.36    7.11   0
   3  14   0    2.78    7.99   0
   3  14   0   -0.36    7.18   0
  -3 -14   0    8.66    7.23   0
   3  14   0    5.38    7.06   0
   4  14   0   63.87    7.34   0
   4  14   0   63.50    7.07   0
  -4 -14   0   60.86    7.40   0
   4  14   0   61.84    7.53   0
   5  14   0    7.43    6.88   0
   5  14   0    7.63    7.94   0
   5  14   0   10.59    7.13   0
  -5 -14   0    6.15    6.93   0
   6  14   0   -1.45    5.72   0
   6  14   0    3.96    7.96   0
   6  14   0   -1.32    7.33   0
  -6 -14   0    1.03    7.11   0
   7  14   0  112.51    8.03   0
  -7 -14   0  118.68    7.69   0
   7  14   0  110.58    8.87   0
   7  14   0  113.87    7.86   0
   8  14   0   14.09    8.28   0
  -8 -14   0   11.74    5.89   0
   8  14   0   12.39    6.08   0
   8  14   0   12.71    8.19   0
   9  14   0   16.74    8.50   0
   9  14   0   18.82    6.36   0
   9  14   0   17.26    7.41   0
  -9 -14   0   23.21    7.63   0
  10  14   0   39.11    8.17   0
 -10 -14   0   35.60    7.72   0
  10  14   0   30.17    7.81   0
  10  14   0   44.02    9.00   0
 -11 -14   0    2.87    6.59   0
  11  14   0   -0.22    7.91   0
  11  14   0    1.10    8.31   0
  11  14   0    1.35    9.04   0
 -12 -14   0    2.34    8.46   0
  12  14   0    0.45    8.33   0
  12  14   0   -1.52    9.51   0
  12  14   0    1.72    8.89   0
  -5  15   0    0.48    8.44   0
   5 -15   0   -2.30    8.41   0
  -5  15   0   -3.25    9.04   0
   5 -15   0    3.22    8.80   0
   4 -15   0   16.80    8.47   0
  -4  15   0   26.70    8.25   0
   4 -15   0   29.23    8.74   0
  -4  15   0   21.40    9.13   0
   3 -15   0   12.37    8.13   0
  -3  15   0   10.02    8.64   0
   3 -15   0    5.85    7.99   0
  -3  15   0   10.52    7.91   0
   2 -15   0    6.76    7.92   0
  -2  15   0    2.97    7.66   0
  -2  15   0    6.89    9.32   0
   2 -15   0    2.55    7.51   0
  -1  15   0   38.79    8.54   0
   1 -15   0   41.44    6.89   0
  -1  15   0   43.09    7.77   0
   1 -15   0   45.35    7.68   0
   0  15   0   19.61    9.11   0
   0 -15   0   23.97    7.44   0
   0 -15   0   23.47    8.00   0
   0  15   0   20.71    7.57   0
   1  15   0    8.82    7.41   0
  -1 -15   0   -0.71    7.77   0
   1  15   0    1.65    8.64   0
   2  15   0   20.23    7.50   0
   2  15   0   23.49    8.18   0
   2  15   0   27.10    8.63   0
  -2 -15   0   26.32    7.66   0
  -3 -15   0   20.61    7.49   0
   3  15   0   21.69    7.52   0
   3  15   0   12.83    7.54   0
   3  15   0   19.36    8.34   0
  -4 -15   0   18.57    7.50   0
   4  15   0   14.72    7.44   0
   4  15   0   16.58    7.48   0
   4  15   0   24.85    8.35   0
   5  15   0   35.07    8.88   0
  -5 -15   0   36.42    7.57   0
   5  15   0   37.62    8.64   0
   5  15   0   39.33    6.45   0
   6  15   0   20.60    8.33   0
  -6 -15   0   19.87    7.29   0
   6  15   0   17.28    8.78   0
   6  15   0   16.04    6.10   0
   7  15   0    4.83    7.39   0
   7  15   0    5.57    7.47   0
  -7 -15   0    0.33    7.43   0
   7  15   0    7.55    8.48   0
   8  15   0   37.13    6.47   0
  -8 -15   0   36.10    7.81   0
   8  15   0   34.21    7.67   0
   8  15   0   35.71    9.23   0
  -9 -15   0    4.04    7.65   0
   9  15   0    8.80    8.95   0
   9  15   0    7.88    6.45   0
   9  15   0   -1.44    9.19   0
 -10 -15   0    7.19    7.92   0
  10  15   0    6.20    9.31   0
  10  15   0    3.17    8.21   0
  10  15   0    9.50    9.31   0
  11  15   0   31.59    8.56   0
  11  15   0   39.26    8.76   0
  11  15   0   42.32   10.07   0
 -11 -15   0   40.22    8.62   0
   4 -16   0    4.62    8.66   0
  -4  16   0    5.23    9.44   0
   4 -16   0    0.62   10.64   0
  -4  16   0   11.85    8.78   0
  -3  16   0    8.52    8.34   0
   3 -16   0   10.75    8.75   0
  -3  16   0    7.12   10.50   0
   3 -16   0   12.40    8.41   0
  -2  16   0    8.48    8.12   0
   2 -16   0   10.28    8.33   0
  -2  16   0    4.69    8.63   0
   2 -16   0    4.39    7.93   0
  -1  16   0   15.18    8.53   0
   1 -16   0   15.74    6.94   0
   1 -16   0   11.45    7.69   0
  -1  16   0   15.35    7.96   0
   0  16   0    4.08    7.85   0
   0 -16   0    0.96    8.72   0
   0 -16   0    2.62    8.28   0
   0  16   0    2.50    9.65   0
  -1 -16   0   35.22    6.98   0
   1  16   0   32.77    8.22   0
   1  16   0   28.70    8.05   0
   2  16   0   10.46    7.81   0
   2  16   0    7.87    9.14   0
   2  16   0    7.12    7.50   0
  -2 -16   0    4.15    7.99   0
   3  16   0   19.48    9.03   0
  -3 -16   0   17.86    8.22   0
   3  16   0   23.24    8.59   0
   3  16   0   26.14    6.34   0
  -4 -16   0   17.77    7.77   0
   4  16   0   15.14    7.91   0
   4  16   0   19.08    8.74   0
   4  16   0   19.88    8.86   0
   5  16   0   32.27    7.77   0
  -5 -16   0   41.66    8.36   0
   5  16   0   24.29    7.81   0
   5  16   0   36.15    8.11   0
   6  16   0    6.01    7.61   0
  -6 -16   0    7.10    6.45   0
   6  16   0   12.25    8.67   0
   6  16   0    2.68    7.89   0
   7  16   0   11.51    8.90   0
  -7 -16   0   15.92    7.90   0
   7  16   0   14.95    9.25   0
   7  16   0   15.06    7.91   0
   8  16   0    0.46    6.55   0
   8  16   0   -0.61    8.06   0
  -8 -16   0    5.59    7.98   0
   8  16   0   -1.47    7.83   0
   9  16   0   -1.62    7.95   0
   9  16   0   -3.60    6.78   0
  -9 -16   0    4.34    6.53   0
   9  16   0    2.10    8.11   0
  10  16   0   21.25    7.16   0
 -10 -16   0   14.71    8.37   0
  10  16   0   14.34    8.53   0
  10  16   0   14.50    9.99   0
   1 -17   0    7.86    9.61   0
  -1  17   0    3.30    8.29   0
  -1  17   0    2.47    9.06   0
   1 -17   0    1.35    7.15   0
   0  17   0   -1.49    8.99   0
   0  17   0    0.25    8.44   0
   0 -17   0    7.36    8.82   0
   1  17   0    9.81    8.70   0
   1  17   0    3.17    8.34   0
  -1 -17   0    1.41    8.40   0
   1  17   0    7.16    8.05   0
   2  17   0    1.93    9.76   0
   2  17   0    2.00    6.78   0
  -2 -17   0   -0.75    8.55   0
   2  17   0    2.86    7.78   0
   3  17   0    4.83    8.40   0
   3  17   0    6.18    8.16   0
   3  17   0    5.30    7.91   0
  -3 -17   0    4.82    8.45   0
   4  17   0    7.81    8.39   0
  -4 -17   0    7.31    8.17   0
   4  17   0   12.04    8.26   0
   4  17   0   10.12    9.44   0
  -5 -17   0   -4.45    8.49   0
   5  17   0   -3.99    8.45   0
   5  17   0    1.40    8.09   0
   5  17   0    6.26    9.73   0
  -6 -17   0    9.30    8.19   0
   6  17   0   12.11    9.67   0
   6  17   0   13.57   10.07   0
   6  17   0    7.65    8.17   0
   7  17   0   13.72    9.58   0
  -7 -17   0   14.05    8.40   0
   7  17   0   18.27    6.79   0
   7  17   0   10.27    8.57   0
   8  17   0    9.75   10.08   0
  -8 -17   0    7.40    8.49   0
   8  17   0    4.58    8.54   0
   8  17   0    2.71    8.53   0
   8  17  -1    1.77    8.63   0
   7  17  -1    3.75    8.38   0
   7  17  -1    3.10    8.34   0
   7  17  -1    0.69    6.76   0
  -7 -17   1    4.00    8.36   0
   6  17  -1    7.56    9.45   0
  -6 -17   1   12.54    8.42   0
   6  17  -1   10.64    8.46   0
   6  17  -1   16.30    8.44   0
   5  17  -1   10.37    8.48   0
  -5 -17   1   14.18    8.48   0
   5  17  -1   17.03    9.32   0
   5  17  -1   14.46    8.33   0
   4  17  -1    0.71    9.53   0
  -4 -17   1    3.41    8.65   0
   4  17  -1    1.28    7.92   0
   4  17  -1    0.13    8.30   0
   3  17  -1    6.13    8.21   0
  -3 -17   1    6.22    8.60   0
   3  17  -1    8.46    8.32   0
   3  17  -1    5.60    8.00   0
  -2 -17   1   24.15    8.65   0
   2  17  -1   15.84    8.58   0
   2  17  -1   14.59    8.44   0
   2  17  -1   18.23    6.74   0
   1  17  -1    8.00    9.24   0
   1  17  -1    4.41    9.84   0
   1  17  -1    5.15    8.38   0
  -1 -17   1    2.99    8.61   0
   0  17  -1    4.98    8.86   0
   0  17  -1    4.26    8.37   0
   0 -17   1    1.34    7.10   0
   1 -17   1   15.19    9.14   0
   1 -17   1   20.78    8.51   0
  -1  17  -1   15.56    8.74   0
  -1  17  -1   13.83    9.21   0
   9  16  -1    9.37    8.30   0
  -9 -16   1    4.84    8.19   0
   9  16  -1    3.19    8.22   0
   9  16  -1    3.04    6.97   0
  -8 -16   1   20.68    8.17   0
   8  16  -1   22.19    8.18   0
   8  16  -1   19.15    6.89   0
   8  16  -1   25.68    9.51   0
   7  16  -1   14.77    9.12   0
   7  16  -1   14.43    9.08   0
   7  16  -1   15.33    6.37   0
  -7 -16   1   13.55    6.40   0
   6  16  -1    9.35    7.87   0
   6  16  -1   13.75    7.85   0
   6  16  -1    9.38    7.77   0
  -6 -16   1   13.86    8.01   0
  -5 -16   1    3.66    7.92   0
   5  16  -1    6.78    8.53   0
   5  16  -1    0.74    7.92   0
   5  16  -1    4.06    7.77   0
   4  16  -1   22.63    7.60   0
   4  16  -1   22.37    7.91   0
   4  16  -1   18.32    8.16   0
  -4 -16   1   26.81    8.27   0
  -3 -16   1   58.31    8.31   0
   3  16  -1   51.72    9.42   0
   3  16  -1   61.14    6.80   0
   3  16  -1   59.38    8.00   0
  -2 -16   1    5.41    8.18   0
   2  16  -1    3.66    8.73   0
   2  16  -1    5.64    7.93   0
   2  16  -1    3.66    7.91   0
   1  16  -1   -4.06    7.75   0
   1  16  -1    3.73    8.06   0
  -1 -16   1    1.84    8.01   0
   0  16  -1    1.20    7.85   0
   0 -16   1    3.74    7.70   0
   0 -16   1    1.96    8.34   0
   0  16  -1    4.51    9.34   0
   1 -16   1    3.69    7.77   0
  -1  16  -1    8.46    8.26   0
   1 -16   1   11.48    8.54   0
  -1  16  -1    2.16    8.11   0
   2 -16   1    1.67    8.80   0
  -2  16  -1    8.15    8.22   0
   2 -16   1    3.42    8.07   0
  -2  16  -1    9.58    8.91   0
  -3  16  -1   11.47    9.93   0
   3 -16   1   13.64    9.22   0
  -3  16  -1    7.64    9.31   0
   3 -16   1   11.83    9.58   0
   4 -16   1    4.48    9.03   0
  -4  16  -1    4.28    8.51   0
  -4  16  -1    3.94    9.51   0
   4 -16   1    3.98    8.62   0
  11  15  -1   31.56    8.77   0
  11  15  -1   40.26    8.58   0
 -11 -15   1   30.37    8.86   0
  11  15  -1   41.60    9.01   0
  10  15  -1    8.90    8.29   0
  10  15  -1    6.83    8.17   0
  10  15  -1    7.11    8.47   0
 -10 -15   1    2.78    8.35   0
   9  15  -1    2.54    7.50   0
  -9 -15   1    0.34    7.84   0
   9  15  -1   -2.85    7.62   0
   9  15  -1    0.77    6.55   0
   8  15  -1    1.74    7.61   0
   8  15  -1    4.97    6.20   0
   8  15  -1   -3.26    7.37   0
  -8 -15   1    6.56    7.60   0
   7  15  -1    2.58    8.39   0
   7  15  -1    7.35    7.57   0
  -7 -15   1    1.56    7.56   0
   7  15  -1    9.71    7.64   0
  -6 -15   1    1.53    7.23   0
   6  15  -1    3.48    8.68   0
   6  15  -1    3.11    7.07   0
   6  15  -1    6.02    7.38   0
   5  15  -1    6.18    7.08   0
  -5 -15   1    2.49    5.98   0
   5  15  -1    0.44    7.09   0
   5  15  -1    4.84    7.21   0
   4  15  -1   20.57    7.35   0
  -4 -15   1   15.23    7.75   0
   4  15  -1   22.81    6.10   0
   4  15  -1   19.97    8.20   0
   3  15  -1    3.28    7.35   0
   3  15  -1    5.27    7.13   0
   3  15  -1    2.06    7.35   0
  -3 -15   1    5.50    7.49   0
  -2 -15   1   22.83    7.89   0
   2  15  -1   22.75    7.49   0
   2  15  -1   24.96    7.24   0
   2  15  -1   17.16    7.57   0
   1  15  -1   17.67    7.47   0
   1  15  -1   15.72    7.46   0
  -1 -15   1   18.61    7.81   0
   0  15  -1   17.03    7.65   0
   0 -15   1   25.89    7.99   0
   0  15  -1   17.46    7.88   0
   0 -15   1   13.59    7.52   0
   1 -15   1    3.60    6.63   0
  -1  15  -1    9.03    7.87   0
   1 -15   1    4.31    8.63   0
  -1  15  -1   -2.13    7.53   0
   2 -15   1   72.23    8.67   0
  -2  15  -1   57.24    8.36   0
   2 -15   1   66.22    7.82   0
  -2  15  -1   78.61    8.51   0
  -3  15  -1    0.22    8.60   0
   3 -15   1    8.82    8.51   0
   3 -15   1    4.30    7.82   0
  -3  15  -1    7.04    7.92   0
  -4  15  -1    5.60    8.84   0
  -4  15  -1    1.02    8.14   0
   4 -15   1    5.93    8.01   0
   4 -15   1    4.01    8.44   0
   5 -15   1    0.29    9.82   0
   5 -15   1    6.76    8.71   0
  -5  15  -1    1.11    9.20   0
  -5  15  -1   -0.36    8.51   0
  -6  15  -1    2.29    8.70   0
  12  14  -1    7.45    9.72   0
  12  14  -1    7.13    8.59   0
 -12 -14   1    0.74    6.77   0
  12  14  -1    2.70    8.39   0
  11  14  -1   59.02    9.54   0
  11  14  -1   63.72    8.68   0
 -11 -14   1   61.92    8.61   0
  11  14  -1   54.75    8.46   0
  10  14  -1    1.33    7.90   0
  10  14  -1    2.74    7.69   0
 -10 -14   1   -1.81    7.52   0
  10  14  -1    1.56    6.33   0
   9  14  -1   11.12    8.75   0
  -9 -14   1   16.87    7.42   0
   9  14  -1   15.08    7.37   0
   9  14  -1   16.88    7.80   0
   8  14  -1   39.50    7.68   0
  -8 -14   1   49.83    7.35   0
   8  14  -1   40.93    7.48   0
   8  14  -1   49.21    8.63   0
  -7 -14   1   33.14    6.07   0
   7  14  -1   27.42    8.62   0
   7  14  -1   36.27    6.17   0
   7  14  -1   29.83    7.44   0
   6  14  -1   16.32    6.97   0
  -6 -14   1   13.87    7.13   0
   6  14  -1   11.54    6.98   0
   6  14  -1   14.96    7.09   0
  -5 -14   1  202.68    8.29   0
   5  14  -1  198.20    8.25   0
   5  14  -1  214.45    8.33   0
   5  14  -1  194.56    8.42   0
   4  14  -1    8.63    6.71   0
   4  14  -1   11.67    8.02   0
  -4 -14   1   16.26    7.14   0
   4  14  -1   20.32    6.83   0
   3  14  -1    6.62    7.01   0
   3  14  -1    1.89    6.75   0
   3  14  -1   -0.04    6.75   0
  -3 -14   1   -1.75    7.29   0
   2  14  -1    4.12    6.96   0
  -2 -14   1    4.31    7.32   0
   2  14  -1   -0.06    7.22   0
   2  14  -1    2.12    7.01   0
   1  14  -1   12.01    6.86   0
  -1 -14   1   12.79    7.47   0
   1  14  -1   12.93    8.33   0
   0 -14   1   12.48    7.12   0
   0 -14   1    9.53    6.07   0
   0  14  -1   13.96    7.08   0
   0  14  -1   10.94    7.50   0
  -1  14  -1   28.03    7.16   0
   1 -14   1   39.14    7.73   0
   1 -14   1   32.06    7.15   0
  -1  14  -1   29.59    7.64   0
   2 -14   1   21.71    7.74   0
   2 -14   1   24.14    7.07   0
  -2  14  -1   27.88    7.34   0
  -2  14  -1   17.64    7.83   0
   3 -14   1    9.32    7.34   0
   3 -14   1    9.24    7.98   0
  -3  14  -1    9.90    7.46   0
  -3  14  -1   12.83    8.14   0
   4 -14   1   68.33    8.65   0
  -4  14  -1   64.01   10.07   0
  -4  14  -1   67.69    8.04   0
   4 -14   1   65.25    8.07   0
  -5  14  -1    4.97    7.92   0
   5 -14   1    5.25    8.38   0
  -5  14  -1   -1.21    8.53   0
   5 -14   1    0.51    7.70   0
   6 -14   1    8.19    8.32   0
  -6  14  -1    4.63    8.91   0
  -6  14  -1    4.17    8.02   0
   6 -14   1    9.45    9.70   0
  -7  14  -1    6.63    8.54   0
  -7  14  -1    5.50    8.97   0
   7 -14   1    7.05    8.86   0
   7 -14   1    9.60    8.46   0
  13  13  -1   17.00    8.58   0
 -13 -13   1   15.26    8.51   0
  13  13  -1    9.41    8.56   0
  13  13  -1   24.62    8.65   0
 -12 -13   1   -1.84    6.74   0
  12  13  -1    3.20    7.95   0
  12  13  -1   -1.39    8.12   0
  12  13  -1    7.57    8.45   0
 -11 -13   1    5.06    7.90   0
  11  13  -1    3.61    7.63   0
  11  13  -1    6.38    8.70   0
  11  13  -1    9.28    8.12   0
 -10 -13   1    0.02    7.47   0
  10  13  -1    0.33    7.48   0
  10  13  -1   -1.18    7.57   0
  10  13  -1    6.87    6.33   0
   9  13  -1  147.90    9.02   0
   9  13  -1  134.60    8.95   0
  -9 -13   1  139.63    6.89   0
   9  13  -1  137.75    7.99   0
   8  13  -1    2.89    6.83   0
   8  13  -1    5.94    7.13   0
  -8 -13   1    6.18    7.04   0
   8  13  -1    8.70    6.98   0
   7  13  -1   46.47    8.07   0
   7  13  -1   52.14    7.19   0
   7  13  -1   46.06    6.15   0
  -7 -13   1   45.90    7.30   0
   6  13  -1  168.15    8.63   0
  -6 -13   1  160.08    7.73   0
   6  13  -1  157.83    8.73   0
   6  13  -1  161.11    7.65   0
   5  13  -1   24.88    6.88   0
  -5 -13   1   26.81    6.91   0
   5  13  -1   29.06    6.81   0
   5  13  -1   29.92    6.78   0
   4  13  -1   63.49    7.02   0
   4  13  -1   50.03    8.12   0
   4  13  -1   60.83    8.02   0
  -4 -13   1   54.25    6.05   0
   3  13  -1  231.54    8.17   0
   3  13  -1  226.46    8.53   0
   3  13  -1  245.70    6.95   0
  -3 -13   1  232.02    8.18   0
  -2 -13   1    1.61    7.08   0
   2  13  -1    3.21    6.86   0
   2  13  -1    4.97    6.85   0
   2  13  -1    3.99    6.41   0
  -1 -13   1   84.23    7.21   0
   1  13  -1   99.98    7.54   0
  -1 -13   1   91.88    7.73   0
   1  13  -1   87.63    7.36   0
   0  13  -1    4.28    6.95   0
   0 -13   1    6.42    6.60   0
   0 -13   1    4.81    7.24   0
   0  13  -1    2.38    6.97   0
  -1  13  -1   34.04    7.28   0
  -1  13  -1   37.21    7.06   0
   1 -13   1   31.43    6.74   0
   1 -13   1   30.67    7.54   0
   2 -13   1   36.36    7.60   0
   2 -13   1   32.24    6.99   0
  -2  13  -1   36.18    6.12   0
  -2  13  -1   39.92    7.60   0
   3 -13   1  116.25    8.56   0
  -3  13  -1  124.45    8.37   0
   3 -13   1  121.11    7.81   0
  -3  13  -1  129.12    7.85   0
  -4  13  -1    3.69    7.19   0
   4 -13   1    0.75    7.05   0
  -4  13  -1    6.22    7.94   0
   4 -13   1    2.25    7.57   0
   5 -13   1   13.11    8.12   0
  -5  13  -1    6.10    8.26   0
  -5  13  -1    9.68    7.35   0
   5 -13   1   10.01    7.31   0
  -6  13  -1    6.51    8.12   0
   6 -13   1    7.70    7.75   0
  -6  13  -1    2.97    7.79   0
   6 -13   1    5.19    9.33   0
  -7  13  -1    3.28    7.86   0
   7 -13   1    4.09    8.26   0
  -7  13  -1    5.27    8.43   0
   7 -13   1    5.26    8.04   0
   8 -13   1    4.66    8.52   0
   8 -13   1    2.80    8.30   0
  -8  13  -1   -2.09    8.41   0
  -8  13  -1    3.94    8.61   0
 -13 -12   1    3.24    8.39   0
 -13 -12   1    2.04    6.41   0
  13  12  -1    0.25    8.12   0
  13  12  -1    4.35    8.73   0
 -12 -12   1    7.66    8.03   0
  12  12  -1    7.80    7.62   0
  12  12  -1   -5.34    8.40   0
  11  12  -1   12.29    7.55   0
 -11 -12   1   13.95    7.66   0
  11  12  -1   23.02    7.73   0
  10  12  -1   28.51    7.60   0
  10  12  -1   25.91    7.40   0
 -10 -12   1   27.21    6.45   0
  10  12  -1   19.60    7.21   0
   9  12  -1   11.85    7.04   0
   9  12  -1    9.54    8.14   0
  -9 -12   1   11.00    5.78   0
   9  12  -1    9.88    7.20   0
   8  12  -1  164.05    7.81   0
   8  12  -1  177.98    6.80   0
  -8 -12   1  173.70    6.69   0
   8  12  -1  166.68    7.76   0
   7  12  -1  129.91    7.55   0
   7  12  -1  131.52    7.44   0
  -7 -12   1  126.87    6.23   0
   7  12  -1  137.78    8.50   0
   6  12  -1   10.46    6.57   0
   6  12  -1   11.82    6.84   0
  -6 -12   1    9.07    5.32   0
   6  12  -1    6.65    6.76   0
   5  12  -1  106.66    7.23   0
   5  12  -1  118.52    8.01   0
  -5 -12   1  112.92    6.08   0
   5  12  -1  109.07    7.39   0
   4  12  -1   32.28    6.63   0
   4  12  -1   40.54    7.46   0
   4  12  -1   31.52    6.89   0
  -4 -12   1   33.18    7.03   0
   3  12  -1   11.65    6.52   0
  -3 -12   1    6.19    6.85   0
   3  12  -1    7.15    6.75   0
   3  12  -1   13.23    7.46   0
  -2 -12   1   64.35    7.18   0
   2  12  -1   60.55    6.78   0
   2  12  -1   68.11    7.04   0
   1  12  -1    4.05    6.69   0
  -1 -12   1   -3.40    6.45   0
   1  12  -1    3.63    6.52   0
  -1 -12   1    1.38    6.84   0
   0  12  -1   68.41    7.32   0
   0 -12   1   73.64    6.24   0
   0  12  -1   67.16    7.16   0
   0 -12   1   63.58    6.96   0
   1 -12   1  181.07    8.01   0
  -1  12  -1  189.38    8.14   0
  -1  12  -1  188.70    7.56   0
   1 -12   1  189.19    8.72   0
   2 -12   1   16.09    6.47   0
  -2  12  -1   15.88    6.75   0
  -2  12  -1   17.15    7.06   0
   2 -12   1   16.54    7.64   0
  -3  12  -1  167.26    7.79   0
   3 -12   1  174.75    8.35   0
   3 -12   1  170.03    7.78   0
  -3  12  -1  167.88    8.50   0
  -4  12  -1    3.04    7.46   0
  -4  12  -1    5.78    6.82   0
   4 -12   1    0.36    7.46   0
   4 -12   1    5.66    6.85   0
   5 -12   1   38.77    7.40   0
  -5  12  -1   45.75    7.95   0
  -5  12  -1   46.76    7.26   0
   5 -12   1   39.66    7.61   0
  -6  12  -1    2.59    7.87   0
   6 -12   1   11.30    7.62   0
  -6  12  -1    7.33    7.23   0
   6 -12   1    4.32    7.66   0
  -7  12  -1    7.83    7.64   0
  -7  12  -1    9.87    8.17   0
   7 -12   1    3.85    7.73   0
   7 -12   1   10.13    9.08   0
  -8  12  -1   11.69    8.28   0
   8 -12   1    3.98    8.10   0
   8 -12   1    9.39    8.18   0
  -8  12  -1    9.24    9.27   0
  -9  12  -1   16.91    8.80   0
   9 -12   1   30.61    8.72   0
   9 -12   1   23.12    8.76   0
 -14 -11   1   -4.47    8.23   0
  14  11  -1    1.47    8.29   0
 -14 -11   1   -0.55    8.57   0
  14  11  -1   -2.10    8.49   0
  13  11  -1    3.56    7.81   0
 -13 -11   1    4.15    8.13   0
 -13 -11   1    5.45    7.83   0
  13  11  -1    4.25    8.28   0
 -12 -11   1   17.73    7.66   0
  12  11  -1   14.97    7.68   0
  12  11  -1   15.73    6.51   0
 -12 -11   1   16.66    7.76   0
  11  11  -1   14.96    7.24   0
 -11 -11   1   11.74    7.25   0
  11  11  -1    7.85    7.53   0
 -11 -11   1    7.24    7.26   0
 -10 -11   1   11.05    7.18   0
  10  11  -1   12.33    6.18   0
  10  11  -1    9.95    7.34   0
   9  11  -1   11.28    6.81   0
   9  11  -1   10.46    6.98   0
   9  11  -1   10.57    7.93   0
  -9 -11   1    4.66    6.74   0
  -8 -11   1   36.96    6.81   0
   8  11  -1   37.67    6.76   0
   8  11  -1   38.10    6.71   0
   8  11  -1   32.39    6.92   0
   7  11  -1    5.40    7.52   0
   7  11  -1    5.02    5.42   0
  -7 -11   1   -1.39    6.48   0
   7  11  -1   -0.45    6.46   0
   6  11  -1   70.96    7.17   0
   6  11  -1   71.32    7.62   0
  -6 -11   1   69.93    7.05   0
   6  11  -1   74.94    6.77   0
   5  11  -1  120.43    6.11   0
   5  11  -1  117.25    8.11   0
   5  11  -1  127.05    7.32   0
  -5 -11   1  117.18    7.20   0
   4  11  -1   32.42    6.53   0
   4  11  -1   30.58    6.66   0
  -4 -11   1   32.87    5.48   0
   4  11  -1   33.59    5.34   0
  -3 -11   1    0.93    6.64   0
   3  11  -1    0.48    7.08   0
   3  11  -1   -1.01    6.23   0
   3  11  -1   -0.57    7.26   0
   2  11  -1    0.72    6.44   0
   2  11  -1    2.36    5.23   0
  -2 -11   1    1.34    6.84   0
   1  11  -1  175.94    7.75   0
  -1 -11   1  170.61    7.56   0
  -1 -11   1  181.93    8.19   0
   1  11  -1  174.18    7.91   0
   0 -11   1   77.29    7.35   0
   0  11  -1   73.70    7.49   0
   0 -11   1   75.95    6.92   0
   0  11  -1   72.12    7.29   0
  -1  11  -1   70.50    7.47   0
  -1  11  -1   68.43    7.55   0
   1 -11   1   72.76    7.62   0
   1 -11   1   61.03    7.04   0
  -2  11  -1   67.26    7.19   0
  -2  11  -1   71.49    7.02   0
   2 -11   1   69.82    7.61   0
   2 -11   1   69.07    7.01   0
  -3  11  -1   89.50    8.57   0
   3 -11   1   78.08    7.00   0
   3 -11   1   80.01    7.43   0
  -3  11  -1   75.03    6.83   0
   4 -11   1  157.18    7.67   0
  -4  11  -1  153.23    8.29   0
   4 -11   1  158.65    8.16   0
  -4  11  -1  157.42    7.69   0
   5 -11   1    9.34    7.06   0
  -5  11  -1    6.33    6.70   0
   5 -11   1    4.98    7.13   0
  -5  11  -1    6.37    7.66   0
   6 -11   1   27.00    7.62   0
   6 -11   1   20.84    7.10   0
  -6  11  -1   22.95    7.21   0
  -6  11  -1   26.18    7.63   0
   7 -11   1   26.87    7.45   0
   7 -11   1   32.87    7.67   0
  -7  11  -1   38.40    8.53   0
  -7  11  -1   36.95    7.74   0
  -8  11  -1    6.73    7.79   0
   8 -11   1    4.66    7.44   0
   8 -11   1   -4.82    9.03   0
  -8  11  -1   -0.69    8.57   0
   9 -11   1    4.68    7.93   0
  -9  11  -1   -1.28    7.91   0
   9 -11   1    2.70    7.87   0
  10 -11   1   22.51    8.43   0
 -10  11  -1   23.76    8.69   0
  10 -11   1   25.53    8.67   0
  10 -11   1   24.24    9.83   0
 -15 -10   1    3.14    8.86   0
  15  10  -1    2.49    8.77   0
  14  10  -1    0.28    8.20   0
 -14 -10   1   -1.71    8.07   0
 -14 -10   1    5.28    6.53   0
  14  10  -1    5.38    7.20   0
 -13 -10   1   26.08    7.99   0
 -13 -10   1   34.47    7.91   0
  13  10  -1   36.06    6.41   0
  13  10  -1   31.22    7.97   0
 -12 -10   1   48.65    7.85   0
  12  10  -1   53.14    7.97   0
 -12 -10   1   55.68    7.97   0
  12  10  -1   55.07    7.74   0
  11  10  -1   -0.78    7.61   0
  11  10  -1    3.30    6.99   0
 -11 -10   1   -5.66    7.40   0
 -11 -10   1    1.16    7.10   0
 -10 -10   1    4.12    6.49   0
 -10 -10   1   -2.71    6.94   0
  10  10  -1    1.29    7.08   0
  10  10  -1   -1.26    7.77   0
   9  10  -1   15.93    6.84   0
  -9 -10   1   18.40    6.79   0
  -9 -10   1   25.51    6.79   0
   9  10  -1   16.49    6.84   0
  -8 -10   1   17.83    5.67   0
   8  10  -1   26.14    6.40   0
   8  10  -1   21.45    6.97   0
   7  10  -1   67.96    6.04   0
  -7 -10   1   68.87    6.91   0
   7  10  -1   65.29    6.84   0
   7  10  -1   73.64    6.86   0
   6  10  -1   65.23    5.79   0
   6  10  -1   62.24    6.56   0
  -6 -10   1   62.67    5.63   0
   6  10  -1   68.50    6.67   0
   5  10  -1   29.54    6.25   0
   5  10  -1   32.51    6.23   0
  -5 -10   1   29.60    6.53   0
   5  10  -1   24.88    6.72   0
   4  10  -1   74.79    6.84   0
   4  10  -1   75.00    6.57   0
  -4 -10   1   83.85    6.94   0
   4  10  -1   85.95    6.55   0
   3  10  -1  120.73    6.87   0
   3  10  -1  107.97    6.86   0
   3  10  -1  102.06    6.09   0
  -3 -10   1  102.61    7.08   0
   2  10  -1   94.46    5.86   0
   2  10  -1   88.72    6.87   0
  -2 -10   1   95.12    7.34   0
  -1 -10   1   57.82    5.80   0
   1  10  -1   56.22    7.09   0
  -1 -10   1   56.70    6.44   0
   1  10  -1   55.39    6.72   0
   0 -10   1   50.24    7.41   0
   0  10  -1   54.91    7.03   0
   0 -10   1   51.93    7.23   0
   0  10  -1   49.05    7.64   0
  -1  10  -1   34.33    6.85   0
  -1  10  -1   30.25    6.73   0
   1 -10   1   25.58    7.44   0
   1 -10   1   32.35    6.65   0
   2 -10   1   12.63    7.58   0
  -2  10  -1   23.87    7.21   0
   2 -10   1   11.85    6.99   0
  -2  10  -1   18.07    6.75   0
   3 -10   1  602.96   10.17   0
  -3  10  -1  637.80   11.04   0
   3 -10   1  639.39   10.44   0
  -3  10  -1  661.88   10.29   0
   4 -10   1   20.83    7.04   0
   4 -10   1   18.53    6.79   0
  -4  10  -1   21.67    7.52   0
  -4  10  -1   24.65    6.45   0
  -5  10  -1    7.68    6.79   0
   5 -10   1    5.38    7.01   0
  -5  10  -1   -2.50    7.47   0
   5 -10   1   -1.99    6.83   0
  -6  10  -1   -3.09    7.63   0
   6 -10   1   -0.21    7.20   0
  -6  10  -1   -0.53    6.68   0
   6 -10   1    1.81    7.02   0
  -7  10  -1   33.21    7.55   0
  -7  10  -1   28.45    8.01   0
   7 -10   1   27.43    7.32   0
   7 -10   1   26.49    7.15   0
  -8  10  -1   10.41    8.24   0
   8 -10   1   18.05    7.47   0
  -8  10  -1   17.05    7.80   0
   8 -10   1   12.21    8.55   0
   9 -10   1    5.44    6.13   0
   9 -10   1    2.58    7.65   0
  -9  10  -1    3.92    7.67   0
  10 -10   1    4.15    9.13   0
 -10  10  -1    3.28    8.20   0
  10 -10   1   -0.30    8.12   0
  10 -10   1   -0.44    9.51   0
  11 -10   1    5.28    8.45   0
 -11  10  -1    5.82    8.94   0
  11 -10   1    6.84    8.78   0
  11 -10   1    5.07    8.57   0
 -15  -9   1    3.67    8.61   0
  15   9  -1    8.67    7.14   0
  15   9  -1    4.54    6.94   0
 -15  -9   1    7.61    8.61   0
  14   9  -1   17.70    8.09   0
  14   9  -1   18.84    7.98   0
 -14  -9   1   20.32    8.00   0
 -14  -9   1   17.80    7.94   0
  13   9  -1   25.36    7.85   0
 -13  -9   1   20.50    7.90   0
  13   9  -1   27.92    7.88   0
 -13  -9   1   30.66    7.79   0
  12   9  -1   29.33    6.54   0
  12   9  -1   30.32    7.46   0
 -12  -9   1   28.60    7.15   0
 -12  -9   1   29.29    6.29   0
 -11  -9   1   30.76    5.93   0
  11   9  -1   30.00    7.37   0
  11   9  -1   32.08    7.17   0
 -11  -9   1   35.96    6.86   0
 -10  -9   1   63.99    7.01   0
  10   9  -1   60.70    6.76   0
 -10  -9   1   59.55    6.81   0
  10   9  -1   59.92    7.29   0
  -9  -9   1   71.25    6.71   0
   9   9  -1   67.48    7.03   0
   9   9  -1   63.35    6.03   0
  -9  -9   1   67.25    7.06   0
   8   9  -1   97.58    7.13   0
  -8  -9   1   95.39    6.00   0
   8   9  -1  105.48    7.39   0
  -8  -9   1  103.06    7.13   0
   7   9  -1   49.56    5.80   0
   7   9  -1   41.17    6.74   0
  -7  -9   1   48.10    6.70   0
  -6  -9   1  248.23    8.00   0
   6   9  -1  248.04    7.91   0
   6   9  -1  250.46    7.21   0
   6   9  -1  262.21    7.84   0
  -5  -9   1   74.64    6.90   0
   5   9  -1   73.20    7.17   0
   5   9  -1   77.80    7.57   0
   5   9  -1   71.26    7.56   0
   4   9  -1    5.14    7.15   0
   4   9  -1    5.81    6.08   0
  -4  -9   1    5.20    6.31   0
   4   9  -1    2.63    6.55   0
   3   9  -1   13.77    6.40   0
   3   9  -1   16.25    7.33   0
   3   9  -1   13.00    6.46   0
  -3  -9   1   17.80    5.15   0
   2   9  -1  235.81    7.94   0
  -2  -9   1  243.06    7.93   0
   2   9  -1  230.25    7.65   0
  -1  -9   1   42.25    6.37   0
  -1  -9   1   43.97    6.62   0
   1   9  -1   42.68    6.61   0
   1   9  -1   42.73    6.66   0
   0  -9   1   63.69    6.67   0
   0   9  -1   67.66    6.80   0
   0  -9   1   66.43    5.92   0
   0   9  -1   67.65    7.00   0
   1  -9   1  231.80    7.93   0
  -1   9  -1  234.63    8.32   0
  -1   9  -1  225.11    8.03   0
   1  -9   1  232.29    8.38   0
  -2   9  -1   78.19    7.27   0
  -2   9  -1   83.19    7.25   0
   2  -9   1   78.73    7.83   0
   2  -9   1   77.10    6.76   0
  -3   9  -1    2.49    6.05   0
   3  -9   1   -2.85    6.67   0
   3  -9   1    5.36    6.74   0
  -3   9  -1   -1.31    7.48   0
   4  -9   1   66.85    8.30   0
   4  -9   1   65.94    7.39   0
  -4   9  -1   66.72    6.69   0
  -4   9  -1   63.16    8.47   0
  -5   9  -1  166.48    7.66   0
   5  -9   1  159.63    8.01   0
   5  -9   1  145.86    8.03   0
  -5   9  -1  165.41    8.69   0
   6  -9   1   73.54    7.46   0
  -6   9  -1   81.92    7.80   0
   6  -9   1   80.16    7.30   0
  -6   9  -1   75.43    8.27   0
   7  -9   1   10.76    7.24   0
  -7   9  -1    8.65    6.84   0
  -7   9  -1    9.02    7.43   0
   7  -9   1   14.28    6.94   0
  -8   9  -1   16.60    7.53   0
   8  -9   1   14.89    7.50   0
  -8   9  -1   21.05    7.05   0
   8  -9   1   16.27    7.41   0
  -9   9  -1  159.67    8.52   0
   9  -9   1  151.07    8.42   0
   9  -9   1  170.12    8.63   0
 -10   9  -1    5.14    7.78   0
  10  -9   1    4.19    7.68   0
  10  -9   1    0.93    7.59   0
  10  -9   1    6.82    7.69   0
  11  -9   1   23.38    9.35   0
  11  -9   1   21.06    8.12   0
 -11   9  -1   28.19    6.98   0
  11  -9   1   21.11    9.27   0
  12  -9   1    4.57    8.56   0
  12  -9   1    7.36    9.90   0
  12  -9   1   -0.61    8.61   0
 -12   9  -1    2.17    7.03   0
 -15  -8   1    4.25    8.41   0
  15   8  -1    4.56    8.49   0
  15   8  -1    4.01    8.69   0
 -15  -8   1    8.04    6.98   0
 -14  -8   1    9.50    7.56   0
  14   8  -1    1.97    7.75   0
 -14  -8   1    3.30    7.85   0
  14   8  -1    5.29    8.00   0
 -13  -8   1    4.44    7.39   0
 -13  -8   1    7.36    7.59   0
  13   8  -1   -1.97    7.36   0
  13   8  -1    3.70    7.72   0
 -12  -8   1   84.64    7.43   0
 -12  -8   1   77.04    7.37   0
  12   8  -1   72.72    7.50   0
  12   8  -1   78.55    7.68   0
 -11  -8   1   28.97    7.13   0
  11   8  -1   31.03    7.47   0
  11   8  -1   25.05    7.05   0
 -11  -8   1   34.08    7.10   0
  10   8  -1   17.13    7.12   0
  10   8  -1   15.16    6.65   0
 -10  -8   1   16.08    6.51   0
 -10  -8   1   18.22    6.77   0
   9   8  -1   47.32    6.99   0
  -9  -8   1   54.92    6.88   0
   9   8  -1   46.57    6.87   0
  -9  -8   1   54.21    6.84   0
   8   8  -1   26.82    6.92   0
   8   8  -1   26.00    6.86   0
  -8  -8   1   25.23    6.56   0
  -8  -8   1   24.05    6.46   0
  -7  -8   1   -0.31    5.31   0
   7   8  -1    1.46    6.67   0
   7   8  -1    0.56    6.27   0
  -7  -8   1    0.38    6.09   0
   6   8  -1  561.59    9.87   0
   6   8  -1  566.56    9.80   0
  -6  -8   1  560.47    9.70   0
  -5  -8   1   55.00    6.97   0
   5   8  -1   52.67    5.69   0
   5   8  -1   50.65    6.68   0
   5   8  -1   49.55    6.59   0
   4   8  -1  153.90    7.26   0
   4   8  -1  155.01    7.42   0
  -4  -8   1  144.88    6.31   0
   4   8  -1  146.23    7.37   0
  -3  -8   1  353.73    7.64   0
   3   8  -1  376.50    9.15   0
   3   8  -1  347.02    8.42   0
   3   8  -1  342.22    8.91   0
   2   8  -1   68.23    6.61   0
  -2  -8   1   63.25    5.79   0
   2   8  -1   63.56    6.82   0
  -1  -8   1  164.12    8.39   0
   1   8  -1  178.79    6.77   0
   1   8  -1  169.28    7.75   0
  -1  -8   1  172.95    6.49   0
   0   8  -1   30.86    6.64   0
   0  -8   1   31.23    6.31   0
   0  -8   1   25.92    6.91   0
   0   8  -1   27.25    6.58   0
  -1   8  -1    5.94    6.25   0
  -1   8  -1    5.16    6.53   0
   1  -8   1    7.80    6.21   0
   1  -8   1   10.03    6.74   0
   2  -8   1   20.23    6.78   0
   2  -8   1   18.46    6.35   0
  -2   8  -1   20.04    6.73   0
  -2   8  -1   22.35    6.36   0
   3  -8   1  143.42    7.77   0
   3  -8   1  127.77    7.50   0
  -3   8  -1  132.76    8.10   0
  -3   8  -1  146.24    8.32   0
  -4   8  -1   80.47    7.88   0
  -4   8  -1   89.01    6.85   0
   4  -8   1   86.36    7.20   0
   4  -8   1   82.75    7.19   0
   5  -8   1  144.09    7.60   0
  -5   8  -1  142.05    7.17   0
  -5   8  -1  133.50    8.74   0
   5  -8   1  130.10    7.99   0
  -6   8  -1    9.80    7.14   0
  -6   8  -1    1.22    6.56   0
   6  -8   1   -0.39    6.68   0
   6  -8   1    1.29    6.95   0
   7  -8   1  701.05   10.46   0
   7  -8   1  745.75   12.26   0
  -7   8  -1  711.44    9.90   0
  -7   8  -1  729.48   11.45   0
   8  -8   1   24.68    8.30   0
   8  -8   1   27.97    5.80   0
  -8   8  -1   25.62    5.90   0
   9  -8   1    3.97    5.97   0
  -9   8  -1    2.37    7.10   0
   9  -8   1    1.12    6.96   0
   9  -8   1    0.89    7.27   0
  10  -8   1   83.34    7.93   0
  10  -8   1   90.15    8.08   0
  10  -8   1   91.95    8.10   0
 -10   8  -1   88.94    7.92   0
  11  -8   1   51.28    6.73   0
 -11   8  -1   41.46    8.17   0
  11  -8   1   46.48    9.06   0
  11  -8   1   42.84    9.29   0
  12  -8   1    5.94    9.33   0
  12  -8   1    2.65    9.48   0
 -12   8  -1   -0.32    8.44   0
  12  -8   1    8.22    6.60   0
 -13   8  -1    8.24    8.54   0
 -15  -7   1    8.83    8.19   0
  15   7  -1    0.46    8.33   0
 -15  -7   1    3.19    8.02   0
  15   7  -1    6.65    8.23   0
  14   7  -1    4.29    7.67   0
  14   7  -1    4.44    7.96   0
 -14  -7   1    6.70    7.44   0
 -14  -7   1    1.17    7.76   0
  13   7  -1   58.56    7.58   0
  13   7  -1   56.84    7.91   0
 -13  -7   1   59.97    7.78   0
 -13  -7   1   57.81    6.33   0
  12   7  -1    0.45    6.86   0
  12   7  -1   -1.65    7.27   0
 -12  -7   1    0.43    6.78   0
 -12  -7   1   -1.29    5.86   0
  11   7  -1   26.41    7.12   0
 -11  -7   1   32.88    5.88   0
 -11  -7   1   36.86    7.23   0
  11   7  -1   28.92    7.23   0
  10   7  -1   71.30    7.04   0
 -10  -7   1   74.09    6.83   0
 -10  -7   1   80.85    7.18   0
  10   7  -1   73.99    7.44   0
  -9  -7   1    7.00    6.49   0
  -9  -7   1    8.01    6.53   0
   9   7  -1    6.73    6.90   0
   9   7  -1   13.52    6.76   0
   8   7  -1   33.01    6.91   0
   8   7  -1   32.59    6.53   0
  -8  -7   1   27.40    5.53   0
  -8  -7   1   31.16    6.68   0
   7   7  -1  171.20    7.74   0
  -7  -7   1  173.73    6.52   0
  -7  -7   1  177.81    7.49   0
   7   7  -1  159.88    7.40   0
   6   7  -1   57.44    6.61   0
   6   7  -1   61.98    6.98   0
  -6  -7   1   63.06    6.72   0
  -6  -7   1   65.77    6.53   0
   5   7  -1   38.48    5.41   0
   5   7  -1   39.29    6.40   0
  -5  -7   1   32.89    5.18   0
   4   7  -1   96.63    6.89   0
   4   7  -1   99.64    7.13   0
   4   7  -1   95.59    7.03   0
  -4  -7   1   94.75    5.89   0
   3   7  -1   16.86    5.26   0
   3   7  -1   11.31    6.22   0
  -3  -7   1   12.83    6.32   0
   3   7  -1   18.69    6.20   0
  -2  -7   1   60.72    5.83   0
   2   7  -1   54.52    6.79   0
   2   7  -1   52.30    6.67   0
   1   7  -1  789.40   11.41   0
   1   7  -1  776.16   11.80   0
  -1  -7   1  790.49   11.69   0
  -1  -7   1  792.31   10.93   0
   0   7  -1  223.18    8.29   0
   0   7  -1  230.32    8.22   0
   0  -7   1  231.38    7.43   0
   0  -7   1  231.56    8.10   0
   1  -7   1  324.00    9.18   0
   1  -7   1  315.82    8.68   0
  -1   7  -1  321.34    8.85   0
  -1   7  -1  318.89    8.91   0
   2  -7   1    0.25    6.33   0
  -2   7  -1    4.14    6.32   0
  -2   7  -1    1.82    6.50   0
   2  -7   1    0.40    6.68   0
  -3   7  -1  544.21   10.24   0
  -3   7  -1  554.48   10.30   0
   3  -7   1  546.23    9.87   0
   3  -7   1  544.02   10.56   0
   4  -7   1   43.60    7.17   0
  -4   7  -1   39.66    6.56   0
  -4   7  -1   44.83    7.31   0
   4  -7   1   43.82    6.75   0
   5  -7   1   -0.90    6.84   0
  -5   7  -1   -1.68    7.60   0
   5  -7   1   -2.68    7.71   0
  -5   7  -1    0.96    6.16   0
   6  -7   1   15.92    6.90   0
  -6   7  -1   19.41    6.58   0
  -6   7  -1   16.26    7.44   0
   6  -7   1   22.15    7.23   0
  -7   7  -1  170.60    8.17   0
   7  -7   1  178.56    7.83   0
   7  -7   1  190.74    9.19   0
  -7   7  -1  188.87    8.09   0
   8  -7   1  120.90    8.79   0
   8  -7   1  109.74    7.48   0
  -8   7  -1  118.00    6.41   0
   9  -7   1   20.56    7.00   0
  -9   7  -1   28.01    7.28   0
   9  -7   1   22.39    7.22   0
   9  -7   1   23.26    7.86   0
  10  -7   1   18.71    7.02   0
  10  -7   1   18.52    7.38   0
  10  -7   1   12.57    7.34   0
 -10   7  -1   16.31    6.22   0
  11  -7   1   17.60    7.61   0
 -11   7  -1   21.62    7.65   0
  11  -7   1   18.77    8.91   0
  11  -7   1   23.07    7.31   0
  12  -7   1   15.47    9.05   0
 -12   7  -1   14.99    7.76   0
  12  -7   1   11.09    7.92   0
  12  -7   1   14.23    9.32   0
  13  -7   1    8.75    6.74   0
  13  -7   1    1.61   10.02   0
  13  -7   1   15.49    9.97   0
 -13   7  -1   12.86    8.19   0
  16   6  -1    4.27    7.17   0
 -16  -6   1   -0.84    8.80   0
 -16  -6   1    1.03    8.46   0
 -15  -6   1    5.66    8.19   0
  15   6  -1    5.80    8.35   0
 -15  -6   1   -1.67    7.84   0
  15   6  -1    0.58    6.66   0
 -14  -6   1   17.02    7.46   0
 -14  -6   1   20.40    6.48   0
  14   6  -1   16.04    7.99   0
  14   6  -1   18.68    6.42   0
 -13  -6   1    7.02    7.24   0
  13   6  -1    4.09    7.31   0
  13   6  -1   -1.78    7.25   0
 -13  -6   1    6.75    7.10   0
 -12  -6   1   35.19    7.16   0
  12   6  -1   33.21    7.18   0
  12   6  -1   29.37    7.46   0
 -12  -6   1   37.88    5.79   0
 -11  -6   1  102.60    7.75   0
  11   6  -1  116.49    7.64   0
 -11  -6   1  115.40    7.17   0
  11   6  -1  105.91    7.32   0
  10   6  -1    3.43    6.78   0
 -10  -6   1    4.46    6.43   0
 -10  -6   1    0.41    6.63   0
  10   6  -1    2.58    6.99   0
   9   6  -1   61.35    7.25   0
  -9  -6   1   57.58    7.10   0
  -9  -6   1   67.60    6.97   0
   9   6  -1   68.46    7.33   0
  -8  -6   1   36.08    6.55   0
   8   6  -1   31.64    7.07   0
   8   6  -1   25.80    6.79   0
  -8  -6   1   28.74    6.94   0
   7   6  -1    2.85    6.23   0
  -7  -6   1    3.86    6.27   0
   7   6  -1    3.37    6.52   0
  -7  -6   1    1.36    6.13   0
   6   6  -1   31.45    6.48   0
  -6  -6   1   27.49    6.35   0
  -6  -6   1   26.60    6.23   0
   6   6  -1   27.66    5.26   0
  -5  -6   1  138.37    7.26   0
   5   6  -1  148.51    7.44   0
  -5  -6   1  148.33    7.42   0
   5   6  -1  148.00    7.43   0
  -4  -6   1   82.14    7.09   0
   4   6  -1   83.97    7.00   0
   4   6  -1   79.43    6.24   0
   3   6  -1    9.95    7.02   0
   3   6  -1   11.49    6.31   0
   3   6  -1   10.08    6.27   0
  -3  -6   1    8.45    6.69   0
   2   6  -1 1023.16   13.56   0
   2   6  -1  984.18   12.79   0
   2   6  -1  993.98   13.28   0
  -2  -6   1  969.84   12.72   0
   1   6  -1   59.54    5.92   0
  -1  -6   1   52.45    7.05   0
  -1  -6   1   50.51    6.92   0
   1   6  -1   58.14    6.99   0
   0   6  -1   24.39    6.71   0
   0  -6   1    5.75    7.40   0
   0  -6   1   10.35    6.84   0
   0   6  -1    7.97    6.47   0
   1  -6   1 2217.18   18.58   0
  -1   6  -1 2228.55   18.44   0
  -1   6  -1 2206.24   18.11   0
   1  -6   1 2150.18   17.83   0
  -2   6  -1   34.69    6.74   0
  -2   6  -1   33.31    7.14   0
   2  -6   1   33.84    6.90   0
   2  -6   1   30.19    7.02   0
   3  -6   1  168.67    6.88   0
   3  -6   1  171.96    8.96   0
  -3   6  -1  177.64    8.65   0
  -3   6  -1  164.10    8.09   0
  -4   6  -1   66.14    6.70   0
   4  -6   1   62.76    6.98   0
  -4   6  -1   58.17    7.33   0
   4  -6   1   62.50    5.76   0
  -5   6  -1  148.97    8.11   0
   5  -6   1  164.22    7.97   0
   5  -6   1  165.69    7.62   0
  -5   6  -1  173.81    8.43   0
  -6   6  -1  217.83    8.50   0
  -6   6  -1  217.38    8.94   0
   6  -6   1  221.28    8.27   0
   6  -6   1  228.07    9.08   0
   7  -6   1   -3.47    6.42   0
   7  -6   1    2.02    7.67   0
  -7   6  -1    2.24    6.91   0
   8  -6   1   81.06    7.26   0
  -8   6  -1   83.48    7.46   0
   8  -6   1   92.08    8.44   0
   8  -6   1   82.04    7.25   0
   9  -6   1  219.10    8.46   0
   9  -6   1  217.94    9.23   0
  -9   6  -1  221.36    8.12   0
   9  -6   1  219.83    8.10   0
  10  -6   1   48.09    8.26   0
 -10   6  -1   37.80    7.18   0
  10  -6   1   37.65    7.14   0
  10  -6   1   37.67    6.98   0
  11  -6   1    6.40    7.25   0
  11  -6   1   10.68    7.18   0
 -11   6  -1    9.39    7.07   0
  11  -6   1    9.51    7.19   0
  12  -6   1   10.02    7.54   0
 -12   6  -1    0.65    7.38   0
  12  -6   1    5.39    7.83   0
  12  -6   1    4.89    8.72   0
  13  -6   1    6.69    8.04   0
 -13   6  -1    8.78    7.80   0
  13  -6   1    9.57    9.31   0
  13  -6   1    7.00    6.42   0
  14  -6   1    3.48   10.21   0
  14  -6   1    2.28   10.17   0
 -14   6  -1    0.16    8.18   0
  14  -6   1    1.72    8.35   0
  16   5  -1    4.47    8.81   0
 -16  -5   1    6.40    8.60   0
 -16  -5   1    2.70    8.69   0
  16   5  -1   -2.99    8.94   0
 -15  -5   1   -1.45    8.46   0
  15   5  -1   -3.53    8.08   0
  15   5  -1    4.68    8.32   0
 -15  -5   1    4.91    8.09   0
 -14  -5   1   -1.67    7.67   0
  14   5  -1   -1.17    7.69   0
 -14  -5   1    0.70    7.32   0
  14   5  -1    2.34    7.46   0
 -13  -5   1    0.04    7.03   0
 -13  -5   1    0.23    7.39   0
  13   5  -1   -0.39    7.22   0
  13   5  -1   -3.52    7.40   0
  12   5  -1    9.80    7.10   0
 -12  -5   1    5.63    6.91   0
 -12  -5   1    6.28    6.84   0
  12   5  -1    0.81    6.98   0
 -11  -5   1    1.95    5.60   0
  11   5  -1    4.71    6.74   0
 -11  -5   1    4.77    6.74   0
  11   5  -1    6.54    6.91   0
 -10  -5   1   46.14    6.58   0
 -10  -5   1   43.65    7.09   0
  10   5  -1   44.77    5.99   0
  10   5  -1   46.61    7.31   0
  -9  -5   1   36.33    7.10   0
   9   5  -1   34.82    7.44   0
  -9  -5   1   38.34    6.78   0
   9   5  -1   40.37    7.12   0
   8   5  -1    4.78    6.72   0
  -8  -5   1    1.85    6.30   0
   8   5  -1    4.44    6.94   0
  -8  -5   1   -6.33    6.62   0
   7   5  -1  572.62    9.74   0
  -7  -5   1  606.15    9.85   0
   7   5  -1  571.04    9.16   0
  -7  -5   1  574.24    9.62   0
   6   5  -1   10.09    5.22   0
   6   5  -1    8.34    6.45   0
  -6  -5   1    8.88    6.32   0
  -6  -5   1    9.96    6.39   0
   5   5  -1  224.20    8.38   0
   5   5  -1  214.28    8.15   0
  -5  -5   1  219.54    8.09   0
  -5  -5   1  216.18    8.16   0
  -4  -5   1   57.60    6.76   0
   4   5  -1   51.58    6.77   0
  -4  -5   1   50.32    6.95   0
   4   5  -1   53.84    7.27   0
   3   5  -1   61.28    7.29   0
   3   5  -1   58.48    6.68   0
  -3  -5   1   57.96    6.09   0
  -2  -5   1  858.00   13.05   0
   2   5  -1  867.13   13.53   0
   2   5  -1  882.21   12.31   0
   2   5  -1  924.93   13.42   0
   1   5  -1  430.57   10.36   0
  -1  -5   1  426.51   10.24   0
   1   5  -1  441.45   10.42   0
  -1  -5   1  434.16    9.66   0
   0   5  -1 2155.07   19.12   0
   0   5  -1 2194.06   19.13   0
   0  -5   1 2209.31   19.44   0
   0  -5   1 2152.47   19.13   0
  -1   5  -1   36.65    6.70   0
  -1   5  -1   37.36    6.88   0
   1  -5   1   37.09    6.63   0
   1  -5   1   37.24    7.03   0
  -2   5  -1  206.44    8.54   0
   2  -5   1  205.41    8.34   0
   2  -5   1  216.26    9.68   0
  -2   5  -1  210.68    8.61   0
   3  -5   1  509.34   11.59   0
  -3   5  -1  486.29   10.50   0
  -3   5  -1  510.58   10.60   0
   3  -5   1  490.36   10.13   0
  -4   5  -1   38.02    6.40   0
  -4   5  -1   43.87    6.72   0
   4  -5   1   38.13    6.96   0
   4  -5   1   39.05    6.73   0
  -5   5  -1  138.30    7.79   0
   5  -5   1  140.74    7.79   0
   5  -5   1  145.45    7.76   0
  -5   5  -1  148.12    8.14   0
  -6   5  -1  149.90    7.72   0
   6  -5   1  148.21    7.44   0
   6  -5   1  150.63    7.83   0
  -6   5  -1  150.02    8.29   0
   7  -5   1   86.21    7.47   0
   7  -5   1   89.47    7.28   0
  -7   5  -1  100.91    7.66   0
   8  -5   1   45.90    7.04   0
   8  -5   1   55.96    7.28   0
   8  -5   1   54.78    6.92   0
  -8   5  -1   51.05    6.98   0
   9  -5   1   56.83    7.19   0
   9  -5   1   56.42    7.15   0
  -9   5  -1   50.16    7.13   0
   9  -5   1   58.92    8.14   0
 -10   5  -1   23.21    6.88   0
  10  -5   1   21.28    8.02   0
  10  -5   1   21.92    8.22   0
  10  -5   1   21.70    6.76   0
 -11   5  -1    0.59    5.71   0
  11  -5   1    4.76    8.30   0
  11  -5   1    3.00    7.02   0
  11  -5   1    5.07    7.18   0
  12  -5   1    1.96    8.57   0
  12  -5   1   -0.90    5.71   0
 -12   5  -1   -0.54    5.77   0
  12  -5   1    1.58    8.64   0
  13  -5   1    4.61    9.20   0
  13  -5   1    8.19    7.67   0
 -13   5  -1   11.69    7.70   0
  13  -5   1    5.23    9.27   0
  14  -5   1   15.51    8.70   0
  14  -5   1   12.28    8.21   0
 -14   5  -1   21.85    8.24   0
  14  -5   1   14.00    9.93   0
  16   4  -1    6.84    8.72   0
  16   4  -1    6.52    8.64   0
 -16  -4   1   -1.19    8.71   0
  15   4  -1   -0.13    8.35   0
 -15  -4   1    1.71    7.96   0
  15   4  -1    6.35    7.96   0
 -15  -4   1    9.29    7.68   0
  14   4  -1    0.63    6.44   0
 -14  -4   1    5.51    7.46   0
 -14  -4   1    2.41    7.65   0
  14   4  -1    1.08    7.89   0
 -13  -4   1   72.73    6.34   0
  13   4  -1   54.91    7.70   0
  13   4  -1   70.61    7.86   0
 -13  -4   1   74.22    7.62   0
 -12  -4   1    9.92    6.91   0
  12   4  -1   16.44    7.11   0
 -12  -4   1    9.36    6.95   0
  12   4  -1   14.46    7.04   0
 -11  -4   1    5.61    6.94   0
 -11  -4   1    1.40    6.58   0
  11   4  -1    3.37    6.84   0
  11   4  -1    7.53    5.53   0
 -10  -4   1   68.23    6.68   0
  10   4  -1   68.99    7.66   0
  10   4  -1   66.37    6.96   0
 -10  -4   1   66.80    5.95   0
  -9  -4   1  259.19    7.37   0
  -9  -4   1  260.81    7.22   0
   9   4  -1  256.26    8.61   0
   9   4  -1  247.53    8.09   0
   8   4  -1   12.20    6.59   0
  -8  -4   1   16.07    6.36   0
  -8  -4   1   15.56    6.06   0
   8   4  -1   15.70    6.46   0
   7   4  -1  409.20    9.37   0
  -7  -4   1  443.28    8.29   0
  -7  -4   1  420.79    9.12   0
   7   4  -1  403.42    8.92   0
   6   4  -1   -2.61    6.54   0
  -6  -4   1    0.72    4.97   0
  -6  -4   1   -0.54    5.24   0
   6   4  -1    0.22    6.57   0
  -5  -4   1   18.12    6.22   0
   5   4  -1   18.24    5.49   0
   5   4  -1   16.11    6.50   0
  -5  -4   1   14.95    5.49   0
  -4  -4   1  106.25    7.83   0
  -4  -4   1  118.02    6.37   0
   4   4  -1  114.22    7.18   0
   4   4  -1  109.68    6.85   0
  -3  -4   1  116.61    7.93   0
   3   4  -1  117.34    7.42   0
   3   4  -1  112.83    8.31   0
  -3  -4   1  120.80    7.44   0
   2   4  -1  266.95    9.46   0
   2   4  -1  253.64    9.76   0
  -2  -4   1  263.23    8.88   0
   2   4  -1  250.60    9.32   0
  -1  -4   1  147.79    8.81   0
  -1  -4   1  147.33    9.11   0
   1   4  -1  144.87    8.73   0
   1   4  -1  148.60    9.03   0
   0   4  -1 1310.42   16.81   0
   0   4  -1 1302.37   17.07   0
   0  -4   1 1296.17   16.84   0
   0  -4   1 1329.50   17.43   0
  -1   4  -1   27.51    7.12   0
  -1   4  -1   27.27    7.30   0
   1  -4   1   30.14    6.97   0
   1  -4   1   29.09    7.67   0
   2  -4   1  130.00    8.54   0
  -2   4  -1  125.92    8.32   0
   2  -4   1  129.11    7.87   0
  -2   4  -1  126.96    6.86   0
   3  -4   1    6.02    6.86   0
  -3   4  -1   10.41    6.53   0
  -3   4  -1    9.40    6.68   0
   3  -4   1    7.26    6.78   0
   4  -4   1 1163.63   13.62   0
  -4   4  -1 1210.22   15.64   0
   4  -4   1 1185.10   15.82   0
  -4   4  -1 1200.78   14.16   0
  -5   4  -1   97.24    7.18   0
   5  -4   1   93.04    7.26   0
  -5   4  -1   92.13    7.48   0
   5  -4   1   94.55    7.48   0
   6  -4   1    8.56    6.50   0
  -6   4  -1   18.95    6.61   0
   6  -4   1   11.74    6.36   0
   7  -4   1   35.59    7.46   0
  -7   4  -1   36.81    5.71   0
   7  -4   1   42.57    7.74   0
   7  -4   1   39.46    5.81   0
  -8   4  -1    6.40    5.50   0
   8  -4   1    5.65    6.64   0
   8  -4   1    5.75    6.72   0
   8  -4   1    5.29    7.29   0
  -9   4  -1   88.49    7.24   0
   9  -4   1   80.38    7.27   0
   9  -4   1   80.90    7.61   0
   9  -4   1   80.31    7.39   0
 -10   4  -1    2.17    6.68   0
  10  -4   1   -1.14    6.72   0
  10  -4   1    2.56    7.30   0
  10  -4   1    1.62    6.61   0
 -11   4  -1   81.78    7.22   0
  11  -4   1   87.39    7.37   0
  11  -4   1   82.22    7.63   0
  11  -4   1   84.17    7.64   0
  12  -4   1   45.09    7.42   0
  12  -4   1   41.81    7.59   0
  12  -4   1   53.06    7.45   0
 -12   4  -1   49.01    7.33   0
  13  -4   1    4.02    7.57   0
  13  -4   1    4.02    8.77   0
  13  -4   1    0.98    7.55   0
 -13   4  -1   -3.04    7.46   0
 -14   4  -1    5.93    6.23   0
  14  -4   1    6.56    8.07   0
  14  -4   1    5.13    8.01   0
  14  -4   1    5.40    9.09   0
  15  -4   1    6.80   10.27   0
  15  -4   1   11.53    8.29   0
 -15   4  -1   10.80    8.34   0
  15  -4   1   13.99   10.14   0
  16   3  -1   -0.30    8.67   0
 -16  -3   1   -0.06    8.66   0
  16   3  -1   -1.52    8.92   0
  16   3  -1    0.43    9.10   0
  15   3  -1   10.21    8.12   0
 -15  -3   1    8.13    8.00   0
  15   3  -1    4.63    8.30   0
 -14  -3   1   10.84    7.62   0
 -14  -3   1   14.71    7.46   0
  14   3  -1    3.34    7.62   0
  14   3  -1    4.14    7.71   0
 -13  -3   1   11.49    6.86   0
 -13  -3   1   12.05    7.16   0
  13   3  -1   11.24    7.45   0
  13   3  -1   12.53    6.13   0
  12   3  -1   -0.66    6.97   0
  12   3  -1    4.83    6.99   0
 -12  -3   1    2.80    6.81   0
 -12  -3   1    7.54    6.76   0
  11   3  -1  114.46    7.33   0
 -11  -3   1  102.50    7.26   0
  11   3  -1   98.33    7.41   0
 -11  -3   1  120.88    7.31   0
  10   3  -1   62.43    7.30   0
 -10  -3   1   51.23    6.80   0
  10   3  -1   55.50    7.25   0
 -10  -3   1   57.05    6.94   0
  -9  -3   1   65.78    7.28   0
   9   3  -1   68.39    6.08   0
   9   3  -1   70.59    7.38   0
  -9  -3   1   68.26    6.58   0
  -8  -3   1  217.92    7.41   0
  -8  -3   1  213.59    7.90   0
   8   3  -1  200.24    7.48   0
   8   3  -1  206.88    8.03   0
   7   3  -1   99.54    7.26   0
   7   3  -1   97.54    6.02   0
  -7  -3   1  105.45    6.71   0
  -7  -3   1  106.90    7.39   0
   6   3  -1    3.19    5.42   0
  -6  -3   1    0.91    6.85   0
   6   3  -1    2.89    6.60   0
  -6  -3   1    4.17    6.21   0
  -5  -3   1  479.00   10.24   0
   5   3  -1  477.38   10.29   0
  -5  -3   1  483.30    9.94   0
   5   3  -1  486.74   10.13   0
  -4  -3   1 1359.54   15.15   0
   4   3  -1 1347.45   15.14   0
  -4  -3   1 1353.79   15.12   0
   4   3  -1 1330.09   14.91   0
  -3  -3   1    4.34    6.62   0
   3   3  -1    1.36    6.33   0
  -3  -3   1    1.05    6.12   0
   3   3  -1    1.80    5.58   0
   2   3  -1  579.46   12.60   0
  -2  -3   1  570.16   13.60   0
  -2  -3   1  591.94   13.29   0
   2   3  -1  592.78   13.36   0
   1   3  -1  844.27   16.22   0
   1   3  -1  873.78   15.82   0
  -1  -3   1  873.51   16.89   0
   0  -3   1 2988.28   28.72   0
   0   3  -1 3014.14   27.50   0
   0  -3   1 2982.29   27.37   0
   0   3  -1 3011.62   28.46   0
   1  -3   1   46.38    9.11   0
   1  -3   1   48.83   10.19   0
  -1   3  -1   49.77    9.48   0
  -1   3  -1   48.46   10.10   0
  -2   3  -1   97.78    8.87   0
   2  -3   1  105.00    8.62   0
   2  -3   1   97.67    9.43   0
  -2   3  -1  102.74   10.25   0
   3  -3   1    2.37    7.02   0
  -3   3  -1    2.10    7.65   0
   3  -3   1    2.07    7.46   0
  -3   3  -1    0.03    7.86   0
  -4   3  -1   13.54    6.64   0
  -4   3  -1    9.81    7.53   0
   4  -3   1   12.21    7.23   0
   4  -3   1   12.42    6.75   0
   5  -3   1  225.01    9.62   0
  -5   3  -1  230.20    9.00   0
   5  -3   1  219.50    8.75   0
  -6   3  -1    6.54    6.60   0
   6  -3   1    7.90    6.13   0
   6  -3   1    7.86    6.41   0
   6  -3   1   12.42    6.59   0
   7  -3   1    5.08    6.62   0
   7  -3   1    4.20    6.11   0
   7  -3   1   -1.44    6.29   0
  -7   3  -1   -3.27    6.63   0
   8  -3   1  399.01    9.31   0
   8  -3   1  379.05    9.42   0
   8  -3   1  413.23    9.91   0
  -8   3  -1  405.44    9.33   0
  -9   3  -1  313.82    8.45   0
   9  -3   1  320.36    9.07   0
   9  -3   1  316.34    8.57   0
   9  -3   1  330.01    8.94   0
 -10   3  -1   30.36    7.01   0
  10  -3   1   33.64    6.74   0
  10  -3   1   35.16    6.04   0
  10  -3   1   35.86    6.82   0
 -11   3  -1   -0.79    6.75   0
  11  -3   1   -0.36    6.74   0
  11  -3   1    5.37    6.74   0
  11  -3   1    1.41    7.77   0
  12  -3   1   24.71    7.38   0
  12  -3   1   35.76    8.14   0
  12  -3   1   33.58    7.40   0
 -12   3  -1   22.69    7.10   0
 -13   3  -1   13.26    5.94   0
  13  -3   1   16.94    8.92   0
  13  -3   1   16.49    7.72   0
  13  -3   1    9.52    7.36   0
  14  -3   1   50.10    8.33   0
 -14   3  -1   40.18    7.81   0
  14  -3   1   45.63    9.60   0
  14  -3   1   41.33    8.02   0
  15  -3   1   11.51    8.35   0
 -15   3  -1    1.96    6.60   0
  15  -3   1    5.68    8.55   0
  15  -3   1    2.12    8.83   0
 -16  -2   1   16.23    7.10   0
  16   2  -1    9.18    8.72   0
  16   2  -1   15.10    9.06   0
  16   2  -1   16.37    9.07   0
  15   2  -1    9.91    8.47   0
  15   2  -1   13.84    6.56   0
 -15  -2   1    7.81    7.87   0
  15   2  -1    8.45    8.35   0
 -14  -2   1   -2.67    7.46   0
  14   2  -1    2.81    7.85   0
  14   2  -1    1.15    7.71   0
 -13  -2   1   31.86    6.08   0
  13   2  -1   23.95    6.29   0
  13   2  -1   32.48    7.53   0
  12   2  -1  146.00    7.90   0
 -12  -2   1  162.52    6.65   0
 -12  -2   1  156.81    7.87   0
  12   2  -1  154.23    7.65   0
  11   2  -1   41.12    5.92   0
  11   2  -1   44.15    7.11   0
 -11  -2   1   49.91    5.70   0
 -11  -2   1   45.52    6.91   0
  10   2  -1  672.78   10.42   0
 -10  -2   1  671.24   10.00   0
 -10  -2   1  656.02   10.14   0
  10   2  -1  615.68    9.93   0
   9   2  -1  205.38    7.94   0
   9   2  -1  221.70    7.19   0
  -9  -2   1  216.79    7.89   0
  -9  -2   1  219.02    7.65   0
   8   2  -1    2.22    6.54   0
  -8  -2   1    3.08    6.33   0
  -8  -2   1    3.92    6.08   0
   8   2  -1    6.97    6.28   0
  -7  -2   1  403.90    9.33   0
   7   2  -1  404.99    9.47   0
  -7  -2   1  404.19    7.87   0
   7   2  -1  375.35    8.62   0
   6   2  -1    2.72    6.58   0
  -6  -2   1    4.02    6.46   0
  -6  -2   1    6.56    5.09   0
   6   2  -1    1.01    6.58   0
   5   2  -1  589.66   10.82   0
  -5  -2   1  596.24   11.05   0
   5   2  -1  615.42   11.42   0
  -5  -2   1  621.94   10.87   0
  -4  -2   1 3043.50   22.55   0
   4   2  -1 2917.85   21.82   0
   4   2  -1 3039.95   22.96   0
  -4  -2   1 3046.11   22.03   0
   3   2  -1 2349.68   21.96   0
  -3  -2   1 2391.16   22.16   0
   3   2  -1 2320.90   21.85   0
  -3  -2   1 2384.11   21.84   0
   2   2  -1   25.69    9.98   0
  -2  -2   1   28.03    9.00   0
  -2  -2   1   25.35    9.84   0
   2   2  -1   29.07    9.10   0
  -1  -2   1   28.76    8.12   0
   1   2  -1   30.48    7.55   0
   1   2  -1   32.55    9.66   0
   0   2  -1  186.44   12.31   0
   0  -2   1  182.45   11.41   0
   0  -2   1  187.30   12.62   0
   0   2  -1  185.16   10.18   0
   1  -2   1   90.49   11.45   0
  -1   2  -1   89.36   10.19   0
   1  -2   1   87.43    8.76   0
  -1   2  -1   90.55   11.09   0
  -2   2  -1  161.15   11.89   0
  -2   2  -1  153.47   11.56   0
   2  -2   1  152.73   11.17   0
   2  -2   1  161.47   12.16   0
   3  -2   1   71.01    9.03   0
  -3   2  -1   76.15    9.26   0
   3  -2   1   76.98    8.89   0
  -3   2  -1   73.37    9.67   0
  -4   2  -1  456.38   11.22   0
   4  -2   1  428.47   10.94   0
   4  -2   1  448.52   11.92   0
   5  -2   1    3.81    5.90   0
   5  -2   1    2.93    6.62   0
   5  -2   1    4.85    6.43   0
  -5   2  -1    1.62    5.99   0
   6  -2   1  683.55   12.43   0
   6  -2   1  651.05   10.92   0
  -6   2  -1  653.02   10.93   0
   6  -2   1  634.16   12.25   0
  -7   2  -1  125.23    7.44   0
   7  -2   1  131.23    7.44   0
   7  -2   1  137.44    8.60   0
   7  -2   1  129.56    8.23   0
   8  -2   1   97.38    6.50   0
   8  -2   1  100.33    8.07   0
   8  -2   1   96.41    8.04   0
  -8   2  -1  106.01    7.48   0
   9  -2   1   69.43    7.72   0
  -9   2  -1   60.40    7.27   0
   9  -2   1   68.83    7.42   0
   9  -2   1   70.16    7.16   0
  10  -2   1   47.10    7.14   0
  10  -2   1   50.81    7.23   0
  10  -2   1   40.39    5.96   0
 -10   2  -1   42.03    7.02   0
 -11   2  -1   49.43    6.73   0
  11  -2   1   47.87    7.10   0
  11  -2   1   45.23    5.78   0
  11  -2   1   45.77    7.91   0
  12  -2   1   23.31    7.13   0
  12  -2   1   28.95    5.95   0
 -12   2  -1   28.14    7.02   0
  12  -2   1   28.96    8.44   0
  13  -2   1   77.66    6.65   0
  13  -2   1   77.18    8.03   0
 -13   2  -1   80.09    6.35   0
  13  -2   1   74.82    7.90   0
  14  -2   1   26.68    8.01   0
 -14   2  -1   26.00    7.74   0
  14  -2   1   23.20    7.97   0
  14  -2   1   27.36    8.98   0
  15  -2   1   11.01    8.46   0
  15  -2   1   17.73    9.57   0
  15  -2   1   11.19    8.25   0
 -15   2  -1   13.85    8.07   0
  16   1  -1    3.46    7.58   0
 -16  -1   1    0.53    8.72   0
  16   1  -1    3.68    8.83   0
  15   1  -1   16.07    8.36   0
 -15  -1   1   16.70    6.57   0
  15   1  -1   25.36    8.47   0
  15   1  -1   20.15    8.06   0
  14   1  -1   10.69    7.41   0
  14   1  -1   11.72    7.57   0
  14   1  -1    8.26    7.68   0
 -14  -1   1    2.44    7.43   0
  13   1  -1   28.87    7.38   0
  13   1  -1   19.81    8.35   0
  13   1  -1   25.04    7.51   0
 -13  -1   1   17.86    6.16   0
 -12  -1   1    4.71    6.53   0
  12   1  -1    8.12    6.84   0
  12   1  -1    9.91    6.10   0
  11   1  -1   25.67    6.92   0
 -11  -1   1   35.34    6.74   0
 -11  -1   1   28.73    6.72   0
  11   1  -1   24.02    6.51   0
 -10  -1   1   34.99    6.76   0
  10   1  -1   30.83    6.97   0
  10   1  -1   34.46    6.99   0
 -10  -1   1   35.46    6.73   0
   9   1  -1   20.81    7.15   0
  -9  -1   1   19.36    6.78   0
  -9  -1   1   21.66    6.51   0
   9   1  -1   23.50    6.69   0
   8   1  -1    2.24    6.55   0
   8   1  -1   -2.03    6.43   0
  -8  -1   1    3.11    7.26   0
  -8  -1   1    5.90    6.16   0
   7   1  -1  635.88   10.03   0
  -7  -1   1  675.84    9.38   0
   7   1  -1  661.43   10.92   0
  -7  -1   1  660.06   10.95   0
  -6  -1   1    4.83    6.50   0
  -6  -1   1    4.33    5.26   0
   6   1  -1    6.38    5.34   0
   6   1  -1    7.32    6.51   0
  -5  -1   1   82.32    7.23   0
   5   1  -1   81.85    7.21   0
   5   1  -1   80.08    7.42   0
  -5  -1   1   84.41    7.23   0
  -4  -1   1 1053.07   14.62   0
   4   1  -1 1004.62   14.07   0
  -4  -1   1 1043.54   13.42   0
   4   1  -1 1042.88   14.61   0
  -3  -1   1 2389.75   22.46   0
   3   1  -1 2312.01   22.46   0
   3   1  -1 2391.17   23.56   0
  -3  -1   1 2360.84   23.45   0
  -2  -1   1  140.97    9.64   0
   2   1  -1  143.12   11.00   0
  -2  -1   1  140.22   10.60   0
   2   1  -1  141.18    9.46   0
  -1  -1   1 1024.48   21.32   0
  -1  -1   1 1012.13   22.35   0
   1   1  -1 1005.03   21.57   0
   1   1  -1  995.60   21.08   0
   0  -1   1 1328.48   26.41   0
   0  -1   1 1384.24   32.08   0
   0   1  -1 1377.27   32.13   0
   0   1  -1 1324.94   26.77   0
   1  -1   1  139.10   15.27   0
   1  -1   1  137.28   11.62   0
  -1   1  -1  137.68   10.24   0
  -1   1  -1  140.96   15.18   0
  -2   1  -1 3998.74   45.61   0
   2  -1   1 3914.62   33.88   0
  -2   1  -1 3998.03   34.59   0
   2  -1   1 3930.01   45.24   0
  -3   1  -1  561.77   13.32   0
   3  -1   1  531.88   16.31   0
   3  -1   1  551.40   14.53   0
   3  -1   1  563.68   16.74   0
  -4   1  -1  119.14    8.81   0
   4  -1   1  122.73    8.95   0
   4  -1   1  120.91    9.75   0
   4  -1   1  122.83    9.87   0
   5  -1   1  187.49    9.58   0
   5  -1   1  178.59    8.77   0
   5  -1   1  175.71    8.59   0
  -5   1  -1  180.84    8.59   0
  -6   1  -1  125.09    7.79   0
   6  -1   1  124.51    8.58   0
   6  -1   1  124.67    8.10   0
   6  -1   1  117.91    7.72   0
   7  -1   1  340.18    9.23   0
   7  -1   1  317.11    9.79   0
   7  -1   1  314.76    8.75   0
  -7   1  -1  319.15    8.55   0
   8  -1   1   95.80    7.34   0
   8  -1   1   90.11    7.64   0
   8  -1   1   99.72    7.31   0
  -8   1  -1   93.11    7.27   0
   9  -1   1   82.21    7.03   0
  -9   1  -1   81.94    6.10   0
   9  -1   1   85.53    6.21   0
   9  -1   1   85.00    7.76   0
 -10   1  -1   10.61    6.86   0
  10  -1   1   17.07    5.73   0
  10  -1   1   14.60    7.81   0
  10  -1   1   18.58    6.80   0
 -11   1  -1   39.66    5.85   0
  11  -1   1   48.36    8.06   0
  11  -1   1   43.90    7.17   0
  11  -1   1   42.98    7.11   0
  12  -1   1   46.98    7.17   0
 -12   1  -1   44.74    7.01   0
  12  -1   1   45.17    7.29   0
  12  -1   1   47.37    7.36   0
  13  -1   1    8.22    5.97   0
  13  -1   1    6.42    7.58   0
 -13   1  -1    9.35    7.23   0
  13  -1   1    8.22    7.06   0
  14  -1   1    6.42    7.77   0
  14  -1   1    6.12    8.98   0
 -14   1  -1   14.11    7.28   0
  14  -1   1   11.44    7.68   0
  15  -1   1   40.49    6.95   0
  15  -1   1   44.19    9.70   0
  15  -1   1   36.99    8.53   0
 -15   1  -1   42.86    8.26   0
  16  -1   1    3.46    8.83   0
  16  -1   1    4.91   10.11   0
  15   0  -1   34.93    8.71   0
  15   0  -1   40.30    9.84   0
 -15   0   1   37.75    8.27   0
  15   0  -1   34.79    8.54   0
  14   0  -1   13.47    7.78   0
  14   0  -1    9.65    7.71   0
 -14   0   1   10.01    7.61   0
  14   0  -1   10.18    7.67   0
  13   0  -1   12.98    7.47   0
  13   0  -1   20.45    7.52   0
  13   0  -1   21.69    7.16   0
 -13   0   1   16.89    7.27   0
  12   0  -1   49.29    8.15   0
  12   0  -1   41.24    7.20   0
 -12   0   1   42.46    7.03   0
  12   0  -1   47.16    7.33   0
  11   0  -1    7.03    6.86   0
  11   0  -1    1.79    6.79   0
  11   0  -1    0.86    6.51   0
 -11   0   1    1.88    5.37   0
  10   0  -1  141.87    7.68   0
  10   0  -1  153.27    7.62   0
 -10   0   1  149.04    7.44   0
   9   0  -1  495.04    9.86   0
  -9   0   1  497.83    8.36   0
   9   0  -1  471.81    9.38   0
  -8   0   1  136.49    7.41   0
   8   0  -1  141.61    7.64   0
   8   0  -1  131.30    7.57   0
  -8   0   1  144.59    7.56   0
   7   0  -1   69.75    7.07   0
   7   0  -1   71.44    5.70   0
  -7   0   1   68.29    6.54   0
  -7   0   1   67.61    7.01   0
  -6   0   1    6.22    6.48   0
   6   0  -1    4.83    6.76   0
   6   0  -1    4.64    6.65   0
  -6   0   1    3.09    6.55   0
   5   0  -1   10.05    6.58   0
  -5   0   1    9.71    6.56   0
  -5   0   1    9.13    6.36   0
   5   0  -1    7.27    5.69   0
   4   0  -1   13.13    6.23   0
   4   0  -1   14.25    6.79   0
  -4   0   1   11.40    7.08   0
  -4   0   1   13.86    6.49   0
   3   0  -1 1161.10   17.34   0
  -3   0   1 1136.93   15.95   0
  -3   0   1 1151.35   17.27   0
   3   0  -1 1118.63   16.96   0
  -2   0   1  384.23   13.41   0
   2   0  -1  370.50   13.29   0
   2   0  -1  362.61   12.28   0
  -2   0   1  371.74   13.38   0
  -1   0   1   27.31    9.42   0
  -1   0   1   27.02    8.14   0
   1   0  -1   28.58    8.05   0
   1   0  -1   28.15    9.49   0
  -1   0  -1  431.52   19.72   0
   1   0   1  418.63   19.68   0
  -2   0  -1 1235.71   23.08   0
   2   0   1  900.82   25.65   0
  -2   0  -1 1192.49   28.79   0
   2   0   1 1219.37   23.15   0
  -3   0  -1  271.98   12.93   0
   3   0   1  280.18   14.64   0
  -3   0  -1  267.80   14.42   0
   3   0   1  278.29   11.74   0
  -4   0  -1  442.42   13.52   0
  -4   0  -1  446.75   10.44   0
   4   0   1  445.88   11.72   0
   4   0   1  448.78   12.84   0
  -5   0  -1    2.46    7.75   0
  -5   0  -1    1.62    6.90   0
   5   0   1   -4.89    7.38   0
   5   0   1    0.57    6.80   0
   6   0   1  206.98    9.33   0
  -6   0  -1  208.05    7.34   0
   6   0   1  202.51    8.67   0
  -6   0  -1  198.98    8.58   0
   7   0   1   41.32    7.53   0
   7   0   1   34.83    6.89   0
  -7   0  -1   42.76    6.62   0
  -7   0  -1   37.83    7.47   0
   8   0   1  509.60   10.42   0
  -8   0  -1  517.01   10.27   0
   8   0   1  531.94    9.90   0
  -8   0  -1  521.26    9.52   0
   9   0   1   34.78    6.80   0
  -9   0  -1   34.16    5.83   0
   9   0   1   34.06    7.25   0
  10   0   1   20.32    6.77   0
 -10   0  -1   17.72    5.83   0
  10   0   1   16.82    6.00   0
  11   0   1    1.59    6.56   0
 -11   0  -1    4.33    5.52   0
  11   0   1    9.10    7.01   0
  11   0   1    0.94    7.79   0
  12   0   1    2.43    5.69   0
 -12   0  -1    4.28    5.36   0
  12   0   1    6.22    6.77   0
  12   0   1    4.52    8.01   0
  13   0   1   31.32    7.49   0
  13   0   1   32.01    8.48   0
  13   0   1   29.13    7.78   0
 -13   0  -1   34.96    6.11   0
  14   0   1    4.38    7.85   0
  14   0   1    7.36    7.54   0
 -14   0  -1    5.48    6.00   0
  14   0   1    8.69    7.52   0
  15   0   1    0.58    9.44   0
  15   0   1    1.04    7.96   0
  15   0   1    5.30    6.76   0
 -15   0  -1    4.39    6.33   0
  16   0   1    8.60    8.89   0
  16   0   1    4.65    8.68   0
 -16   0  -1   10.09    7.24   0
  16   0   1    5.03    9.82   0
  15  -1  -1    5.20    8.48   0
 -15   1   1   11.18    8.38   0
  15  -1  -1    7.96    8.38   0
  15  -1  -1   10.38    8.62   0
  14  -1  -1    0.21    7.69   0
  14  -1  -1    5.96    7.94   0
 -14   1   1    2.63    7.69   0
  14  -1  -1   -0.17    8.93   0
  13  -1  -1   22.17    7.77   0
  13  -1  -1   18.44    7.69   0
 -13   1   1   23.89    7.34   0
  13  -1  -1   23.67    7.61   0
 -12   1   1   45.75    7.19   0
  12  -1  -1   47.29    7.44   0
  12  -1  -1   45.35    6.21   0
  12  -1  -1   49.27    7.34   0
  11  -1  -1   57.13    6.93   0
  11  -1  -1   46.74    7.17   0
  11  -1  -1   55.57    6.96   0
 -11   1   1   52.10    5.75   0
 -10   1   1  279.16    7.23   0
  10  -1  -1  271.19    8.57   0
  10  -1  -1  294.88    8.71   0
  10  -1  -1  265.81    8.63   0
   9  -1  -1   85.23    8.02   0
   9  -1  -1  125.33    7.56   0
   9  -1  -1   92.06    6.77   0
  -9   1   1   81.78    7.05   0
   8  -1  -1  129.12    7.26   0
   8  -1  -1  118.28    7.78   0
   8  -1  -1  123.63    8.23   0
  -8   1   1  127.47    7.40   0
   7  -1  -1 1377.23   14.18   0
  -7   1   1 1274.69   12.67   0
   7  -1  -1 1231.85   12.82   0
   7  -1  -1 1242.89   13.83   0
   6  -1  -1  211.81    8.07   0
   6  -1  -1  209.25    8.06   0
   6  -1  -1  214.68    8.18   0
  -6   1   1  208.99    7.90   0
   5  -1  -1    9.90    7.05   0
  -5   1   1   12.61    5.49   0
   5  -1  -1   10.77    6.58   0
   5  -1  -1    7.92    6.49   0
   4  -1  -1  332.07   10.13   0
  -4   1   1  347.41    8.97   0
   4  -1  -1  335.76    9.67   0
   4  -1  -1  366.37    9.89   0
   3  -1  -1  157.76   10.11   0
   3  -1  -1  176.56    9.37   0
   3  -1  -1  167.47    9.52   0
  -3   1   1  161.30    9.52   0
   2  -1  -1  141.67   11.63   0
  -2   1   1  134.85   11.36   0
   2  -1  -1  146.52   10.60   0
  -1   1   1  169.82   12.44   0
   1  -1  -1  182.92   11.99   0
   1  -1  -1  164.94   12.59   0
  -1   1   1  186.73   11.99   0
   0   1   1   64.72   10.45   0
   0   1   1   61.92   13.65   0
   0  -1  -1   63.64   10.66   0
   0  -1  -1   63.46   15.76   0
  -1  -1  -1 1467.88   43.18   0
   1   1   1 1447.34   43.05   0
  -1  -1  -1 1435.32   30.26   0
   1   1   1 1451.57   30.49   0
   2   1   1   44.67   10.66   0
  -2  -1  -1   42.11   10.39   0
  -2  -1  -1   43.70   10.77   0
   2   1   1   43.34   11.04   0
  -3  -1  -1  216.69   12.65   0
   3   1   1  211.01   12.57   0
  -3  -1  -1  225.02   12.95   0
   3   1   1  223.02   13.05   0
  -4  -1  -1  579.70   13.80   0
   4   1   1  562.18   12.56   0
  -4  -1  -1  584.70   12.46   0
   4   1   1  610.21   14.12   0
  -5  -1  -1   70.41    7.35   0
   5   1   1   66.24    7.71   0
  -5  -1  -1   67.51    8.36   0
   5   1   1   60.99    7.43   0
   6   1   1  453.98   10.75   0
   6   1   1  423.81   10.02   0
  -6  -1  -1  459.14    9.15   0
  -6  -1  -1  448.48   10.47   0
   7   1   1    3.08    6.60   0
  -7  -1  -1    0.27    6.45   0
   7   1   1    1.38    6.86   0
  -7  -1  -1    2.15    6.42   0
  -8  -1  -1  280.92    8.12   0
   8   1   1  279.37    8.85   0
   8   1   1  270.78    8.18   0
  -8  -1  -1  285.59    9.32   0
   9   1   1   22.70    6.88   0
  -9  -1  -1   26.08    6.96   0
   9   1   1   20.49    7.48   0
  -9  -1  -1   20.18    6.59   0
 -10  -1  -1  170.74    6.88   0
  10   1   1  164.90    6.98   0
 -10  -1  -1  156.41    7.64   0
  10   1   1  166.62    7.75   0
 -11  -1  -1    1.68    6.73   0
  11   1   1    6.43    7.01   0
  11   1   1   -0.45    7.93   0
 -11  -1  -1    5.39    6.59   0
  12   1   1   80.56    7.72   0
 -12  -1  -1   89.14    7.30   0
  12   1   1   84.45    7.61   0
  13   1   1   83.21    7.63   0
 -13  -1  -1   80.00    6.08   0
  13   1   1   78.78    7.79   0
  13   1   1   65.82    8.18   0
  14   1   1    5.65    7.82   0
  14   1   1    6.17    8.53   0
  14   1   1   12.30    7.85   0
 -14  -1  -1    7.03    7.34   0
 -15  -1  -1   11.15    8.07   0
  15   1   1    1.24    7.88   0
  15   1   1    6.03    9.03   0
  15   1   1    3.30    8.53   0
  16   1   1   15.36    9.04   0
  16   1   1   21.05    8.67   0
  16   1   1   14.45    8.70   0
 -16  -1  -1   16.81    8.60   0
  15  -2  -1    8.16    8.46   0
  15  -2  -1    7.43    8.58   0
  15  -2  -1    5.68    8.43   0
 -15   2   1    0.16    8.23   0
 -14   2   1   33.23    7.84   0
  14  -2  -1   28.23    8.32   0
  14  -2  -1   28.39    8.03   0
  14  -2  -1   27.78    8.10   0
  13  -2  -1   32.37    6.37   0
  13  -2  -1   29.07    7.72   0
 -13   2   1   29.69    7.53   0
  13  -2  -1   31.65    9.00   0
 -12   2   1    2.93    6.92   0
  12  -2  -1    5.95    7.28   0
  12  -2  -1    4.63    6.98   0
  12  -2  -1    3.49    7.36   0
  11  -2  -1   17.14    7.96   0
 -11   2   1   19.60    6.75   0
  11  -2  -1   22.63    6.96   0
  11  -2  -1   22.33    5.80   0
 -10   2   1    7.75    5.50   0
  10  -2  -1    2.95    6.73   0
  10  -2  -1    0.59    7.22   0
  10  -2  -1    9.82    6.62   0
   9  -2  -1  111.40    7.29   0
   9  -2  -1  106.47    7.01   0
   9  -2  -1  110.73    7.72   0
  -9   2   1  106.42    6.26   0
  -8   2   1  125.91    7.66   0
   8  -2  -1  133.87    8.20   0
   8  -2  -1  119.23    7.18   0
   8  -2  -1  120.95    7.94   0
   7  -2  -1   35.87    6.71   0
  -7   2   1   31.80    6.61   0
   7  -2  -1   36.56    6.59   0
   7  -2  -1   40.15    6.85   0
   6  -2  -1  102.94    7.15   0
  -6   2   1  104.66    7.17   0
   6  -2  -1  113.60    8.30   0
   6  -2  -1   99.50    7.53   0
   5  -2  -1  724.65   11.82   0
   5  -2  -1  790.65   12.66   0
   5  -2  -1  743.71   11.74   0
  -5   2   1  744.30   10.65   0
   4  -2  -1  640.62   12.03   0
   4  -2  -1  674.21   11.89   0
   4  -2  -1  617.73   11.51   0
  -4   2   1  631.44   10.79   0
  -3   2   1  879.38   13.36   0
  -3   2   1  928.24   14.12   0
   3  -2  -1  908.81   14.61   0
   3  -2  -1  927.59   14.37   0
   2  -2  -1   52.99   10.88   0
   2  -2  -1   53.16    8.93   0
  -2   2   1   52.95   10.49   0
  -2   2   1   53.36    8.61   0
   1  -2  -1  519.83   14.55   0
  -1   2   1  532.17   17.55   0
   1  -2  -1  505.34   16.87   0
  -1   2   1  525.72   14.52   0
   0  -2  -1  680.09   22.14   0
   0   2   1  723.39   17.12   0
   0  -2  -1  702.54   16.18   0
   0   2   1  554.28   20.72   0
   1   2   1 1839.60   37.33   0
   1   2   1 2064.36   39.40   0
  -1  -2  -1 1932.98   26.23   0
   1   2   1 1939.27   26.25   0
   2   2   1  195.52   11.92   0
  -2  -2  -1  198.28   14.03   0
  -2  -2  -1  193.52   11.82   0
   2   2   1  193.13   12.90   0
   3   2   1  859.66   17.37   0
   3   2   1  825.22   17.60   0
  -3  -2  -1  848.21   17.55   0
  -3  -2  -1  858.93   17.08   0
   4   2   1  716.19   14.18   0
  -4  -2  -1  706.53   13.96   0
  -4  -2  -1  697.35   13.45   0
   4   2   1  681.42   13.41   0
   5   2   1   74.64    7.52   0
  -5  -2  -1   69.61    7.02   0
  -5  -2  -1   73.17    8.37   0
   5   2   1   66.12    7.37   0
  -6  -2  -1   46.12    7.75   0
   6   2   1   44.13    7.29   0
   6   2   1   45.65    7.04   0
  -6  -2  -1   43.73    7.12   0
   7   2   1    4.64    6.88   0
   7   2   1    3.79    7.48   0
  -7  -2  -1    3.28    6.34   0
  -7  -2  -1    2.36    5.35   0
  -8  -2  -1   57.15    7.02   0
  -8  -2  -1   65.45    6.43   0
   8   2   1   58.13    6.91   0
   8   2   1   64.01    7.07   0
  -9  -2  -1   12.02    6.40   0
  -9  -2  -1   13.87    6.72   0
   9   2   1   20.09    7.24   0
   9   2   1   17.96    6.73   0
  10   2   1    1.58    6.62   0
 -10  -2  -1    1.91    6.20   0
 -10  -2  -1    1.31    6.79   0
  10   2   1    0.88    5.91   0
  11   2   1   54.69    7.41   0
 -11  -2  -1   48.62    7.82   0
  11   2   1   57.44    8.08   0
 -11  -2  -1   57.41    7.21   0
 -12  -2  -1   45.50    5.96   0
  12   2   1   47.40    7.44   0
  12   2   1   51.37    7.39   0
 -12  -2  -1   44.93    7.20   0
  13   2   1    5.28    7.40   0
  13   2   1    0.36    7.04   0
 -13  -2  -1    3.07    7.10   0
 -13  -2  -1    4.63    7.02   0
 -14  -2  -1   41.24    7.65   0
  14   2   1   39.41    8.16   0
  14   2   1   39.23    8.98   0
  15   2   1    9.86    8.21   0
  15   2   1    7.38    8.24   0
  15   2   1    8.23    7.92   0
 -15  -2  -1   13.74    8.09   0
 -16  -2  -1    1.09    7.03   0
  16   2   1    4.06    8.53   0
  16   2   1    3.39    9.02   0
  16   2   1    6.58    9.56   0
  15  -3  -1   27.37   10.39   0
 -15   3   1   21.27    8.57   0
  15  -3  -1   19.68    8.87   0
  15  -3  -1   16.71    8.74   0
 -14   3   1   40.96    8.28   0
  14  -3  -1   44.08    9.91   0
  14  -3  -1   33.57    8.37   0
  14  -3  -1   35.34    8.27   0
  13  -3  -1    1.17    7.62   0
 -13   3   1    3.37    7.40   0
  13  -3  -1   -1.83    7.75   0
  13  -3  -1    1.07    7.63   0
 -12   3   1  175.18    7.04   0
  12  -3  -1  157.49    9.47   0
  12  -3  -1  164.20    9.42   0
  12  -3  -1  156.73    7.06   0
 -11   3   1   32.64    7.00   0
  11  -3  -1   30.85    5.94   0
  11  -3  -1   39.22    8.09   0
  11  -3  -1   35.24    7.04   0
  10  -3  -1    2.00    6.52   0
  10  -3  -1    6.24    6.68   0
  10  -3  -1    8.72    6.98   0
 -10   3   1    2.91    6.80   0
  -9   3   1  142.28    6.51   0
   9  -3  -1  132.45    8.34   0
   9  -3  -1  149.16    7.66   0
   9  -3  -1  137.16    6.75   0
   8  -3  -1   48.36    6.60   0
  -8   3   1   59.99    7.03   0
   8  -3  -1   56.03    7.39   0
   8  -3  -1   56.06    6.69   0
  -7   3   1    4.69    6.78   0
   7  -3  -1    0.35    6.44   0
   7  -3  -1    4.20    6.32   0
   7  -3  -1   -3.52    6.78   0
   6  -3  -1  100.08    7.42   0
   6  -3  -1  100.77    7.13   0
  -6   3   1  100.47    7.17   0
   6  -3  -1  101.54    7.24   0
   5  -3  -1  563.47   10.57   0
  -5   3   1  578.18   10.66   0
   5  -3  -1  571.30   10.72   0
   5  -3  -1  580.20   10.79   0
  -4   3   1 1019.70   13.36   0
   4  -3  -1  984.17   13.50   0
   4  -3  -1  962.88   13.48   0
  -4   3   1  977.56   13.44   0
   3  -3  -1  112.52    7.36   0
  -3   3   1  117.81    7.62   0
   3  -3  -1  116.49    7.47   0
  -3   3   1  110.96    8.48   0
   2  -3  -1    2.46    7.01   0
  -2   3   1    1.27    8.40   0
   2  -3  -1    0.08    8.19   0
  -2   3   1    0.23    6.46   0
   1  -3  -1  627.61   16.08   0
  -1   3   1  642.53   17.09   0
   1  -3  -1  633.67   14.02   0
  -1   3   1  651.66   13.86   0
   0   3   1   21.66   11.76   0
   0   3   1   26.32    9.25   0
   0  -3  -1   22.63    9.30   0
   0  -3  -1   20.61   11.36   0
  -1  -3  -1   94.39   10.54   0
   1   3   1   94.98   10.41   0
  -1  -3  -1   93.82   13.23   0
   1   3   1   93.53   12.28   0
  -2  -3  -1  411.16   15.57   0
   2   3   1  395.38   13.01   0
  -2  -3  -1  387.86   12.92   0
   2   3   1  402.92   15.60   0
  -3  -3  -1 1724.20   21.93   0
   3   3   1 1708.18   19.53   0
   3   3   1 1694.03   22.39   0
  -3  -3  -1 1661.46   19.28   0
  -4  -3  -1  159.52    8.39   0
   4   3   1  162.74    8.84   0
  -4  -3  -1  159.80    8.55   0
   4   3   1  148.66    8.93   0
   5   3   1  147.06    7.23   0
   5   3   1  138.53    8.14   0
  -5  -3  -1  146.01    7.98   0
  -5  -3  -1  139.93    7.93   0
  -6  -3  -1  489.56   10.22   0
   6   3   1  454.12   10.22   0
   6   3   1  500.47   10.91   0
  -6  -3  -1  481.69   10.55   0
  -7  -3  -1   53.74    6.88   0
   7   3   1   56.14    7.18   0
  -7  -3  -1   56.00    6.96   0
   7   3   1   46.67    7.07   0
   8   3   1  562.16   10.40   0
  -8  -3  -1  566.31    9.90   0
   8   3   1  527.35    9.83   0
  -8  -3  -1  542.59   10.18   0
  -9  -3  -1   35.94    6.93   0
   9   3   1   36.51    6.97   0
  -9  -3  -1   36.83    6.58   0
   9   3   1   40.73    7.21   0
 -10  -3  -1  200.39    7.68   0
 -10  -3  -1  212.95    8.08   0
  10   3   1  208.97    8.01   0
  10   3   1  207.21    8.58   0
 -11  -3  -1   98.18    6.26   0
  11   3   1   92.92    7.45   0
  11   3   1  100.02    8.39   0
 -11  -3  -1   97.89    7.21   0
  12   3   1    7.25    6.05   0
 -12  -3  -1    5.22    6.82   0
  12   3   1    6.56    7.05   0
 -12  -3  -1   -0.28    6.95   0
 -13  -3  -1   44.61    7.44   0
  13   3   1   39.04    7.87   0
  13   3   1   48.27    7.48   0
 -13  -3  -1   47.51    6.13   0
  14   3   1   26.67    7.93   0
 -14  -3  -1   24.52    7.38   0
 -14  -3  -1   22.64    7.64   0
  14   3   1   20.03    7.59   0
  15   3   1    1.70    6.64   0
 -15  -3  -1    5.23    7.91   0
  15   3   1    0.52    7.88   0
 -16  -3  -1   13.97    8.63   0
  16   3   1   19.73    9.03   0
  16   3   1   13.55    8.63   0
 -14   4   1   22.54    8.45   0
  14  -4  -1   22.68    9.84   0
  14  -4  -1   19.72    6.87   0
  14  -4  -1   20.69    8.62   0
  13  -4  -1   35.61    8.04   0
 -13   4   1   34.65    8.04   0
  13  -4  -1   39.61    8.08   0
  13  -4  -1   34.45    8.09   0
 -12   4   1    9.45    6.00   0
  12  -4  -1    3.06    7.40   0
  12  -4  -1   11.54    7.28   0
  12  -4  -1    1.38    7.41   0
  11  -4  -1    1.85    7.09   0
  11  -4  -1    0.65    7.05   0
  11  -4  -1   -0.92    7.88   0
 -11   4   1    0.92    7.02   0
  10  -4  -1   24.53    6.88   0
  10  -4  -1   21.71    7.94   0
 -10   4   1   25.02    5.60   0
  10  -4  -1   19.72    7.02   0
   9  -4  -1   88.06    8.31   0
   9  -4  -1   92.53    7.48   0
   9  -4  -1   82.25    7.07   0
  -9   4   1   92.47    7.60   0
   8  -4  -1   53.57    5.98   0
   8  -4  -1   59.94    7.02   0
  -8   4   1   57.14    7.44   0
   8  -4  -1   55.25    7.78   0
   7  -4  -1   41.32    5.91   0
   7  -4  -1   47.73    6.61   0
  -7   4   1   40.19    7.15   0
   7  -4  -1   35.66    6.77   0
   6  -4  -1   26.81    6.60   0
   6  -4  -1   28.25    6.88   0
  -6   4   1   32.20    6.78   0
   6  -4  -1   30.94    6.71   0
   5  -4  -1  363.37    9.53   0
  -5   4   1  361.43    9.47   0
  -5   4   1  387.01    9.34   0
   5  -4  -1  389.02   10.19   0
  -4   4   1   39.10    6.62   0
   4  -4  -1   37.75    6.88   0
  -4   4   1   33.41    6.50   0
   4  -4  -1   39.75    7.67   0
  -3   4   1  286.48   10.08   0
   3  -4  -1  233.26    9.22   0
   3  -4  -1  230.10    8.67   0
  -3   4   1  234.56    8.42   0
  -2   4   1    0.84    8.66   0
   2  -4  -1    5.30    6.51   0
   2  -4  -1   -0.78    7.09   0
  -2   4   1    3.26    6.44   0
  -1   4   1  186.97    8.43   0
   1  -4  -1  177.36    9.52   0
  -1   4   1  190.29   10.12   0
   1  -4  -1  192.79    7.71   0
   0   4   1  102.43   10.65   0
   0   4   1  101.67    8.27   0
   0  -4  -1   93.24   10.13   0
   0  -4  -1   99.32    8.40   0
  -1  -4  -1  155.30    8.07   0
   1   4   1  152.49   11.25   0
  -1  -4  -1  150.98   10.12   0
   1   4   1  155.14    9.38   0
   2   4   1  478.56   14.20   0
   2   4   1  522.51   14.53   0
   2   4   1  485.51   11.70   0
  -2  -4  -1  474.28   11.79   0
  -3  -4  -1   84.23    7.72   0
   3   4   1   85.71    6.94   0
  -3  -4  -1   88.78    9.10   0
   3   4   1   84.81    8.21   0
  -4  -4  -1    4.20    6.77   0
  -4  -4  -1    5.10    6.55   0
   4   4   1    4.25    5.56   0
   4   4   1    6.68    7.80   0
  -5  -4  -1 1066.68   13.81   0
   5   4   1 1037.12   13.98   0
  -5  -4  -1 1070.98   14.06   0
   5   4   1 1103.35   13.52   0
  -6  -4  -1  734.32   11.07   0
   6   4   1  745.49   12.01   0
  -6  -4  -1  763.55   11.76   0
   6   4   1  714.13   11.63   0
  -7  -4  -1  521.18   10.23   0
  -7  -4  -1  532.22   10.65   0
   7   4   1  512.11   10.42   0
   7   4   1  493.70   10.00   0
  -8  -4  -1   70.26    6.88   0
   8   4   1   72.18    7.03   0
   8   4   1   66.28    7.12   0
  -8  -4  -1   65.98    6.71   0
  -9  -4  -1   32.11    6.56   0
  -9  -4  -1   34.57    6.75   0
   9   4   1   34.61    6.91   0
   9   4   1   32.77    6.86   0
  10   4   1  329.62    9.11   0
 -10  -4  -1  338.33    9.03   0
 -10  -4  -1  334.53    8.55   0
  10   4   1  316.98    7.98   0
 -11  -4  -1   40.11    7.75   0
  11   4   1   33.58    6.07   0
 -11  -4  -1   40.82    6.99   0
  11   4   1   40.19    6.92   0
  12   4   1  143.64    8.11   0
 -12  -4  -1  154.54    7.75   0
 -12  -4  -1  161.73    6.65   0
  12   4   1  160.34    8.85   0
  13   4   1   70.61    7.55   0
 -13  -4  -1   65.26    8.40   0
  13   4   1   64.16    7.44   0
 -13  -4  -1   73.12    7.30   0
  14   4   1   -2.20    6.22   0
  14   4   1    3.33    7.47   0
 -14  -4  -1   -0.09    7.38   0
 -14  -4  -1    0.48    7.27   0
  15   4   1    5.65    8.18   0
 -15  -4  -1    8.64    7.62   0
 -15  -4  -1    7.82    7.70   0
  15   4   1   12.57    7.85   0
  16   4   1    5.50    9.88   0
 -16  -4  -1   10.44    8.28   0
  16   4   1   10.48    8.72   0
 -16  -4  -1    3.58    8.16   0
  14  -5  -1   -0.02    8.48   0
  14  -5  -1    1.20    6.95   0
 -14   5   1   -1.03    8.57   0
  14  -5  -1   -0.07    8.44   0
 -13   5   1    6.77    6.70   0
  13  -5  -1    3.64    7.91   0
  13  -5  -1   10.09    8.08   0
  13  -5  -1    3.74    6.74   0
  12  -5  -1   13.01    7.33   0
 -12   5   1    7.10    7.37   0
  12  -5  -1    7.96    7.58   0
  12  -5  -1    6.08    7.79   0
  11  -5  -1   17.03    7.37   0
 -11   5   1   15.77    7.10   0
  11  -5  -1   14.41    7.29   0
  11  -5  -1   13.30    7.10   0
 -10   5   1    0.37    7.12   0
  10  -5  -1    7.29    7.02   0
  10  -5  -1    6.02    6.84   0
  10  -5  -1    7.48    7.93   0
   9  -5  -1   13.00    6.98   0
   9  -5  -1   13.20    6.48   0
   9  -5  -1   12.99    6.59   0
  -9   5   1   13.30    7.03   0
   8  -5  -1  348.05    8.90   0
   8  -5  -1  332.13    8.68   0
  -8   5   1  345.53    8.97   0
   8  -5  -1  326.97    9.60   0
   7  -5  -1    0.80    5.93   0
   7  -5  -1   -2.46    5.69   0
  -7   5   1   -0.76    5.65   0
   7  -5  -1    5.13    6.13   0
   6  -5  -1   83.01    7.03   0
   6  -5  -1   79.33    7.38   0
  -6   5   1   77.48    7.59   0
  -6   5   1   86.97    6.87   0
   5  -5  -1  811.85   11.68   0
   5  -5  -1  779.85   11.22   0
  -5   5   1  818.86   11.53   0
  -5   5   1  791.47   11.51   0
  -4   5   1 1341.39   14.90   0
   4  -5  -1 1322.43   13.69   0
   4  -5  -1 1373.89   14.38   0
  -4   5   1 1391.62   14.39   0
  -3   5   1    6.05    7.70   0
   3  -5  -1   10.85    6.58   0
   3  -5  -1    7.85    7.13   0
  -3   5   1    7.17    6.43   0
  -2   5   1  126.20    7.65   0
  -2   5   1  129.12    8.49   0
   2  -5  -1  123.43    8.94   0
   2  -5  -1  126.76    7.75   0
  -1   5   1    2.35    6.30   0
  -1   5   1    6.42    8.30   0
   1  -5  -1    4.43    6.51   0
   1  -5  -1    6.21    6.90   0
   0   5   1   22.56    5.76   0
   0  -5  -1   23.13    7.06   0
   0  -5  -1   24.62    5.84   0
   0   5   1   26.89    8.17   0
   1   5   1  186.95   10.19   0
   1   5   1  184.10    8.59   0
  -1  -5  -1  186.14    9.97   0
  -1  -5  -1  193.09    7.58   0
  -2  -5  -1    2.03    5.75   0
   2   5   1    4.12    6.78   0
   2   5   1    4.00    7.79   0
   2   5   1    4.35    7.68   0
   3   5   1   63.91    7.40   0
   3   5   1   65.00    8.39   0
  -3  -5  -1   63.21    6.27   0
  -4  -5  -1  334.53   10.43   0
   4   5   1  330.74    9.37   0
  -4  -5  -1  327.01    9.25   0
   4   5   1  334.63    9.83   0
  -5  -5  -1  771.83   11.66   0
   5   5   1  757.52   12.40   0
   5   5   1  780.94   11.95   0
  -5  -5  -1  792.37   12.28   0
  -6  -5  -1   41.43    6.61   0
  -6  -5  -1   36.67    7.06   0
   6   5   1   36.97    6.79   0
   6   5   1   39.21    7.00   0
   7   5   1   87.71    7.45   0
   7   5   1   86.89    7.17   0
  -7  -5  -1   90.66    7.10   0
  -7  -5  -1   91.50    6.96   0
  -8  -5  -1   92.85    6.98   0
   8   5   1   84.93    7.35   0
   8   5   1   81.74    7.31   0
  -8  -5  -1   87.16    7.27   0
   9   5   1   35.15    7.22   0
  -9  -5  -1   37.14    6.72   0
   9   5   1   42.18    7.13   0
  -9  -5  -1   42.56    6.87   0
 -10  -5  -1   59.77    6.99   0
  10   5   1   60.00    7.17   0
  10   5   1   66.41    7.47   0
 -10  -5  -1   64.18    7.09   0
  11   5   1  170.64    7.85   0
 -11  -5  -1  161.21    7.87   0
  11   5   1  154.51    7.71   0
 -11  -5  -1  167.18    7.40   0
 -12  -5  -1   39.80    6.95   0
  12   5   1   30.77    7.13   0
  12   5   1   34.35    7.16   0
 -12  -5  -1   34.23    6.91   0
 -13  -5  -1   49.92    7.22   0
  13   5   1   44.00    7.52   0
 -13  -5  -1   44.59    7.47   0
  13   5   1   46.59    7.56   0
  14   5   1   39.88    7.87   0
  14   5   1   43.88    7.59   0
 -14  -5  -1   43.15    8.00   0
 -14  -5  -1   41.91    7.45   0
 -15  -5  -1    5.88    7.94   0
  15   5   1    7.82    9.29   0
 -15  -5  -1    9.71    9.00   0
  15   5   1   11.23    6.47   0
  16   5   1   -3.72    8.72   0
  16   5   1    3.40    9.85   0
 -16  -5  -1    3.64    8.51   0
 -16  -5  -1    5.01    8.31   0
  13  -6  -1    0.74    8.40   0
  13  -6  -1   -1.24    8.32   0
 -13   6   1    7.03    8.17   0
  13  -6  -1   -4.94    8.36   0
  12  -6  -1   43.56    9.31   0
  12  -6  -1   37.78    9.12   0
  12  -6  -1   45.42    8.21   0
 -12   6   1   47.93    6.69   0
  11  -6  -1    4.85    6.20   0
  11  -6  -1    0.03    7.46   0
  11  -6  -1    1.39    7.17   0
 -11   6   1    5.24    7.47   0
 -10   6   1    2.60    7.35   0
  10  -6  -1   -0.52    7.04   0
  10  -6  -1    4.77    6.78   0
  10  -6  -1   -0.01    7.41   0
   9  -6  -1    0.57    6.81   0
   9  -6  -1    4.42    6.78   0
  -9   6   1   -7.42    7.28   0
   9  -6  -1    4.22    6.78   0
   8  -6  -1    0.60    6.42   0
   8  -6  -1    0.08    6.58   0
   8  -6  -1   -0.10    5.54   0
  -8   6   1    7.13    6.96   0
  -7   6   1   30.35    6.01   0
   7  -6  -1   35.16    7.80   0
   7  -6  -1   33.77    7.26   0
  -6   6   1  179.65    8.58   0
  -6   6   1  195.75    7.78   0
   6  -6  -1  195.55    7.84   0
   6  -6  -1  187.20    8.23   0
   5  -6  -1   41.23    7.12   0
   5  -6  -1   40.75    6.79   0
  -5   6   1   38.19    6.59   0
  -5   6   1   43.98    7.52   0
   4  -6  -1   77.13    7.27   0
  -4   6   1  117.56    8.07   0
   4  -6  -1   86.42    7.15   0
  -4   6   1   75.82    6.99   0
  -3   6   1  134.32    8.46   0
  -3   6   1  136.84    7.41   0
   3  -6  -1  132.69    7.84   0
   3  -6  -1  129.22    7.66   0
  -2   6   1  448.75   10.61   0
  -2   6   1  448.01    9.55   0
   2  -6  -1  442.98    9.04   0
   2  -6  -1  426.66    9.97   0
   1  -6  -1  531.23   10.43   0
   1  -6  -1  511.21   10.89   0
  -1   6   1  516.99   11.29   0
  -1   6   1  542.79   10.24   0
   0   6   1   60.28    6.95   0
   0   6   1   57.23    7.37   0
   0  -6  -1   60.03    7.82   0
   0  -6  -1   59.90    5.90   0
   1   6   1 1374.67   17.41   0
  -1  -6  -1 1365.26   17.27   0
  -1  -6  -1 1404.70   14.02   0
   1   6   1 1401.35   14.56   0
   2   6   1  243.26    7.59   0
  -2  -6  -1  247.19    8.51   0
   2   6   1  244.86    9.23   0
   3   6   1  655.43   10.87   0
  -3  -6  -1  659.12   10.91   0
   3   6   1  635.71   12.69   0
   3   6   1  665.76   13.02   0
  -4  -6  -1  233.36    7.23   0
   4   6   1  230.95    8.17   0
   4   6   1  236.06    8.72   0
  -5  -6  -1  416.33    9.82   0
  -5  -6  -1  389.02    9.17   0
   5   6   1  402.74    9.36   0
   5   6   1  397.85   10.43   0
  -6  -6  -1  137.96    7.44   0
   6   6   1  142.48    7.57   0
  -6  -6  -1  146.18    7.51   0
   6   6   1  150.72    7.77   0
   7   6   1    5.79    6.33   0
   7   6   1    5.84    6.39   0
  -7  -6  -1    3.44    6.20   0
  -7  -6  -1    5.36    6.09   0
  -8  -6  -1  634.38    9.63   0
  -8  -6  -1  640.99   10.35   0
   8   6   1  624.53   10.32   0
   8   6   1  631.69   10.58   0
   9   6   1   58.59    7.43   0
  -9  -6  -1   63.35    6.45   0
   9   6   1   56.16    7.04   0
  -9  -6  -1   55.76    7.31   0
 -10  -6  -1   80.84    7.24   0
 -10  -6  -1   72.29    7.32   0
  10   6   1   71.70    7.50   0
  10   6   1   74.52    7.65   0
 -11  -6  -1    1.23    6.31   0
 -11  -6  -1    3.41    6.74   0
  11   6   1    3.05    6.37   0
  11   6   1    4.40    6.84   0
 -12  -6  -1    9.89    7.03   0
 -12  -6  -1    7.94    6.91   0
  12   6   1    8.65    6.91   0
  12   6   1    6.29    6.94   0
 -13  -6  -1   15.92    8.22   0
  13   6   1   20.14    7.19   0
  13   6   1   17.83    7.36   0
 -13  -6  -1   21.67    6.91   0
  14   6   1   26.73    7.74   0
  14   6   1   25.03    7.77   0
 -14  -6  -1   27.32    7.63   0
 -14  -6  -1   28.81    8.83   0
  15   6   1    9.44    7.97   0
  15   6   1    6.37    7.93   0
 -15  -6  -1   10.23    7.79   0
 -15  -6  -1    1.94    7.78   0
 -16  -6  -1   11.17    8.50   0
 -16  -6  -1    4.42    8.54   0
  16   6   1   18.34    8.75   0
  16   6   1   14.82    8.61   0
  13  -7  -1   19.43    8.88   0
 -13   7   1   13.86    8.77   0
  13  -7  -1    9.98    8.65   0
  13  -7  -1   11.98    9.94   0
 -12   7   1   -0.41    8.00   0
  12  -7  -1   -0.37    6.57   0
  12  -7  -1    3.37    9.50   0
  12  -7  -1    3.03    8.16   0
  11  -7  -1    8.79    7.76   0
 -11   7   1    7.13    7.81   0
  11  -7  -1    3.62    7.83   0
  11  -7  -1    0.10    7.65   0
  10  -7  -1   64.84    7.77   0
 -10   7   1   57.26    7.94   0
  10  -7  -1   56.16    7.68   0
  10  -7  -1   58.13    7.64   0
   9  -7  -1   83.70    7.41   0
   9  -7  -1   80.67    7.19   0
  -9   7   1   85.59    7.62   0
   9  -7  -1   74.87    7.56   0
   8  -7  -1  114.13    7.80   0
  -8   7   1  108.02    6.78   0
   8  -7  -1  112.85    7.61   0
   8  -7  -1  107.35    7.57   0
   7  -7  -1    8.90    7.21   0
  -7   7   1    5.59    6.51   0
   7  -7  -1    5.05    6.71   0
  -7   7   1   10.11    7.00   0
  -6   7   1   43.91    6.61   0
   6  -7  -1   44.81    6.83   0
   6  -7  -1   37.67    7.23   0
  -6   7   1   39.93    7.65   0
  -5   7   1    6.44    7.37   0
  -5   7   1    1.15    6.23   0
   5  -7  -1   -1.52    7.29   0
   5  -7  -1    1.21    6.55   0
  -4   7   1  500.32    9.51   0
  -4   7   1  484.12   10.35   0
   4  -7  -1  472.26    9.71   0
   4  -7  -1  486.37    9.82   0
   3  -7  -1   -0.25    6.39   0
   3  -7  -1    5.42    6.54   0
  -3   7   1    0.48    6.13   0
  -3   7   1    1.12    7.34   0
   2  -7  -1    5.02    6.55   0
   2  -7  -1    9.32    7.50   0
  -2   7   1    3.01    6.38   0
  -2   7   1    1.55    7.12   0
  -1   7   1   15.84    6.85   0
  -1   7   1   10.95    6.37   0
   1  -7  -1   11.35    5.52   0
   1  -7  -1   11.42    6.28   0
   0   7   1   91.88    7.46   0
   0  -7  -1   93.11    6.99   0
   0   7   1   92.69    7.14   0
   0  -7  -1   91.48    7.98   0
   1   7   1  200.25    9.31   0
   1   7   1  199.19    7.83   0
  -1  -7  -1  199.10    8.99   0
  -1  -7  -1  196.18    7.84   0
   2   7   1  125.06    8.47   0
   2   7   1  127.17    6.22   0
  -2  -7  -1  126.51    7.45   0
   3   7   1 1540.68   16.55   0
   3   7   1 1485.56   13.45   0
   3   7   1 1458.78   16.72   0
  -3  -7  -1 1448.73   14.06   0
  -4  -7  -1  635.24    9.43   0
   4   7   1  655.71   11.88   0
   4   7   1  641.40    9.52   0
   4   7   1  627.77   11.29   0
   5   7   1   -0.95    5.01   0
   5   7   1   -1.31    6.96   0
  -5  -7  -1   -2.05    6.10   0
  -6  -7  -1  207.84    8.60   0
  -6  -7  -1  189.71    7.42   0
   6   7   1  185.75    7.46   0
   6   7   1  194.92    7.82   0
   7   7   1  386.12    9.22   0
  -7  -7  -1  428.45    9.47   0
  -7  -7  -1  391.72    8.87   0
   7   7   1  397.11    9.05   0
   8   7   1   24.98    6.55   0
   8   7   1   25.21    7.35   0
  -8  -7  -1   21.01    6.91   0
  -8  -7  -1   21.74    7.22   0
   9   7   1  180.60    8.18   0
  -9  -7  -1  174.89    7.92   0
  -9  -7  -1  190.56    7.51   0
   9   7   1  171.49    7.67   0
  10   7   1  277.58    8.47   0
 -10  -7  -1  274.90    8.44   0
  10   7   1  277.85    8.88   0
 -10  -7  -1  299.00    8.47   0
 -11  -7  -1   16.48    6.77   0
  11   7   1   14.83    6.60   0
 -11  -7  -1   15.67    6.46   0
  11   7   1   15.37    6.69   0
 -12  -7  -1   33.98    6.89   0
 -12  -7  -1   29.39    7.20   0
  12   7   1   32.03    8.18   0
  12   7   1   30.31    7.27   0
 -13  -7  -1   37.38    7.48   0
  13   7   1   32.50    7.39   0
  13   7   1   37.28    7.71   0
 -13  -7  -1   35.99    7.42   0
  14   7   1    6.84    7.31   0
 -14  -7  -1    1.75    7.61   0
 -14  -7  -1   -2.33    7.54   0
  14   7   1   -1.99    7.70   0
  15   7   1   21.74    8.22   0
 -15  -7  -1   11.15    8.05   0
 -15  -7  -1   21.87    8.07   0
  15   7   1   21.35    8.28   0
  16   7   1    9.82    8.72   0
 -16  -7  -1    2.83    8.59   0
 -16  -7  -1    3.32    8.58   0
  16   7   1    9.50    8.88   0
  12  -8  -1    6.46    8.52   0
  12  -8  -1    7.86    8.64   0
  12  -8  -1    5.32    8.38   0
 -12   8   1    7.52    7.12   0
  11  -8  -1   15.50    8.11   0
  11  -8  -1   18.33    8.01   0
  11  -8  -1   22.75    8.06   0
 -11   8   1   20.18    8.16   0
  10  -8  -1    0.26    7.59   0
  10  -8  -1   -0.23    7.39   0
 -10   8   1    0.55    7.78   0
  10  -8  -1    1.77    7.52   0
   9  -8  -1    7.38    7.27   0
   9  -8  -1    3.71    6.90   0
   9  -8  -1    9.91    7.30   0
  -9   8   1   -0.51    7.47   0
   8  -8  -1   44.02    7.30   0
   8  -8  -1   50.25    7.22   0
  -8   8   1   57.73    7.32   0
   7  -8  -1   33.58    7.17   0
   7  -8  -1   40.28    7.03   0
  -7   8   1   36.38    6.55   0
  -7   8   1   31.06    7.43   0
   6  -8  -1   49.33    7.23   0
  -6   8   1   46.23    6.81   0
  -6   8   1   45.00    7.63   0
   6  -8  -1   43.46    7.21   0
  -5   8   1   69.06    8.23   0
   5  -8  -1   67.81    7.48   0
  -5   8   1   67.19    6.66   0
   5  -8  -1   71.95    7.58   0
   4  -8  -1   11.45    6.90   0
   4  -8  -1   11.29    6.62   0
  -4   8   1    6.18    6.58   0
  -4   8   1   10.62    7.51   0
  -3   8   1  329.15    9.56   0
   3  -8  -1  300.73    8.65   0
   3  -8  -1  311.06    8.80   0
  -3   8   1  305.23    8.47   0
  -2   8   1   24.32    7.18   0
  -2   8   1   27.00    6.31   0
   2  -8  -1   21.53    6.55   0
   2  -8  -1   27.20    6.57   0
  -1   8   1   25.90    6.97   0
  -1   8   1   24.51    5.99   0
   1  -8  -1   21.57    6.49   0
   1  -8  -1   20.74    6.41   0
   0  -8  -1    7.81    6.07   0
   0   8   1    9.29    7.53   0
   0  -8  -1    4.89    6.16   0
   0   8   1    2.62    5.99   0
   1   8   1    7.30    5.90   0
  -1  -8  -1    6.87    6.05   0
  -1  -8  -1    7.28    6.97   0
   1   8   1   11.38    7.01   0
   2   8   1  664.59   10.10   0
  -2  -8  -1  677.54   10.15   0
   2   8   1  661.56   11.98   0
  -3  -8  -1   69.44    6.49   0
   3   8   1   68.99    6.44   0
   3   8   1   68.22    7.31   0
   3   8   1   63.96    7.47   0
  -4  -8  -1  171.75    7.37   0
   4   8   1  177.66    6.44   0
   4   8   1  181.69    8.27   0
   4   8   1  186.46    8.53   0
  -5  -8  -1  431.27    8.91   0
   5   8   1  424.01    8.23   0
   5   8   1  410.54    9.48   0
   5   8   1  421.46    9.55   0
   6   8   1   13.36    5.26   0
  -6  -8  -1   10.03    6.37   0
   6   8   1    7.50    6.37   0
   7   8   1    3.82    6.41   0
  -7  -8  -1    2.79    6.98   0
   7   8   1    0.13    6.72   0
  -7  -8  -1    5.19    6.41   0
  -8  -8  -1  533.92   10.45   0
  -8  -8  -1  500.86    8.77   0
   8   8   1  500.40   10.08   0
   8   8   1  515.21    9.70   0
   9   8   1   80.02    7.51   0
   9   8   1   79.54    7.18   0
  -9  -8  -1   76.23    7.05   0
  -9  -8  -1   90.42    6.94   0
 -10  -8  -1    1.33    6.53   0
 -10  -8  -1   -0.43    6.71   0
  10   8   1    2.67    6.58   0
  10   8   1    4.14    5.75   0
  11   8   1   53.18    7.33   0
 -11  -8  -1   56.02    7.02   0
  11   8   1   46.85    6.99   0
 -11  -8  -1   51.85    6.82   0
 -12  -8  -1    5.57    6.89   0
 -12  -8  -1    4.99    6.70   0
  12   8   1    4.87    5.76   0
  12   8   1    9.86    7.12   0
 -13  -8  -1   -1.46    7.05   0
  13   8   1    2.97    7.38   0
  13   8   1   -1.03    7.34   0
 -13  -8  -1    4.10    7.16   0
  14   8   1    2.63    7.78   0
 -14  -8  -1   11.71    7.47   0
 -14  -8  -1    7.23    7.63   0
  14   8   1   16.56    8.10   0
 -15  -8  -1   30.78    8.32   0
  15   8   1   31.89    8.35   0
 -15  -8  -1   30.76    8.39   0
  15   8   1   31.56    8.55   0
 -16  -8  -1    5.48    8.80   0
  16   8   1    3.94    8.76   0
 -16  -8  -1   -3.82    8.77   0
  16   8   1    4.37    8.99   0
 -11   9   1   -4.13    8.41   0
  11  -9  -1    5.53    8.12   0
  11  -9  -1    6.87    9.58   0
  11  -9  -1    7.84    8.46   0
  10  -9  -1    5.38    6.51   0
  10  -9  -1    6.09    7.59   0
  10  -9  -1    5.26    7.64   0
 -10   9   1    7.03    8.11   0
  -9   9   1   49.89    8.05   0
   9  -9  -1   54.01    9.01   0
   9  -9  -1   44.35    7.68   0
   9  -9  -1   49.70    7.84   0
   8  -9  -1   16.01    7.21   0
   8  -9  -1   13.43    7.08   0
  -8   9   1    8.78    7.54   0
   7  -9  -1   10.89    6.91   0
   7  -9  -1    5.78    7.43   0
  -7   9   1    5.14    7.53   0
  -7   9   1   10.89    6.65   0
   6  -9  -1  398.24    8.99   0
   6  -9  -1  373.61    8.90   0
  -6   9   1  387.90    9.30   0
  -6   9   1  401.59    9.05   0
   5  -9  -1   27.54    6.88   0
   5  -9  -1   27.93    7.06   0
  -5   9   1   26.24    6.77   0
  -5   9   1   28.29    7.87   0
  -4   9   1   50.59    9.16   0
  -4   9   1   45.04    6.81   0
   4  -9  -1   45.77    8.02   0
   4  -9  -1   49.41    7.37   0
   3  -9  -1   19.73    6.39   0
  -3   9   1   20.19    6.94   0
   3  -9  -1   21.17    7.22   0
  -3   9   1   18.58    5.42   0
   2  -9  -1   57.63    7.37   0
   2  -9  -1   56.91    6.62   0
  -2   9   1   53.07    7.42   0
  -2   9   1   49.70    7.03   0
  -1   9   1   41.79    6.45   0
   1  -9  -1   38.33    5.68   0
   1  -9  -1   41.82    7.37   0
  -1   9   1   41.36    8.03   0
   0   9   1  154.14    7.86   0
   0   9   1  152.74    7.17   0
   0  -9  -1  147.91    8.29   0
   0  -9  -1  158.96    7.32   0
   1   9   1    4.92    6.34   0
  -1  -9  -1    4.43    6.00   0
  -1  -9  -1    1.06    5.04   0
   1   9   1   -0.03    4.84   0
  -2  -9  -1   67.09    6.63   0
   2   9   1   63.01    5.47   0
   2   9   1   68.72    7.78   0
   3   9   1   30.65    7.15   0
   3   9   1   30.81    6.64   0
  -3  -9  -1   27.89    6.60   0
   3   9   1   26.92    6.45   0
   4   9   1  213.58    8.05   0
   4   9   1  202.97    8.78   0
  -4  -9  -1  209.09    6.86   0
   4   9   1  209.56    7.69   0
  -5  -9  -1  504.28    9.29   0
   5   9   1  501.58   10.82   0
   5   9   1  518.00   10.82   0
   5   9   1  513.87    9.52   0
   6   9   1   17.83    7.32   0
   6   9   1   19.30    5.48   0
  -6  -9  -1   23.82    5.44   0
   6   9   1   24.15    7.32   0
  -7  -9  -1   72.51    7.20   0
   7   9   1   68.89    7.04   0
   7   9   1   70.31    6.94   0
  -8  -9  -1  194.02    7.83   0
  -8  -9  -1  222.88    8.73   0
   8   9   1  194.74    7.90   0
   8   9   1  205.04    8.22   0
   9   9   1  170.20    7.74   0
   9   9   1  168.36    7.96   0
  -9  -9  -1  182.29    8.60   0
  -9  -9  -1  159.31    7.43   0
  10   9   1  252.09    8.43   0
  10   9   1  259.13    8.54   0
 -10  -9  -1  269.58    8.43   0
 -10  -9  -1  246.20    8.37   0
  11   9   1   -0.19    7.83   0
  11   9   1    2.78    7.22   0
 -11  -9  -1    1.15    6.55   0
 -11  -9  -1    6.07    5.67   0
  12   9   1    4.23    7.94   0
  12   9   1   -2.43    7.24   0
 -12  -9  -1    0.80    6.91   0
 -12  -9  -1    4.64    7.14   0
  13   9   1   74.11    8.19   0
 -13  -9  -1   69.88    7.93   0
  13   9   1   63.24    8.05   0
 -13  -9  -1   72.20    7.95   0
 -14  -9  -1   12.62    7.61   0
  14   9   1    3.57    7.94   0
  14   9   1    8.10    7.82   0
 -14  -9  -1    4.68    7.80   0
 -15  -9  -1    2.42    8.41   0
  15   9   1   -3.26    8.34   0
  15   9   1   -1.86    8.15   0
 -15  -9  -1    0.52    8.07   0
  11 -10  -1    6.76    8.68   0
  11 -10  -1    2.23    9.96   0
  11 -10  -1    2.92    8.50   0
 -11  10   1   -2.97    6.79   0
  10 -10  -1   26.49    9.35   0
 -10  10   1   28.82    7.07   0
  10 -10  -1   25.60    8.27   0
  10 -10  -1   27.35    8.35   0
   9 -10  -1    9.80    7.51   0
   9 -10  -1   10.49    7.65   0
   9 -10  -1    9.40    7.64   0
  -9  10   1    8.64    7.74   0
  -8  10   1  114.03    7.96   0
   8 -10  -1  112.65    8.39   0
   8 -10  -1  110.89    8.13   0
  -8  10   1  118.02    8.28   0
  -7  10   1    3.23    7.13   0
   7 -10  -1    7.59    6.99   0
   7 -10  -1    2.21    7.28   0
  -7  10   1    2.59    7.17   0
  -6  10   1   38.44    7.00   0
  -6  10   1   37.86    7.79   0
   6 -10  -1   37.45    7.34   0
   6 -10  -1   32.69    7.08   0
  -5  10   1   13.32    6.45   0
  -5  10   1   18.45    7.19   0
   5 -10  -1   15.14    6.69   0
   5 -10  -1   13.25    6.84   0
   4 -10  -1  272.63    8.51   0
  -4  10   1  268.95    9.12   0
   4 -10  -1  255.95    8.52   0
  -4  10   1  262.89    7.99   0
   3 -10  -1  140.02    8.05   0
  -3  10   1  130.08    8.59   0
   3 -10  -1  133.01    7.63   0
  -3  10   1  130.04    7.50   0
  -2  10   1    3.44    7.31   0
   2 -10  -1    1.89    6.34   0
   2 -10  -1    0.81    7.19   0
  -2  10   1    1.52    6.66   0
  -1  10   1    4.52    6.66   0
  -1  10   1    2.19    7.92   0
   1 -10  -1    3.64    7.13   0
   1 -10  -1    4.74    5.82   0
   0  10   1  299.70    9.94   0
   0 -10  -1  317.44    7.71   0
   0  10   1  317.50    8.61   0
   0 -10  -1  285.98    8.53   0
  -1 -10  -1    4.56    7.35   0
   1  10   1   11.62    6.56   0
  -1 -10  -1   14.09    6.74   0
   1  10   1   14.06    6.47   0
   2  10   1  180.20    9.11   0
   2  10   1  173.06    7.44   0
  -2 -10  -1  181.04    7.58   0
  -3 -10  -1  127.99    7.25   0
   3  10   1  136.93    7.61   0
   3  10   1  131.04    8.76   0
   3  10   1  134.91    7.12   0
   4  10   1   17.19    6.58   0
   4  10   1   25.68    6.49   0
  -4 -10  -1   21.20    6.59   0
   4  10   1   24.98    7.18   0
   5  10   1    4.41    6.38   0
  -5 -10  -1    2.05    6.43   0
   5  10   1    5.86    7.17   0
   5  10   1    2.26    6.55   0
   6  10   1   91.73    7.15   0
   6  10   1   93.85    8.13   0
   6  10   1   96.34    8.04   0
  -6 -10  -1   90.62    6.99   0
   7  10   1    1.28    6.49   0
  -7 -10  -1    4.80    6.38   0
   7  10   1    2.03    6.65   0
   7  10   1    0.81    6.69   0
   8  10   1   53.56    7.69   0
   8  10   1   50.05    7.26   0
  -8 -10  -1   50.32    6.86   0
   9  10   1   69.60    7.38   0
  -9 -10  -1   70.95    7.20   0
   9  10   1   70.52    7.89   0
  -9 -10  -1   69.86    7.08   0
  10  10   1    0.42    7.82   0
  10  10   1   -1.68    7.25   0
 -10 -10  -1   -3.11    6.71   0
 -10 -10  -1    1.28    6.98   0
  11  10   1    1.42    7.15   0
  11  10   1    3.40    7.27   0
 -11 -10  -1    0.91    7.90   0
 -11 -10  -1   -6.35    7.13   0
 -12 -10  -1   33.01    8.47   0
  12  10   1   26.87    7.75   0
 -12 -10  -1   18.69    6.14   0
  12  10   1   21.49    7.41   0
 -13 -10  -1   20.25    7.60   0
  13  10   1   15.31    7.45   0
  13  10   1   15.51    7.82   0
 -13 -10  -1   21.77    7.58   0
 -14 -10  -1    6.44    8.19   0
  14  10   1    8.59    8.04   0
 -14 -10  -1    6.20    7.96   0
  14  10   1    6.40    6.56   0
  15  10   1   17.73    8.63   0
  15  10   1   15.17    8.91   0
 -15 -10  -1   22.92    8.68   0
 -15 -10  -1   16.41    8.74   0
  10 -11  -1    8.42    8.74   0
  10 -11  -1    6.63    8.68   0
 -10  11   1    7.83    8.67   0
  10 -11  -1    6.42    9.70   0
  -9  11   1    3.62    8.33   0
   9 -11  -1   -0.86    8.06   0
   9 -11  -1    0.97    8.42   0
   8 -11  -1   12.91    7.96   0
  -8  11   1   15.50    8.62   0
  -8  11   1   15.18    8.10   0
   8 -11  -1   12.98    7.92   0
   7 -11  -1    2.60    7.37   0
  -7  11   1    2.49    7.16   0
  -7  11   1    2.71    7.92   0
   7 -11  -1    0.61    7.53   0
   6 -11  -1   22.37    7.52   0
  -6  11   1   14.40    7.83   0
  -6  11   1   18.50    7.44   0
   6 -11  -1   22.29    7.40   0
  -5  11   1    7.05    6.81   0
  -5  11   1    7.44    7.42   0
   5 -11  -1    5.96    7.28   0
   5 -11  -1    5.47    7.01   0
  -4  11   1  198.83    7.92   0
   4 -11  -1  203.00    9.03   0
   4 -11  -1  189.79    8.16   0
  -4  11   1  202.78    8.76   0
   3 -11  -1  150.11    7.93   0
  -3  11   1  153.81    7.64   0
  -3  11   1  155.62    9.51   0
   3 -11  -1  149.27    7.72   0
  -2  11   1    4.57    6.64   0
  -2  11   1    3.63    7.17   0
   2 -11  -1    4.00    6.36   0
   2 -11  -1    7.71    6.99   0
  -1  11   1  109.78    7.52   0
   1 -11  -1  103.69    7.20   0
  -1  11   1  112.26    8.89   0
   1 -11  -1  105.40    6.48   0
   0 -11  -1    5.84    7.38   0
   0  11   1    2.26    5.22   0
   0 -11  -1    4.71    5.33   0
   0  11   1    3.75    6.86   0
  -1 -11  -1   -0.41    5.47   0
   1  11   1   -0.26    6.52   0
  -1 -11  -1    0.59    6.32   0
   1  11   1    1.38    7.78   0
   2  11   1  212.80    8.42   0
  -2 -11  -1  218.50    7.90   0
   2  11   1  215.67    7.71   0
   3  11   1  116.95    7.82   0
   3  11   1  121.41    7.21   0
   3  11   1  121.09    8.40   0
  -3 -11  -1  113.11    5.99   0
  -4 -11  -1  120.92    7.15   0
   4  11   1  119.66    7.10   0
   4  11   1  125.99    8.55   0
   4  11   1  121.83    8.75   0
   5  11   1   68.05    8.06   0
  -5 -11  -1   72.55    6.81   0
   5  11   1   70.07    6.73   0
   5  11   1   70.62    7.90   0
   6  11   1  101.03    8.19   0
   6  11   1   97.91    7.28   0
   6  11   1  100.96    8.17   0
  -6 -11  -1   99.22    6.10   0
  -7 -11  -1    1.95    6.45   0
   7  11   1    4.37    6.27   0
   7  11   1    6.35    6.78   0
   7  11   1    5.71    7.39   0
  -8 -11  -1   77.62    7.34   0
   8  11   1   75.06    6.94   0
   8  11   1   77.74    6.21   0
   8  11   1   74.34    7.86   0
   9  11   1    0.41    7.73   0
   9  11   1    5.65    6.71   0
  -9 -11  -1    1.00    5.55   0
   9  11   1    3.29    6.98   0
 -10 -11  -1    3.87    7.13   0
  10  11   1   10.13    5.83   0
  10  11   1    9.70    7.90   0
 -11 -11  -1    4.04    7.43   0
  11  11   1    4.33    6.96   0
  11  11   1   -2.48    7.52   0
 -11 -11  -1    1.52    6.83   0
 -12 -11  -1   -2.44    7.65   0
  12  11   1    2.05    8.67   0
 -12 -11  -1   -2.63    7.43   0
  12  11   1    2.67    7.76   0
 -13 -11  -1   -0.55    6.31   0
 -13 -11  -1    3.19    7.51   0
  13  11   1    3.96    8.76   0
  13  11   1   -4.49    7.85   0
  14  11   1    6.96    8.21   0
  14  11   1    7.79    8.62   0
 -14 -11  -1    7.01    9.40   0
 -14 -11  -1    3.69    6.78   0
  -9  12   1   25.25    8.97   0
   9 -12  -1   31.50    8.94   0
   9 -12  -1   20.98    8.67   0
   8 -12  -1   11.08    8.42   0
  -8  12   1   16.42    8.47   0
  -8  12   1    7.64    8.34   0
   8 -12  -1   13.56    8.25   0
   7 -12  -1    2.20    7.89   0
   7 -12  -1    2.47    7.69   0
  -7  12   1    1.95    8.32   0
  -7  12   1    4.37    7.42   0
  -6  12   1    7.27    7.27   0
   6 -12  -1    7.69    7.73   0
   6 -12  -1    1.48    7.67   0
  -6  12   1    6.93    8.09   0
   5 -12  -1   25.33    7.29   0
   5 -12  -1   26.49    7.90   0
  -5  12   1   25.12    7.29   0
  -5  12   1   24.89    8.14   0
  -4  12   1    5.06    6.85   0
   4 -12  -1    6.50    7.36   0
   4 -12  -1    4.94    7.09   0
  -4  12   1    3.59    7.74   0
   3 -12  -1   48.54    7.07   0
  -3  12   1   51.29    7.06   0
   3 -12  -1   44.60    7.48   0
  -3  12   1   49.89    7.90   0
  -2  12   1   98.71    8.14   0
  -2  12   1   87.93    7.25   0
   2 -12  -1   92.23    7.61   0
   2 -12  -1   89.71    8.30   0
   1 -12  -1   19.45    7.08   0
  -1  12   1   24.11    6.73   0
   1 -12  -1   21.74    6.58   0
  -1  12   1   16.87    7.11   0
   0  12   1   74.87    7.09   0
   0 -12  -1   63.81    6.79   0
   0  12   1   65.07    7.38   0
   0 -12  -1   69.82    6.08   0
   1  12   1  217.47    8.20   0
   1  12   1  236.00    7.98   0
  -1 -12  -1  209.24    7.83   0
  -1 -12  -1  221.68    7.91   0
   2  12   1   30.24    6.70   0
   2  12   1   29.31    7.03   0
  -2 -12  -1   32.55    6.80   0
  -3 -12  -1   93.67    7.18   0
   3  12   1   90.20    7.29   0
   3  12   1   95.12    6.98   0
   3  12   1   93.17    6.91   0
   4  12   1   27.70    6.80   0
   4  12   1   19.49    5.56   0
   4  12   1   25.83    7.31   0
  -4 -12  -1   18.40    5.55   0
  -5 -12  -1  101.73    7.15   0
   5  12   1  104.34    7.97   0
   5  12   1  108.33    7.16   0
   5  12   1  109.07    7.31   0
   6  12   1   28.47    5.61   0
   6  12   1   28.21    6.47   0
  -6 -12  -1   28.53    6.73   0
   6  12   1   32.84    7.65   0
   7  12   1    4.88    7.79   0
   7  12   1    4.04    5.62   0
  -7 -12  -1    4.92    5.42   0
   7  12   1    4.55    6.63   0
   8  12   1   45.60    7.30   0
  -8 -12  -1   39.82    7.18   0
   8  12   1   46.43    7.02   0
   8  12   1   46.40    7.88   0
  -9 -12  -1    9.60    7.08   0
   9  12   1    5.61    8.11   0
   9  12   1    9.43    7.95   0
   9  12   1    4.38    5.86   0
  10  12   1  104.57    8.87   0
 -10 -12  -1  108.86    7.92   0
  10  12   1  110.22    8.13   0
  10  12   1  101.90    8.83   0
  11  12   1    2.63    8.47   0
 -11 -12  -1    9.89    6.20   0
  11  12   1    5.78    7.81   0
  12  12   1    8.70    7.48   0
 -12 -12  -1    3.31    7.86   0
  12  12   1   11.17    7.86   0
 -13 -12  -1   19.26    8.14   0
 -13 -12  -1   14.80    8.29   0
  13  12   1   16.97    8.44   0
  13  12   1   18.05    8.31   0
  14  12   1   52.98    8.79   0
  14  12   1   32.42    8.74   0
 -14 -12  -1   37.58    8.81   0
 -14 -12  -1   41.46    8.79   0
   8 -13  -1   12.16    8.93   0
  -8  13   1   10.30    8.87   0
   8 -13  -1   14.36    8.57   0
  -8  13   1   16.70    9.93   0
   7 -13  -1    5.87    8.54   0
  -7  13   1   11.88    9.41   0
   7 -13  -1   10.34    8.31   0
  -7  13   1    7.57    8.64   0
   6 -13  -1    2.76    7.67   0
  -6  13   1    2.64    8.87   0
  -6  13   1    1.25    8.33   0
   6 -13  -1    0.51    8.03   0
  -5  13   1    4.79    9.28   0
   5 -13  -1    0.84    7.41   0
  -5  13   1    5.51    7.37   0
   5 -13  -1    7.36    7.81   0
   4 -13  -1   29.57    7.69   0
   4 -13  -1   28.87    7.32   0
  -4  13   1   28.61    7.43   0
  -4  13   1   23.57    8.96   0
   3 -13  -1   67.68    7.93   0
   3 -13  -1   68.23    7.56   0
  -3  13   1   64.98    8.30   0
  -3  13   1   79.29    7.63   0
   2 -13  -1    5.38    6.85   0
  -2  13   1    3.94    6.84   0
  -2  13   1    4.59    8.95   0
   2 -13  -1    6.04    7.24   0
   1 -13  -1    2.66    7.69   0
   1 -13  -1   11.48    7.14   0
  -1  13   1   10.80    8.41   0
  -1  13   1    1.63    6.92   0
   0  13   1   40.01    5.81   0
   0  13   1   39.83    7.51   0
   0 -13  -1   42.44    7.88   0
   0 -13  -1   43.83    7.45   0
  -1 -13  -1    4.38    7.55   0
   1  13   1    2.98    6.97   0
  -1 -13  -1    9.09    6.78   0
   1  13   1    3.88    6.79   0
   2  13   1   -3.66    6.76   0
  -2 -13  -1   -0.45    5.66   0
   2  13   1    0.32    6.81   0
   3  13   1  150.93    7.47   0
   3  13   1  146.92    9.06   0
  -3 -13  -1  147.51    7.52   0
   3  13   1  144.90    8.68   0
   4  13   1   74.86    8.56   0
   4  13   1   80.50    7.96   0
  -4 -13  -1   77.32    7.13   0
   4  13   1   75.52    7.03   0
   5  13   1    6.81    6.71   0
  -5 -13  -1    2.35    6.75   0
   5  13   1    6.27    6.72   0
   5  13   1    2.85    5.50   0
   6  13   1   37.82    8.01   0
  -6 -13  -1   34.91    6.77   0
   6  13   1   31.84    5.68   0
   6  13   1   35.20    6.92   0
   7  13   1   -0.25    6.67   0
   7  13   1    3.98    6.66   0
  -7 -13  -1   -0.27    6.86   0
   7  13   1   -1.85    5.64   0
   8  13   1   22.30    6.95   0
  -8 -13  -1   25.32    7.13   0
   8  13   1   21.94    8.47   0
   8  13   1   22.77    7.28   0
   9  13   1   24.23    7.24   0
   9  13   1   20.36    7.77   0
  -9 -13  -1   26.14    7.60   0
   9  13   1   22.26    7.16   0
  10  13   1    1.08    7.18   0
  10  13   1    0.86    7.61   0
 -10 -13  -1    0.77    7.53   0
  10  13   1   -2.34    7.26   0
  11  13   1    7.58    8.40   0
  11  13   1   -0.49    7.62   0
  11  13   1    0.38    7.59   0
 -11 -13  -1   -0.99    8.00   0
 -12 -13  -1    1.82    7.91   0
  12  13   1    1.92    8.17   0
  12  13   1    1.23    7.76   0
  12  13   1    7.10    9.11   0
 -13 -13  -1    7.50    8.51   0
  13  13   1   11.97    8.40   0
  13  13   1   20.06    8.75   0
  -7  14   1    8.12    8.53   0
   7 -14  -1    3.36    9.00   0
  -7  14   1    2.03    9.08   0
   7 -14  -1   10.26    8.53   0
  -6  14   1    5.89    8.47   0
  -6  14   1    1.28    8.19   0
   6 -14  -1   -3.20    8.68   0
   6 -14  -1    3.90    8.16   0
   5 -14  -1    4.52    7.93   0
  -5  14   1   -0.29    7.94   0
  -5  14   1    4.66    8.59   0
   5 -14  -1   -1.21    8.20   0
  -4  14   1   16.85    8.26   0
  -4  14   1   18.07    7.79   0
   4 -14  -1   18.64    8.12   0
   4 -14  -1   14.67    7.81   0
  -3  14   1    1.47    7.58   0
   3 -14  -1    1.21    6.53   0
  -3  14   1    3.74    8.32   0
   3 -14  -1    0.06    7.38   0
  -2  14   1   21.16    7.38   0
   2 -14  -1   25.98    7.30   0
   2 -14  -1   30.80    7.67   0
  -2  14   1   25.53    8.13   0
  -1  14   1   73.84    6.27   0
   1 -14  -1   60.40    6.39   0
   1 -14  -1   62.52    8.46   0
  -1  14   1   70.13    8.21   0
   0  14   1    2.45    7.52   0
   0 -14  -1   -1.21    7.92   0
   0 -14  -1    1.16    7.29   0
   0  14   1    0.05    7.05   0
  -1 -14  -1    2.91    7.84   0
   1  14   1    1.77    5.75   0
  -1 -14  -1    0.94    6.01   0
   1  14   1    0.92    8.62   0
   2  14   1  118.49    8.14   0
  -2 -14  -1  112.98    8.04   0
   2  14   1  120.63    7.57   0
   2  14   1  126.20    7.67   0
   3  14   1   14.29    5.59   0
  -3 -14  -1   10.01    6.91   0
   3  14   1   12.60    6.71   0
   3  14   1   10.69    8.50   0
   4  14   1   18.19    6.86   0
   4  14   1   17.30    8.33   0
  -4 -14  -1   11.49    6.90   0
   4  14   1   17.33    6.92   0
   5  14   1    2.82    8.15   0
   5  14   1    0.02    6.96   0
   5  14   1    2.51    6.92   0
  -5 -14  -1   -0.45    5.63   0
   6  14   1    5.88    8.05   0
   6  14   1   -3.49    6.87   0
   6  14   1    3.37    7.94   0
  -6 -14  -1    7.83    6.91   0
  -7 -14  -1    0.70    7.15   0
   7  14   1    4.93    5.97   0
   7  14   1    3.65    8.27   0
   7  14   1    5.47    6.83   0
   8  14   1    5.67    7.32   0
   8  14   1   -0.23    7.08   0
  -8 -14  -1    3.72    6.84   0
   8  14   1    2.23    7.13   0
   9  14   1    5.93    8.61   0
  -9 -14  -1   12.43    7.43   0
   9  14   1    6.11    7.72   0
   9  14   1    7.61    8.69   0
 -10 -14  -1   37.66    6.60   0
  10  14   1   30.20    7.81   0
  10  14   1   38.68    8.34   0
  10  14   1   33.18    9.09   0
  11  14   1   -0.72    7.78   0
  11  14   1   -3.69    8.21   0
 -11 -14  -1   11.24    7.88   0
  11  14   1    2.51    7.84   0
 -12 -14  -1    6.83    8.61   0
  12  14   1    1.17    8.03   0
  12  14   1    2.45    9.31   0
  12  14   1   -2.25    8.79   0
   5 -15  -1   15.35    8.70   0
  -5  15   1    9.39    8.65   0
   5 -15  -1   19.67    8.99   0
  -5  15   1   12.26    9.03   0
   4 -15  -1    9.10    8.68   0
  -4  15   1    6.26   10.12   0
   4 -15  -1   15.80    9.25   0
  -4  15   1   15.18    8.33   0
  -3  15   1   25.25   10.28   0
  -3  15   1   28.77    8.07   0
   3 -15  -1   27.13    7.98   0
   3 -15  -1   29.43    8.32   0
  -2  15   1   41.83    8.71   0
  -2  15   1   32.70    7.84   0
   2 -15  -1   39.22    8.36   0
   2 -15  -1   42.40    7.99   0
  -1  15   1    6.56    7.39   0
  -1  15   1    3.09    8.03   0
   1 -15  -1    4.36    7.44   0
   1 -15  -1    8.71    7.75   0
   0 -15  -1   35.51    7.48   0
   0 -15  -1   27.89    7.20   0
   0  15   1   29.12    5.91   0
   0  15   1   26.54    8.20   0
   1  15   1   44.23    8.20   0
  -1 -15  -1   39.13    8.03   0
   1  15   1   39.74    7.49   0
   2  15   1    6.38    7.19   0
   2  15   1    5.83    7.64   0
  -2 -15  -1   11.39    7.67   0
   2  15   1   13.19    7.45   0
  -3 -15  -1   20.78    7.57   0
   3  15   1   17.60    6.08   0
   3  15   1   18.67    8.73   0
   3  15   1   18.37    8.20   0
   4  15   1   24.90    8.44   0
   4  15   1   23.90    7.75   0
  -4 -15  -1   22.67    6.17   0
   4  15   1   18.22    7.09   0
   5  15   1   28.38    7.22   0
   5  15   1   35.84    7.41   0
  -5 -15  -1   33.74    7.20   0
   5  15   1   29.18    8.92   0
  -6 -15  -1    8.86    5.96   0
   6  15   1    5.69    8.56   0
   6  15   1    6.84    7.28   0
   6  15   1    8.54    8.20   0
   7  15   1   20.96    8.80   0
   7  15   1   25.26    8.63   0
  -7 -15  -1   17.91    7.58   0
   7  15   1   20.62    7.70   0
  -8 -15  -1   25.97    7.52   0
   8  15   1   34.38    7.85   0
   8  15   1   27.75    8.74   0
   8  15   1   29.01    8.99   0
   9  15   1    6.90    7.92   0
   9  15   1    5.87    7.80   0
  -9 -15  -1   10.41    7.67   0
   9  15   1   16.61    6.42   0
  10  15   1   16.05    8.18   0
 -10 -15  -1   14.50    8.03   0
  10  15   1   16.14    9.35   0
  10  15   1   22.84    8.10   0
  11  15   1    5.73    9.77   0
  11  15   1    3.18    8.73   0
  11  15   1   -1.15    8.26   0
 -11 -15  -1    0.62    8.47   0
 -12 -15  -1    2.15    8.86   0
   4 -16  -1    2.36    8.64   0
  -4  16   1   10.57    8.68   0
   4 -16  -1   10.63    9.21   0
  -4  16   1   12.66    9.37   0
   3 -16  -1    7.04    9.00   0
  -3  16   1   10.02    8.68   0
   3 -16  -1   10.06    8.27   0
  -3  16   1    8.86    9.14   0
  -2  16   1    6.43    8.92   0
   2 -16  -1    2.43    8.07   0
  -2  16   1    4.25    8.34   0
   2 -16  -1    5.96    8.75   0
  -1  16   1   32.45    8.04   0
   1 -16  -1   39.39    8.73   0
   1 -16  -1   27.55    8.27   0
  -1  16   1   37.54   10.34   0
   0 -16  -1    5.52    8.82   0
   0  16   1   -5.35    7.62   0
   0 -16  -1    4.82    8.10   0
   0  16   1    0.30    9.96   0
  -1 -16  -1    3.56    8.13   0
   1  16   1    6.29    7.98   0
   1  16   1   -3.27    9.76   0
   2  16   1    3.45    6.52   0
  -2 -16  -1    9.46    6.55   0
   2  16   1    9.48    8.00   0
   2  16   1   10.32    7.55   0
  -3 -16  -1   29.57    6.45   0
   3  16   1   35.50    8.73   0
   3  16   1   30.12    8.13   0
   3  16   1   39.59    7.64   0
  -4 -16  -1    8.66    6.43   0
   4  16   1   -0.96    8.55   0
   4  16   1    7.12    6.34   0
   4  16   1    3.04    9.26   0
   5  16   1    8.23    9.41   0
   5  16   1    3.74    7.32   0
   5  16   1    2.19    8.65   0
  -5 -16  -1    0.43    7.71   0
  -6 -16  -1   15.28    7.63   0
   6  16   1   13.96    6.26   0
   6  16   1   15.18    9.10   0
   6  16   1   14.77    9.23   0
   7  16   1   17.42    8.12   0
  -7 -16  -1   16.53    6.47   0
   7  16   1   18.87    9.03   0
   7  16   1   16.77    7.85   0
   8  16   1    8.41    6.64   0
   8  16   1    9.88    9.14   0
  -8 -16  -1   12.15    7.98   0
   8  16   1    9.11    9.51   0
   9  16   1   22.04    9.63   0
   9  16   1   25.98    7.10   0
  -9 -16  -1   18.15    8.53   0
   9  16   1   19.24    8.60   0
  10  16   1    4.67    8.54   0
 -10 -16  -1    3.06    8.54   0
  10  16   1    4.37    9.63   0
  10  16   1    1.04    7.10   0
   1 -17  -1    3.69    8.96   0
  -1  17   1   -2.24   10.62   0
   1 -17  -1    5.65    8.37   0
  -1  17   1    1.53    8.54   0
   0  17   1    8.74    8.32   0
   0  17   1    5.07   10.40   0
   0 -17  -1   -3.56    8.17   0
   0 -17  -1    5.80    8.08   0
  -1 -17  -1   11.18    7.17   0
   1  17   1   15.25    8.40   0
   1  17   1   14.54    8.39   0
   1  17   1    7.32    8.91   0
   2  17   1    0.11    9.21   0
   2  17   1    5.89    6.99   0
  -2 -17  -1   -2.46    8.67   0
   2  17   1   -3.06   10.07   0
   3  17   1   -1.07    8.49   0
  -3 -17  -1    0.77    8.35   0
   3  17   1   -1.59    7.97   0
   3  17   1    3.71    8.14   0
   4  17   1   -0.38    8.27   0
  -4 -17  -1    6.35    8.39   0
   4  17   1    1.22    9.60   0
   4  17   1    5.13    9.10   0
   5  17   1    5.25    9.49   0
   5  17   1    7.48    9.24   0
   5  17   1    5.22    8.28   0
  -5 -17  -1    8.72    8.31   0
   6  17   1    3.72    8.35   0
   6  17   1    6.78    8.06   0
  -6 -17  -1    8.81    8.34   0
   6  17   1    8.12    9.48   0
  -7 -17  -1    3.43    8.22   0
   7  17   1    1.98    6.61   0
   7  17   1    3.09    9.55   0
   7  17   1    1.90    9.85   0
   8  17   1    8.41    9.78   0
  -8 -17  -1    8.04    8.29   0
   8  17   1    3.92    8.45   0
   8  17   1    7.22    8.59   0
   7  17  -2   18.82    8.78   0
  -7 -17   2   23.43    9.05   0
   7  17  -2   32.87    8.74   0
   7  17  -2   15.03    8.47   0
   6  17  -2    5.70    8.16   0
   6  17  -2   -0.92    8.44   0
  -6 -17   2    2.26    8.55   0
   6  17  -2   -1.56    8.37   0
  -5 -17   2   22.85    8.68   0
   5  17  -2   20.12    8.47   0
   5  17  -2   22.25    8.48   0
   5  17  -2   12.94    8.42   0
   4  17  -2    4.76    8.40   0
   4  17  -2    0.27    8.48   0
   4  17  -2    4.31    9.35   0
  -4 -17   2    7.17    7.13   0
   3  17  -2   -0.96    9.33   0
   3  17  -2    1.04    9.41   0
   3  17  -2   -5.63    7.87   0
  -3 -17   2    0.01    8.38   0
   2  17  -2   -2.00    6.33   0
   2  17  -2    1.47    7.96   0
   2  17  -2    5.67    8.33   0
  -2 -17   2    0.43    8.60   0
   1  17  -2    1.42    8.41   0
  -1 -17   2    9.11    8.62   0
   1  17  -2   -0.20    8.08   0
   1  17  -2    0.22    8.53   0
   0 -17   2    5.29    9.14   0
   0  17  -2    6.80    8.67   0
   0  17  -2    6.68    8.66   0
  -1  17  -2    4.83    8.36   0
   1 -17   2   -0.97    8.94   0
   1 -17   2    9.55    8.58   0
  -1  17  -2    3.10    9.04   0
   9  16  -2   19.12    8.55   0
   9  16  -2   13.19    8.52   0
  -9 -16   2   19.07    8.39   0
   9  16  -2   14.13    8.61   0
   8  16  -2   16.52    7.03   0
  -8 -16   2   13.66    8.64   0
   8  16  -2   18.55    8.29   0
   8  16  -2   17.29    8.29   0
  -7 -16   2    3.95    8.05   0
   7  16  -2    4.72    7.94   0
   7  16  -2    6.66    8.01   0
   7  16  -2   -0.03    7.99   0
   6  16  -2    4.27    7.98   0
   6  16  -2    1.03    7.85   0
  -6 -16   2    3.76    7.66   0
   6  16  -2   12.94    8.31   0
  -5 -16   2    2.91    8.17   0
   5  16  -2   11.48    8.13   0
   5  16  -2    3.57    7.99   0
   5  16  -2    5.74    8.91   0
   4  16  -2    7.14    8.77   0
   4  16  -2   -2.22    8.03   0
  -4 -16   2    7.90    7.82   0
   4  16  -2    4.11    7.86   0
   3  16  -2    9.26    6.14   0
  -3 -16   2    4.67    8.21   0
   3  16  -2    9.94    7.81   0
   3  16  -2    5.77    7.54   0
   2  16  -2    4.37    7.75   0
  -2 -16   2    0.38    8.04   0
   2  16  -2    7.59    7.74   0
   2  16  -2    1.82    7.40   0
   1  16  -2    7.38    7.69   0
   1  16  -2    6.11    7.86   0
   1  16  -2    9.02    7.72   0
  -1 -16   2    3.91    7.96   0
   0 -16   2    7.64    8.40   0
   0  16  -2    7.74    7.91   0
   0  16  -2   10.15    8.20   0
   0 -16   2   13.90    7.69   0
  -1  16  -2   14.20    6.76   0
   1 -16   2    7.44    8.18   0
  -1  16  -2   12.29    8.71   0
   1 -16   2   18.81    8.69   0
   2 -16   2   10.53    8.95   0
  -2  16  -2   10.07    8.74   0
   2 -16   2   10.39    8.23   0
  -2  16  -2    6.74    8.18   0
  -3  16  -2    1.21    8.95   0
  -3  16  -2    3.73    8.31   0
   3 -16   2   -3.34    9.22   0
   3 -16   2   -4.71    8.43   0
   4 -16   2   13.34    9.24   0
  -4  16  -2   14.33    9.44   0
   4 -16   2   17.49    8.64   0
  -4  16  -2   12.59    8.89   0
  11  15  -2   -5.76    8.68   0
  11  15  -2    0.34    7.09   0
  10  15  -2    6.36    8.28   0
 -10 -15   2    7.72    8.01   0
  10  15  -2    6.62    8.25   0
  10  15  -2    4.64    8.41   0
   9  15  -2   15.83    7.91   0
  -9 -15   2   13.35    8.03   0
   9  15  -2   14.01    7.93   0
   9  15  -2   17.73    6.64   0
   8  15  -2    0.17    7.76   0
   8  15  -2    0.93    6.30   0
   8  15  -2    7.18    7.64   0
  -8 -15   2    8.30    6.29   0
  -7 -15   2   72.78    7.95   0
   7  15  -2   73.44    7.94   0
   7  15  -2   63.40    7.96   0
   7  15  -2   80.95    8.00   0
  -6 -15   2    7.89    7.69   0
   6  15  -2    6.08    7.67   0
   6  15  -2    6.47    8.60   0
   6  15  -2    5.58    7.62   0
   5  15  -2    1.84    7.29   0
  -5 -15   2    4.59    6.28   0
   5  15  -2    0.68    7.40   0
   5  15  -2    6.18    7.47   0
   4  15  -2    5.44    7.28   0
  -4 -15   2    1.73    7.72   0
   4  15  -2   -0.13    8.36   0
   4  15  -2    4.39    7.44   0
   3  15  -2   22.88    7.48   0
   3  15  -2   30.81    7.63   0
   3  15  -2   20.87    7.28   0
  -3 -15   2   28.76    7.92   0
   2  15  -2    2.27    7.41   0
   2  15  -2    5.48    7.09   0
   2  15  -2   -1.37    6.20   0
  -2 -15   2   -0.34    7.84   0
   1  15  -2   16.99    7.55   0
   1  15  -2   10.96    8.80   0
  -1 -15   2    9.25    7.72   0
   0  15  -2    8.08    7.58   0
   0  15  -2    6.09    7.38   0
   0 -15   2    4.83    7.75   0
   0 -15   2    8.03    7.35   0
   1 -15   2    1.21    7.38   0
   1 -15   2    2.41    8.46   0
  -1  15  -2    2.61    7.53   0
  -1  15  -2    2.24    7.65   0
   2 -15   2    1.97    8.38   0
   2 -15   2    3.19    7.54   0
  -2  15  -2    5.01    8.04   0
  -2  15  -2    2.95    7.56   0
  -3  15  -2    1.93    8.32   0
   3 -15   2    1.12    7.74   0
   3 -15   2    9.63    8.50   0
  -3  15  -2    2.84    7.65   0
   4 -15   2   32.85    8.84   0
  -4  15  -2   37.34    9.13   0
   4 -15   2   38.89    8.37   0
  -4  15  -2   34.67    9.51   0
   5 -15   2   22.22    8.64   0
  -5  15  -2   23.35    9.12   0
  -5  15  -2   25.68    8.59   0
   5 -15   2   27.20    8.88   0
   6 -15   2   17.67    8.73   0
  -6  15  -2   19.14    8.77   0
  -6  15  -2   33.13    9.59   0
   6 -15   2   29.42   10.34   0
  12  14  -2   -1.53    8.76   0
 -12 -14   2    9.91    8.86   0
  12  14  -2    2.88   10.01   0
  12  14  -2    7.36    7.17   0
  11  14  -2   10.30    8.36   0
  11  14  -2    9.85    8.23   0
 -11 -14   2    4.18    8.14   0
  11  14  -2    7.51    6.70   0
  10  14  -2    1.32    9.14   0
 -10 -14   2    8.53    7.85   0
  10  14  -2    6.27    7.92   0
  10  14  -2    7.27    7.50   0
  -9 -14   2   -0.90    7.59   0
   9  14  -2   -0.50    7.73   0
   9  14  -2    2.15    7.53   0
   9  14  -2   -2.65    7.65   0
   8  14  -2   43.61    7.72   0
   8  14  -2   57.80    8.78   0
   8  14  -2   43.82    7.74   0
  -8 -14   2   41.49    7.54   0
   7  14  -2    8.76    7.06   0
  -7 -14   2   13.59    7.39   0
   7  14  -2    5.60    7.16   0
   7  14  -2    6.78    6.07   0
   6  14  -2    7.34    7.13   0
  -6 -14   2    3.04    7.00   0
   6  14  -2   -8.02    6.91   0
   6  14  -2    1.52    6.94   0
   5  14  -2   12.64    7.16   0
   5  14  -2    6.00    6.98   0
   5  14  -2    6.89    7.01   0
  -5 -14   2    3.22    7.26   0
   4  14  -2    8.38    6.92   0
  -4 -14   2    4.08    7.54   0
   4  14  -2    8.37    7.16   0
   4  14  -2   12.63    7.28   0
   3  14  -2   62.32    7.30   0
   3  14  -2   50.43    7.32   0
   3  14  -2   60.41    7.54   0
  -3 -14   2   59.78    6.34   0
  -2 -14   2   79.18    7.94   0
   2  14  -2   82.58    7.37   0
   2  14  -2   75.06    8.42   0
   2  14  -2   78.57    7.47   0
  -1 -14   2   64.61    7.89   0
   1  14  -2   61.56    7.57   0
   1  14  -2   65.85    7.58   0
   0  14  -2   -1.55    7.07   0
   0 -14   2    4.93    7.68   0
   0  14  -2   -1.81    7.40   0
   0 -14   2    1.74    7.08   0
   1 -14   2    0.34    7.58   0
   1 -14   2    4.47    6.99   0
  -1  14  -2    2.66    7.20   0
  -1  14  -2    8.85    7.32   0
  -2  14  -2   54.62    7.96   0
  -2  14  -2   63.99    7.59   0
   2 -14   2   52.58    7.46   0
   2 -14   2   55.97    8.12   0
  -3  14  -2   -0.67    7.34   0
  -3  14  -2    5.63    7.80   0
   3 -14   2    1.91    7.48   0
   3 -14   2    2.14    8.03   0
  -4  14  -2   15.38    8.12   0
   4 -14   2   13.67    9.37   0
  -4  14  -2   12.66    7.50   0
   4 -14   2    4.11    7.80   0
   5 -14   2   12.90    8.04   0
  -5  14  -2   17.41    7.89   0
  -5  14  -2   24.88    8.56   0
   5 -14   2   23.28    9.46   0
  -6  14  -2    6.95    8.74   0
   6 -14   2   -0.14    8.35   0
  -6  14  -2    4.70    8.09   0
   6 -14   2    0.25    8.23   0
  -7  14  -2   21.61    8.97   0
   7 -14   2   15.60    8.68   0
  -7  14  -2   12.82    8.45   0
   7 -14   2   21.44    8.32   0
  12  13  -2   38.76    9.12   0
  12  13  -2   38.59    8.52   0
 -12 -13   2   47.24    8.81   0
  12  13  -2   47.73    8.44   0
  11  13  -2    4.71    7.76   0
  11  13  -2   -5.54    7.89   0
 -11 -13   2    2.24    6.26   0
  11  13  -2    3.87    7.85   0
  10  13  -2    4.64    8.51   0
  10  13  -2    9.18    7.51   0
  10  13  -2    4.67    6.36   0
 -10 -13   2    4.05    7.70   0
  -9 -13   2   -1.44    7.17   0
   9  13  -2    5.47    8.37   0
   9  13  -2   13.51    7.30   0
   9  13  -2    0.13    7.16   0
   8  13  -2    3.26    6.98   0
  -8 -13   2    5.65    5.75   0
   8  13  -2   10.80    7.23   0
   8  13  -2    8.61    6.99   0
   7  13  -2    7.30    6.84   0
  -7 -13   2    6.56    7.06   0
   7  13  -2    4.41    6.92   0
   7  13  -2    4.16    7.35   0
   6  13  -2   57.29    7.12   0
   6  13  -2   59.66    7.23   0
   6  13  -2   57.15    7.32   0
  -6 -13   2   61.74    7.24   0
  -5 -13   2    6.85    5.38   0
   5  13  -2    1.00    6.58   0
   5  13  -2    3.67    6.70   0
   5  13  -2   -2.25    6.66   0
   4  13  -2   32.95    6.62   0
   4  13  -2   33.62    7.14   0
   4  13  -2   35.34    6.92   0
  -4 -13   2   29.67    7.52   0
   3  13  -2   93.50    7.50   0
   3  13  -2   92.44    7.21   0
  -3 -13   2   92.93    7.60   0
   3  13  -2  105.39    7.16   0
   2  13  -2    0.54    6.63   0
   2  13  -2    1.16    6.76   0
   2  13  -2    2.99    6.41   0
  -2 -13   2    5.41    5.70   0
   1  13  -2   10.03    6.85   0
   1  13  -2    7.49    6.74   0
  -1 -13   2    9.25    6.53   0
  -1 -13   2    0.92    7.36   0
   0  13  -2  162.51    8.05   0
   0  13  -2  165.98    7.64   0
   0 -13   2  170.16    7.61   0
   0 -13   2  158.81    8.33   0
   1 -13   2   -0.59    6.66   0
  -1  13  -2    3.10    6.66   0
  -1  13  -2    5.95    7.09   0
   1 -13   2    2.43    7.25   0
  -2  13  -2    8.96    7.42   0
  -2  13  -2   12.02    6.80   0
   2 -13   2   18.35    7.52   0
   2 -13   2   11.70    6.85   0
  -3  13  -2    7.22    7.15   0
   3 -13   2    4.48    7.19   0
  -3  13  -2    1.01    7.80   0
   3 -13   2    2.02    7.69   0
   4 -13   2   12.66    7.54   0
  -4  13  -2    6.54    7.86   0
   4 -13   2   11.54    7.20   0
  -4  13  -2    9.43    8.14   0
  -5  13  -2   24.23    7.60   0
   5 -13   2   27.71    7.55   0
  -5  13  -2   23.60    8.29   0
   5 -13   2   27.50    8.11   0
  -6  13  -2    6.29    7.65   0
  -6  13  -2    4.33    8.30   0
   6 -13   2    5.17    6.32   0
   6 -13   2    6.71    7.85   0
   7 -13   2   50.88    8.56   0
   7 -13   2   60.74    8.68   0
  -7  13  -2   84.87    8.95   0
  -7  13  -2   66.70    8.41   0
   8 -13   2    4.23    8.42   0
  -8  13  -2    0.21    7.20   0
  -8  13  -2    6.00    9.69   0
   8 -13   2   12.85    8.48   0
  13  12  -2   22.32    8.36   0
 -13 -12   2   27.06    8.57   0
  13  12  -2   21.04    7.16   0
  12  12  -2    9.24    7.95   0
  12  12  -2   10.10    7.92   0
 -12 -12   2    7.22    7.91   0
  11  12  -2    7.99    7.64   0
 -11 -12   2    8.28    7.74   0
  11  12  -2    3.10    7.81   0
  11  12  -2    8.74    7.71   0
  10  12  -2   65.46    7.68   0
 -10 -12   2   79.02    7.79   0
  10  12  -2   71.81    7.75   0
  10  12  -2   69.21    7.88   0
   9  12  -2   -0.01    5.82   0
   9  12  -2   -0.70    7.32   0
  -9 -12   2   -3.69    7.22   0
   9  12  -2    3.96    6.97   0
   8  12  -2   20.05    7.10   0
   8  12  -2   19.63    7.35   0
   8  12  -2   22.34    6.95   0
  -8 -12   2   20.20    5.88   0
   7  12  -2   70.45    7.01   0
  -7 -12   2   73.12    7.09   0
   7  12  -2   73.92    6.00   0
   7  12  -2   73.38    7.12   0
  -6 -12   2   13.16    6.64   0
   6  12  -2   11.31    6.73   0
   6  12  -2   17.97    6.72   0
   6  12  -2   17.38    7.00   0
   5  12  -2    7.05    6.59   0
  -5 -12   2    6.51    6.47   0
   5  12  -2    6.60    6.52   0
   5  12  -2    7.85    6.45   0
  -4 -12   2   16.27    6.90   0
   4  12  -2    9.19    6.46   0
   4  12  -2   11.60    6.28   0
   4  12  -2    8.08    6.77   0
  -3 -12   2   48.06    7.04   0
   3  12  -2   50.72    6.84   0
   3  12  -2   43.75    6.99   0
   3  12  -2   47.98    6.74   0
  -2 -12   2  132.93    7.82   0
   2  12  -2  144.29    7.37   0
   2  12  -2  135.14    7.60   0
   2  12  -2  128.40    7.50   0
   1  12  -2   84.07    7.19   0
  -1 -12   2   81.37    7.05   0
   1  12  -2   84.99    7.03   0
  -1 -12   2   84.45    7.67   0
   0 -12   2   37.15    7.27   0
   0  12  -2   37.57    6.91   0
   0 -12   2   31.53    6.37   0
   0  12  -2   30.36    6.80   0
  -1  12  -2   -1.90    6.41   0
  -1  12  -2   -2.78    6.47   0
   1 -12   2   -0.76    6.38   0
   1 -12   2    2.52    7.00   0
  -2  12  -2    6.09    6.67   0
   2 -12   2    7.88    8.00   0
   2 -12   2    9.35    6.55   0
  -2  12  -2    4.53    6.91   0
  -3  12  -2   29.71    6.79   0
   3 -12   2   34.32    7.24   0
  -3  12  -2   31.87    7.41   0
   3 -12   2   20.63    7.01   0
  -4  12  -2   41.06    7.19   0
  -4  12  -2   42.99    7.87   0
   4 -12   2   38.54    8.79   0
   4 -12   2   37.90    7.02   0
  -5  12  -2   10.96    7.70   0
   5 -12   2   19.76    7.57   0
   5 -12   2   15.20    6.99   0
  -5  12  -2   17.83    7.05   0
   6 -12   2   21.53    7.34   0
  -6  12  -2    8.46    8.03   0
  -6  12  -2   18.74    7.29   0
   6 -12   2   19.31    7.55   0
  -7  12  -2   23.92    7.53   0
  -7  12  -2   24.66    8.12   0
   7 -12   2   23.39    7.58   0
   7 -12   2   23.54    8.09   0
   8 -12   2    3.35    6.58   0
   8 -12   2   -0.73    9.30   0
  -8  12  -2   -0.78    9.09   0
  -8  12  -2    2.56    8.16   0
   9 -12   2   17.61    9.91   0
  -9  12  -2   25.99    8.35   0
   9 -12   2   22.14    8.33   0
 -14 -11   2   13.53    8.64   0
  14  11  -2   12.75    8.33   0
 -14 -11   2   24.30    8.66   0
  14  11  -2   23.79    9.03   0
  13  11  -2    3.19    7.92   0
  13  11  -2    8.06    8.38   0
 -13 -11   2    5.27    8.39   0
 -13 -11   2   -0.93    8.02   0
 -12 -11   2   38.71    7.89   0
 -12 -11   2   30.74    8.05   0
  12  11  -2   30.90    6.81   0
  12  11  -2   29.29    8.00   0
  11  11  -2   17.93    7.77   0
  11  11  -2   25.99    7.63   0
 -11 -11   2   24.28    6.13   0
 -11 -11   2   21.70    7.72   0
  10  11  -2   65.11    6.41   0
  10  11  -2   66.13    7.52   0
 -10 -11   2   62.33    7.45   0
   9  11  -2   24.38    6.86   0
   9  11  -2   18.53    6.82   0
   9  11  -2   17.96    7.17   0
  -9 -11   2   18.40    6.95   0
   8  11  -2   30.86    6.72   0
  -8 -11   2   30.45    7.00   0
   8  11  -2   28.70    7.16   0
   8  11  -2   33.25    6.84   0
   7  11  -2   -2.38    6.55   0
   7  11  -2    0.99    6.40   0
   7  11  -2    6.56    6.77   0
  -7 -11   2    0.56    6.58   0
   6  11  -2   95.96    6.89   0
   6  11  -2   89.60    6.94   0
   6  11  -2   85.24    6.14   0
  -6 -11   2   87.00    7.09   0
  -5 -11   2   14.95    5.53   0
   5  11  -2   15.96    6.73   0
   5  11  -2   15.64    6.50   0
   5  11  -2   15.23    6.40   0
  -4 -11   2   24.03    6.68   0
   4  11  -2   17.30    5.44   0
   4  11  -2   16.60    6.48   0
   4  11  -2   19.07    6.59   0
   3  11  -2  276.71    8.18   0
  -3 -11   2  262.46    8.37   0
   3  11  -2  273.10    8.13   0
   3  11  -2  248.40    8.03   0
   2  11  -2  159.77    7.65   0
  -2 -11   2  150.65    7.74   0
   2  11  -2  164.68    8.35   0
  -1 -11   2  326.83    8.53   0
   1  11  -2  321.44    8.66   0
  -1 -11   2  329.13    8.38   0
   1  11  -2  323.17    7.69   0
   0 -11   2  113.23    7.01   0
   0 -11   2  121.62    8.08   0
   0  11  -2  112.64    7.40   0
   0  11  -2  125.26    7.63   0
  -1  11  -2   -0.82    6.74   0
   1 -11   2    3.99    7.13   0
   1 -11   2    2.62    6.60   0
  -1  11  -2   -2.18    7.05   0
  -2  11  -2  363.30    8.97   0
  -2  11  -2  353.36    8.87   0
   2 -11   2  362.48    9.58   0
   2 -11   2  353.63    8.63   0
  -3  11  -2    4.56    7.24   0
   3 -11   2    5.28    6.73   0
   3 -11   2    7.40    7.38   0
  -3  11  -2    6.41    6.42   0
   4 -11   2    4.48    6.81   0
  -4  11  -2    4.16    7.24   0
  -4  11  -2    2.41    6.67   0
   4 -11   2    1.40    7.35   0
   5 -11   2  108.36    7.61   0
  -5  11  -2  100.68    7.48   0
  -5  11  -2  103.36    8.08   0
   5 -11   2  108.69    7.93   0
   6 -11   2   48.71    7.39   0
  -6  11  -2   54.22    7.93   0
  -6  11  -2   52.57    7.30   0
   6 -11   2   54.26    8.78   0
  -7  11  -2   30.53    7.94   0
  -7  11  -2   29.90    7.18   0
   7 -11   2   22.43    7.49   0
   7 -11   2   34.03    8.83   0
  -8  11  -2    8.86    7.93   0
  -8  11  -2    8.59    8.67   0
   8 -11   2    8.16    7.83   0
   8 -11   2    7.68    7.62   0
   9 -11   2   46.03    9.69   0
   9 -11   2   46.76    8.31   0
  -9  11  -2   49.47    7.16   0
  10 -11   2    0.94    8.67   0
 -10  11  -2    0.33    8.68   0
  10 -11   2    4.51    8.43   0
  10 -11   2    2.25    9.87   0
  14  10  -2    0.78    8.36   0
 -14 -10   2    3.22    8.09   0
 -14 -10   2    2.18    6.87   0
  14  10  -2    2.60    8.36   0
 -13 -10   2   11.69    7.89   0
  13  10  -2   12.07    8.23   0
 -13 -10   2    5.19    8.04   0
  13  10  -2    2.62    7.86   0
 -12 -10   2   15.17    7.56   0
  12  10  -2   19.86    7.72   0
 -12 -10   2   15.94    7.77   0
  12  10  -2   24.80    7.65   0
  11  10  -2   20.02    7.41   0
  11  10  -2   12.59    7.10   0
 -11 -10   2   12.83    5.61   0
 -11 -10   2   11.99    7.18   0
  10  10  -2    2.19    6.83   0
 -10 -10   2   -1.13    6.89   0
  10  10  -2    3.63    7.04   0
 -10 -10   2   -0.14    6.75   0
   9  10  -2   48.78    6.90   0
  -9 -10   2   45.53    5.53   0
   9  10  -2   56.61    7.14   0
  -9 -10   2   49.58    7.06   0
   8  10  -2  100.52    7.16   0
  -8 -10   2   86.77    6.94   0
   8  10  -2   91.72    6.83   0
   7  10  -2   87.35    6.98   0
   7  10  -2   87.84    7.10   0
   7  10  -2   75.12    7.36   0
  -7 -10   2   75.75    5.97   0
   6  10  -2  431.21    9.56   0
   6  10  -2  432.24    9.03   0
   6  10  -2  423.54    7.92   0
  -6 -10   2  404.15    8.76   0
  -5 -10   2  164.51    7.47   0
   5  10  -2  163.67    7.43   0
   5  10  -2  182.41    7.39   0
   5  10  -2  162.96    7.46   0
   4  10  -2   34.90    6.35   0
  -4 -10   2   44.75    6.90   0
   4  10  -2   39.77    6.76   0
   4  10  -2   40.71    6.28   0
   3  10  -2  244.43    7.80   0
  -3 -10   2  255.61    7.50   0
   3  10  -2  259.28    7.99   0
   3  10  -2  246.64    8.41   0
   2  10  -2  103.57    7.56   0
   2  10  -2   94.33    6.94   0
  -2 -10   2  107.89    7.78   0
   1  10  -2   19.78    6.94   0
  -1 -10   2   18.13    6.39   0
   1  10  -2   26.76    6.84   0
  -1 -10   2   20.47    7.23   0
   0  10  -2  225.25    8.31   0
   0 -10   2  228.42    7.60   0
   0 -10   2  221.74    8.54   0
   0  10  -2  224.91    7.95   0
   1 -10   2   50.99    7.52   0
   1 -10   2   53.36    7.08   0
  -1  10  -2   51.71    7.00   0
  -1  10  -2   55.86    7.55   0
  -2  10  -2   29.23    6.92   0
   2 -10   2   25.68    6.84   0
   2 -10   2   29.08    7.28   0
  -2  10  -2   28.82    7.37   0
  -3  10  -2   -7.00    7.63   0
   3 -10   2    6.38    6.83   0
  -3  10  -2    9.00    6.60   0
   3 -10   2    4.45    7.21   0
  -4  10  -2  228.16    7.47   0
  -4  10  -2  236.78    8.00   0
   4 -10   2  221.80    8.08   0
   4 -10   2  227.18    8.65   0
  -5  10  -2   27.12    6.91   0
   5 -10   2   27.45    6.94   0
  -5  10  -2   30.33    6.12   0
   5 -10   2   31.43    7.30   0
   6 -10   2   49.68    7.57   0
  -6  10  -2   51.38    7.59   0
  -6  10  -2   60.88    7.93   0
   6 -10   2   50.49    7.24   0
  -7  10  -2  140.19    8.03   0
   7 -10   2  131.93    7.85   0
  -7  10  -2  128.07    8.47   0
   7 -10   2  131.30    8.33   0
  -8  10  -2    0.12    7.70   0
   8 -10   2   -3.99    7.32   0
  -8  10  -2    0.11    8.21   0
   8 -10   2   -0.17    7.34   0
   9 -10   2    3.16    8.89   0
   9 -10   2    4.02    6.14   0
  -9  10  -2    0.78    6.40   0
 -10  10  -2    8.01    7.92   0
  10 -10   2    5.57    9.15   0
  10 -10   2    9.24    7.96   0
  10 -10   2    6.28    9.25   0
  11 -10   2   11.33    8.79   0
 -11  10  -2   20.89    6.85   0
  11 -10   2   25.11    9.70   0
  11 -10   2   21.63    8.53   0
 -15  -9   2   -8.68    8.68   0
  15   9  -2    3.93    8.73   0
 -15  -9   2    3.93    7.14   0
  15   9  -2    0.73    9.08   0
  14   9  -2    6.15    6.23   0
 -14  -9   2    5.60    7.88   0
  14   9  -2   -0.97    6.47   0
 -14  -9   2   -4.03    7.81   0
  13   9  -2   70.08    8.28   0
 -13  -9   2   64.42    8.00   0
 -13  -9   2   64.09    7.98   0
  13   9  -2   65.49    8.11   0
 -12  -9   2   12.76    7.38   0
 -12  -9   2   12.95    7.40   0
  12   9  -2   11.72    7.34   0
  12   9  -2   10.79    6.26   0
  11   9  -2    1.26    7.35   0
 -11  -9   2   -0.58    7.23   0
  11   9  -2    9.41    7.01   0
 -11  -9   2    3.46    6.95   0
 -10  -9   2  112.21    7.29   0
  10   9  -2  115.44    7.74   0
  10   9  -2  105.30    7.41   0
 -10  -9   2  115.54    7.66   0
   9   9  -2   17.36    6.44   0
  -9  -9   2   16.31    6.79   0
   9   9  -2   16.93    7.03   0
  -9  -9   2   14.77    6.51   0
   8   9  -2    2.76    6.63   0
   8   9  -2    4.24    5.57   0
  -8  -9   2    1.26    6.58   0
  -8  -9   2    4.27    6.37   0
  -7  -9   2   42.35    5.66   0
   7   9  -2   50.94    6.70   0
   7   9  -2   55.65    6.95   0
   6   9  -2   11.60    6.59   0
   6   9  -2   10.57    6.55   0
  -6  -9   2    9.07    6.58   0
   6   9  -2   14.47    6.55   0
   5   9  -2    5.06    5.32   0
   5   9  -2   -0.78    6.26   0
   5   9  -2   -1.01    6.09   0
  -5  -9   2    5.26    6.42   0
   4   9  -2  374.49    8.70   0
   4   9  -2  391.98    8.81   0
   4   9  -2  367.09    7.83   0
  -4  -9   2  381.09    8.58   0
   3   9  -2  460.85    9.27   0
   3   9  -2  440.07    9.17   0
   3   9  -2  421.68    9.16   0
  -3  -9   2  452.33    9.24   0
  -2  -9   2    8.05    6.32   0
   2   9  -2   -1.19    5.21   0
   2   9  -2    4.74    6.26   0
  -1  -9   2  209.49    7.88   0
   1   9  -2  214.64    7.09   0
   1   9  -2  212.62    7.85   0
  -1  -9   2  213.22    8.17   0
   0  -9   2  170.74    7.41   0
   0  -9   2  177.21    7.99   0
   0   9  -2  169.68    7.66   0
   0   9  -2  170.88    7.63   0
  -1   9  -2   29.55    6.61   0
  -1   9  -2   35.46    6.86   0
   1  -9   2   29.66    7.07   0
   1  -9   2   27.63    6.46   0
  -2   9  -2    6.48    7.01   0
   2  -9   2    9.01    6.57   0
  -2   9  -2    9.72    6.26   0
   2  -9   2    5.44    6.79   0
  -3   9  -2   23.05    7.41   0
   3  -9   2   23.65    6.89   0
   3  -9   2   21.39    6.75   0
  -3   9  -2   23.25    6.31   0
  -4   9  -2   88.91    8.11   0
   4  -9   2   98.17    7.84   0
  -4   9  -2   92.83    7.23   0
   4  -9   2   93.71    7.25   0
   5  -9   2   83.07    7.50   0
  -5   9  -2   88.29    7.96   0
  -5   9  -2   86.04    7.87   0
   5  -9   2   85.79    8.77   0
  -6   9  -2   81.66    8.14   0
  -6   9  -2   74.92    7.89   0
   6  -9   2   80.77    7.32   0
   6  -9   2   79.97    8.73   0
  -7   9  -2    8.66    7.42   0
  -7   9  -2    8.25    7.69   0
   7  -9   2   17.58    6.96   0
   7  -9   2   12.05    7.19   0
   8  -9   2    3.28    7.23   0
  -8   9  -2    3.69    7.00   0
   8  -9   2    4.92    5.81   0
  -8   9  -2   11.00    7.30   0
   9  -9   2  237.91    9.27   0
  -9   9  -2  256.70    9.03   0
   9  -9   2  242.94    8.66   0
  10  -9   2    5.22    7.43   0
  10  -9   2    4.60    7.43   0
  10  -9   2   14.46    7.77   0
 -10   9  -2    6.62    6.46   0
  11  -9   2    9.03    9.46   0
  11  -9   2    7.34    9.50   0
  11  -9   2   13.52    8.16   0
 -11   9  -2    5.82    8.14   0
  12  -9   2   20.20    7.32   0
 -12   9  -2   26.03    8.74   0
  12  -9   2   18.96    8.87   0
  12  -9   2   20.76    9.93   0
 -15  -8   2    5.48    8.47   0
  15   8  -2   -0.22    8.68   0
  15   8  -2   -0.96    8.51   0
 -15  -8   2    2.22    8.60   0
  14   8  -2   17.97    8.34   0
  14   8  -2   22.16    6.60   0
 -14  -8   2   19.38    8.20   0
 -14  -8   2   20.99    7.97   0
 -13  -8   2   14.88    7.55   0
  13   8  -2   11.41    7.70   0
 -13  -8   2   20.62    7.57   0
  13   8  -2   14.21    7.42   0
  12   8  -2   56.62    7.85   0
 -12  -8   2   48.34    6.30   0
 -12  -8   2   46.37    7.36   0
  12   8  -2   46.16    7.44   0
 -11  -8   2   46.19    7.32   0
 -11  -8   2   53.08    6.96   0
  11   8  -2   49.08    7.14   0
  11   8  -2   44.31    7.47   0
 -10  -8   2   44.55    6.92   0
  10   8  -2   42.66    7.28   0
  10   8  -2   48.41    7.29   0
 -10  -8   2   41.57    7.12   0
  -9  -8   2    1.22    6.66   0
   9   8  -2    5.39    6.83   0
   9   8  -2    5.56    6.36   0
  -9  -8   2    7.35    6.55   0
   8   8  -2  116.12    7.41   0
  -8  -8   2  120.24    7.09   0
  -8  -8   2  124.00    6.24   0
   8   8  -2  117.24    7.41   0
   7   8  -2   79.07    7.04   0
   7   8  -2   72.73    7.06   0
  -7  -8   2   69.35    6.85   0
  -7  -8   2   75.32    7.14   0
  -6  -8   2  157.79    7.61   0
   6   8  -2  172.91    7.93   0
   6   8  -2  170.45    7.65   0
  -5  -8   2  102.94    7.34   0
   5   8  -2   94.75    6.91   0
   5   8  -2  103.35    6.91   0
   5   8  -2  101.33    7.36   0
  -4  -8   2  280.23    8.14   0
   4   8  -2  277.37    8.06   0
   4   8  -2  284.23    8.16   0
   4   8  -2  286.43    8.08   0
   3   8  -2    4.69    6.16   0
   3   8  -2    5.41    6.24   0
   3   8  -2    2.32    6.14   0
  -3  -8   2    6.38    6.23   0
   2   8  -2 1333.83   13.48   0
   2   8  -2 1239.56   13.15   0
  -2  -8   2 1263.96   12.97   0
   2   8  -2 1265.51   12.19   0
  -1  -8   2  653.74   10.71   0
   1   8  -2  627.19   10.48   0
  -1  -8   2  636.15   10.39   0
   1   8  -2  636.34   10.37   0
   0  -8   2  158.25    7.32   0
   0  -8   2  161.21    7.86   0
   0   8  -2  162.93    7.61   0
   0   8  -2  162.58    7.50   0
   1  -8   2   14.15    6.19   0
  -1   8  -2   13.31    6.40   0
   1  -8   2   10.80    6.70   0
  -1   8  -2    9.86    6.54   0
   2  -8   2  327.40    9.14   0
  -2   8  -2  314.00    8.67   0
  -2   8  -2  307.96    7.79   0
   2  -8   2  305.29    8.23   0
  -3   8  -2  132.08    6.67   0
  -3   8  -2  134.14    7.51   0
   3  -8   2  149.47    8.90   0
   3  -8   2  136.09    7.33   0
   4  -8   2   32.90    7.05   0
  -4   8  -2   32.60    7.43   0
   4  -8   2   37.02    6.95   0
  -4   8  -2   34.81    7.39   0
   5  -8   2  200.90    8.07   0
  -5   8  -2  196.80    8.57   0
  -5   8  -2  221.25    8.86   0
   5  -8   2  209.43    8.59   0
   6  -8   2    0.00    6.56   0
  -6   8  -2    1.63    5.84   0
  -6   8  -2    5.39    6.62   0
   6  -8   2    2.94    7.22   0
  -7   8  -2   31.97    7.57   0
  -7   8  -2   36.37    7.34   0
   7  -8   2   41.38    7.01   0
   7  -8   2   41.22    8.16   0
   8  -8   2    0.94    6.94   0
  -8   8  -2    6.39    7.19   0
  -8   8  -2    4.83    6.64   0
   8  -8   2    4.42    6.65   0
   9  -8   2   35.48    7.27   0
  -9   8  -2   27.82    7.39   0
   9  -8   2   28.49    8.47   0
   9  -8   2   27.29    8.72   0
  10  -8   2    4.23    7.12   0
 -10   8  -2    4.85    7.32   0
  10  -8   2    4.66    8.50   0
  10  -8   2    1.05    7.43   0
 -11   8  -2   29.12    8.05   0
  11  -8   2   29.28    9.14   0
  11  -8   2   34.24    9.30   0
  11  -8   2   24.28    6.32   0
  12  -8   2    5.18    6.67   0
  12  -8   2    5.51    9.41   0
  12  -8   2    4.01    8.04   0
 -12   8  -2   -3.47    8.19   0
  13  -8   2    3.43    8.71   0
  13  -8   2   -1.87   10.22   0
  13  -8   2   -1.13    6.93   0
 -13   8  -2   -0.58    8.54   0
  15   7  -2   43.90    8.92   0
 -15  -7   2   36.03    8.86   0
 -15  -7   2   42.54    8.65   0
  15   7  -2   39.85    8.78   0
 -14  -7   2    4.51    7.87   0
  14   7  -2    7.67    7.79   0
  14   7  -2    3.87    7.91   0
 -14  -7   2   10.09    7.67   0
 -13  -7   2   49.79    7.63   0
 -13  -7   2   38.85    7.71   0
  13   7  -2   39.73    7.94   0
  13   7  -2   45.02    7.60   0
 -12  -7   2   48.12    7.30   0
 -12  -7   2   51.07    7.22   0
  12   7  -2   44.92    6.13   0
  12   7  -2   40.41    7.59   0
 -11  -7   2   25.81    5.70   0
  11   7  -2   21.98    5.75   0
 -11  -7   2   26.27    7.01   0
  11   7  -2   30.20    7.11   0
 -10  -7   2   11.53    6.66   0
  10   7  -2   11.08    6.68   0
 -10  -7   2   14.80    6.76   0
  10   7  -2   10.28    5.45   0
   9   7  -2  224.00    8.23   0
   9   7  -2  223.94    7.95   0
  -9  -7   2  215.27    7.71   0
  -9  -7   2  223.95    8.00   0
   8   7  -2   56.40    5.94   0
  -8  -7   2   55.42    5.75   0
  -8  -7   2   56.76    6.82   0
   8   7  -2   58.74    7.12   0
  -7  -7   2  166.85    7.60   0
   7   7  -2  166.36    6.69   0
  -7  -7   2  167.38    7.62   0
   7   7  -2  172.12    7.66   0
  -6  -7   2   16.06    6.13   0
   6   7  -2   17.83    6.29   0
   6   7  -2   10.85    7.00   0
  -6  -7   2   14.74    6.53   0
   5   7  -2  171.91    7.51   0
  -5  -7   2  168.37    7.36   0
   5   7  -2  169.59    7.37   0
  -4  -7   2   13.90    6.13   0
   4   7  -2   13.19    6.22   0
   4   7  -2   11.91    6.29   0
   4   7  -2   15.85    6.15   0
   3   7  -2  595.58   10.03   0
   3   7  -2  573.99   10.11   0
   3   7  -2  599.45   10.23   0
  -3  -7   2  567.51    9.92   0
  -2  -7   2  231.75    7.04   0
   2   7  -2  224.66    8.03   0
   2   7  -2  234.07    8.46   0
   2   7  -2  232.68    8.03   0
  -1  -7   2  211.54    7.89   0
   1   7  -2  209.02    8.00   0
  -1  -7   2  214.18    8.34   0
   1   7  -2  215.15    8.19   0
   0   7  -2   22.07    6.62   0
   0  -7   2   21.54    7.05   0
   0   7  -2   23.84    6.65   0
   0  -7   2   23.93    6.44   0
   1  -7   2   42.20    7.03   0
   1  -7   2   45.84    6.60   0
  -1   7  -2   44.49    6.96   0
  -1   7  -2   46.36    6.86   0
  -2   7  -2   36.07    5.37   0
   2  -7   2   33.90    6.36   0
  -2   7  -2   35.62    6.67   0
   2  -7   2   37.35    7.00   0
   3  -7   2    4.49    4.73   0
  -3   7  -2    2.00    6.42   0
   3  -7   2    1.31    7.74   0
  -3   7  -2    0.63    6.34   0
   4  -7   2  251.13    7.19   0
  -4   7  -2  273.28    9.24   0
   4  -7   2  274.16    9.04   0
  -4   7  -2  264.64    8.54   0
  -5   7  -2   20.98    7.22   0
  -5   7  -2   15.50    7.19   0
   5  -7   2   10.93    5.77   0
   5  -7   2   11.89    7.82   0
   6  -7   2  455.12   10.88   0
  -6   7  -2  443.06    9.78   0
   6  -7   2  451.46    8.46   0
  -6   7  -2  443.80   10.59   0
  -7   7  -2   41.60    6.91   0
  -7   7  -2   70.11    7.36   0
   7  -7   2   49.52    7.03   0
   7  -7   2   47.94    8.55   0
   8  -7   2   94.88    6.37   0
  -8   7  -2   95.88    7.54   0
   8  -7   2  101.63    7.65   0
  -9   7  -2    7.60    6.88   0
   9  -7   2    8.42    6.89   0
   9  -7   2    4.89    8.16   0
   9  -7   2    5.65    5.42   0
  10  -7   2   24.50    7.35   0
  10  -7   2   26.57    7.43   0
 -10   7  -2   23.48    7.35   0
  10  -7   2   31.06    7.41   0
  11  -7   2   39.01    9.28   0
  11  -7   2   34.73    7.45   0
 -11   7  -2   38.10    7.46   0
  11  -7   2   37.58    8.94   0
  12  -7   2    8.11    7.74   0
 -12   7  -2    8.11    6.29   0
  12  -7   2   10.76    9.20   0
  12  -7   2    9.02    9.53   0
  13  -7   2    5.21    9.86   0
 -13   7  -2    1.12    6.73   0
  13  -7   2    5.80    9.77   0
  13  -7   2    4.95    6.74   0
 -15  -6   2   -1.46    6.40   0
 -15  -6   2    3.55    8.37   0
  15   6  -2   -0.65    8.16   0
  15   6  -2   -1.93    8.51   0
 -14  -6   2   10.43    7.70   0
  14   6  -2   18.87    7.93   0
  14   6  -2   11.22    7.69   0
 -14  -6   2   11.60    7.71   0
  13   6  -2   53.49    6.42   0
  13   6  -2   61.63    6.37   0
 -13  -6   2   50.27    7.53   0
 -13  -6   2   55.89    7.54   0
  12   6  -2    4.53    7.08   0
  12   6  -2    5.47    7.15   0
 -12  -6   2    3.36    7.09   0
 -12  -6   2    3.36    6.96   0
 -11  -6   2   61.70    5.89   0
  11   6  -2   65.97    7.24   0
  11   6  -2   59.64    7.28   0
 -11  -6   2   62.13    6.96   0
 -10  -6   2   12.30    6.83   0
 -10  -6   2   14.70    6.46   0
  10   6  -2   16.03    6.75   0
  10   6  -2   12.23    6.99   0
   9   6  -2   76.66    5.99   0
  -9  -6   2   81.85    7.25   0
  -9  -6   2   71.81    6.78   0
   9   6  -2   78.37    7.50   0
   8   6  -2   24.49    5.50   0
  -8  -6   2   25.27    5.23   0
  -8  -6   2   28.15    6.66   0
   8   6  -2   24.63    6.95   0
   7   6  -2  249.18    8.16   0
  -7  -6   2  249.42    7.85   0
  -7  -6   2  247.60    7.93   0
   7   6  -2  230.63    7.89   0
  -6  -6   2  315.11    8.29   0
   6   6  -2  320.33    8.50   0
  -6  -6   2  329.08    8.28   0
   6   6  -2  314.54    8.26   0
  -5  -6   2   23.62    6.27   0
   5   6  -2   23.82    6.40   0
  -5  -6   2   25.90    6.34   0
   5   6  -2   24.27    6.59   0
  -4  -6   2    4.51    6.34   0
   4   6  -2    2.55    5.18   0
   4   6  -2    6.71    6.47   0
   3   6  -2  779.28   11.38   0
  -3  -6   2  784.78   11.41   0
   3   6  -2  749.68   11.36   0
   3   6  -2  804.31   11.71   0
  -2  -6   2  107.94    7.59   0
   2   6  -2  114.84    7.37   0
   2   6  -2  111.29    6.58   0
   2   6  -2  104.88    7.25   0
  -1  -6   2   61.33    7.30   0
   1   6  -2   52.74    6.15   0
  -1  -6   2   53.40    5.86   0
   1   6  -2   55.23    6.91   0
   0   6  -2   66.43    6.94   0
   0   6  -2   67.71    7.32   0
   0  -6   2   67.98    7.53   0
   0  -6   2   67.94    6.87   0
  -1   6  -2  500.57   10.72   0
   1  -6   2  519.46   11.00   0
  -1   6  -2  509.55   10.34   0
   1  -6   2  499.20    9.91   0
  -2   6  -2    7.16    6.31   0
   2  -6   2    9.03    7.77   0
   2  -6   2   11.25    6.30   0
  -2   6  -2   10.52    6.64   0
  -3   6  -2   71.24    6.88   0
   3  -6   2   76.94    6.95   0
   3  -6   2   72.87    7.36   0
  -3   6  -2   71.58    7.08   0
  -4   6  -2  253.80    9.05   0
   4  -6   2  246.87    8.75   0
   4  -6   2  235.55    7.71   0
  -4   6  -2  237.72    8.02   0
  -5   6  -2   14.70    6.29   0
   5  -6   2   19.48    6.66   0
   5  -6   2   16.20    7.71   0
  -5   6  -2   15.73    5.62   0
   6  -6   2   84.83    7.54   0
  -6   6  -2   78.76    8.11   0
  -6   6  -2   79.84    7.70   0
   6  -6   2   82.01    7.38   0
  -7   6  -2    5.18    7.09   0
   7  -6   2    2.88    5.49   0
  -7   6  -2    3.12    7.72   0
   7  -6   2    3.56    6.87   0
   8  -6   2   40.22    6.97   0
   8  -6   2   33.73    8.22   0
   8  -6   2   32.41    7.85   0
  -8   6  -2   35.64    7.29   0
   9  -6   2  329.43   10.01   0
   9  -6   2  316.25    8.44   0
  -9   6  -2  303.13    8.58   0
   9  -6   2  322.40   10.20   0
  10  -6   2  108.88    8.87   0
 -10   6  -2  105.26    7.59   0
  10  -6   2  108.81    7.41   0
  10  -6   2  107.84    8.69   0
  11  -6   2   -1.30    7.30   0
  11  -6   2    4.53    8.36   0
 -11   6  -2    3.42    7.02   0
  11  -6   2    0.84    7.03   0
  12  -6   2   35.69    7.60   0
 -12   6  -2   42.21    6.45   0
  12  -6   2   36.07    9.43   0
  12  -6   2   35.65    9.11   0
  13  -6   2    6.13    7.80   0
  13  -6   2    2.32    9.14   0
  13  -6   2    9.75    8.40   0
 -13   6  -2    6.48    6.37   0
  14  -6   2   -0.58    8.19   0
 -14   6  -2    4.18    6.85   0
  14  -6   2    5.06    9.89   0
  14  -6   2    4.08    9.93   0
  15   5  -2   45.80    8.69   0
 -15  -5   2   41.48    8.65   0
 -15  -5   2   45.93    8.34   0
  15   5  -2   45.85    8.75   0
 -14  -5   2    8.17    7.67   0
 -14  -5   2    7.83    7.68   0
  14   5  -2    6.48    7.77   0
  14   5  -2    9.34    7.94   0
 -13  -5   2    5.78    7.33   0
 -13  -5   2    7.82    7.17   0
  13   5  -2    4.98    7.39   0
  13   5  -2    4.30    7.49   0
  12   5  -2  100.34    7.90   0
 -12  -5   2   96.83    7.79   0
 -12  -5   2  112.61    7.42   0
  12   5  -2   95.10    7.49   0
 -11  -5   2   49.11    5.83   0
 -11  -5   2   48.04    5.88   0
  11   5  -2   49.25    6.87   0
  11   5  -2   43.86    6.04   0
 -10  -5   2   10.23    6.63   0
 -10  -5   2   12.97    6.48   0
  10   5  -2    9.65    6.87   0
  10   5  -2    3.44    5.41   0
   9   5  -2   70.61    5.91   0
  -9  -5   2   68.26    7.08   0
   9   5  -2   68.71    7.17   0
  -9  -5   2   67.48    6.86   0
  -8  -5   2   93.28    6.89   0
   8   5  -2   83.65    6.73   0
   8   5  -2   83.17    7.42   0
  -8  -5   2   88.59    6.95   0
  -7  -5   2   91.81    6.50   0
   7   5  -2   83.42    6.70   0
  -7  -5   2   92.33    5.73   0
   7   5  -2   91.33    7.02   0
   6   5  -2   10.95    6.30   0
  -6  -5   2   11.13    6.17   0
   6   5  -2   18.83    6.29   0
  -6  -5   2   15.61    6.11   0
  -5  -5   2  584.52   10.26   0
  -5  -5   2  569.51    9.43   0
   5   5  -2  574.84    9.52   0
   5   5  -2  566.47   10.15   0
  -4  -5   2  148.62    7.69   0
  -4  -5   2  161.16    7.44   0
   4   5  -2  158.88    8.02   0
   4   5  -2  147.55    7.70   0
   3   5  -2  102.50    7.58   0
   3   5  -2  110.61    7.05   0
  -3  -5   2   99.07    7.57   0
  -2  -5   2  837.61   12.08   0
   2   5  -2  874.68   12.49   0
   2   5  -2  825.23   12.13   0
   2   5  -2  841.07   12.65   0
   1   5  -2 4659.63   26.15   0
  -1  -5   2 4671.88   26.33   0
  -1  -5   2 4764.06   27.20   0
   1   5  -2 4764.84   26.74   0
   0   5  -2 1298.36   15.58   0
   0  -5   2 1281.17   14.66   0
   0   5  -2 1320.62   14.84   0
   0  -5   2 1330.22   15.98   0
   1  -5   2  379.95    8.61   0
  -1   5  -2  377.59    9.52   0
  -1   5  -2  379.34   10.21   0
   1  -5   2  388.60   10.58   0
  -2   5  -2 2513.14   18.21   0
  -2   5  -2 2520.26   21.10   0
   2  -5   2 2500.95   18.64   0
   2  -5   2 2530.58   21.75   0
  -3   5  -2  166.99    8.14   0
   3  -5   2  162.92    8.48   0
   3  -5   2  163.59    7.70   0
  -3   5  -2  161.91    7.78   0
   4  -5   2  770.07   11.06   0
   4  -5   2  797.61   13.52   0
  -4   5  -2  767.37   11.23   0
  -4   5  -2  795.00   13.15   0
  -5   5  -2  121.74    7.42   0
   5  -5   2  121.33    8.16   0
  -5   5  -2  118.94    7.89   0
   5  -5   2  112.39    6.11   0
   6  -5   2   15.10    7.52   0
  -6   5  -2   15.52    5.72   0
   6  -5   2   18.33    5.46   0
  -6   5  -2   19.37    7.03   0
  -7   5  -2    6.17    5.80   0
   7  -5   2    2.12    5.39   0
   7  -5   2    0.81    7.72   0
   8  -5   2  116.06    8.78   0
   8  -5   2  104.46    8.53   0
   8  -5   2  102.57    7.24   0
  -8   5  -2  109.84    7.48   0
   9  -5   2   -0.63    7.40   0
   9  -5   2    4.45    6.81   0
  -9   5  -2    4.34    5.66   0
   9  -5   2    2.67    7.53   0
  10  -5   2   41.71    6.88   0
  10  -5   2   47.71    8.22   0
 -10   5  -2   46.67    7.13   0
  10  -5   2   50.78    7.00   0
 -11   5  -2   48.88    5.90   0
  11  -5   2   46.19    7.39   0
  11  -5   2   44.39    5.96   0
  11  -5   2   46.94    8.60   0
  12  -5   2    3.15    7.21   0
  12  -5   2    5.37    7.49   0
 -12   5  -2    5.44    7.35   0
  12  -5   2    6.64    8.86   0
  13  -5   2    0.43    7.51   0
  13  -5   2    3.89    7.79   0
  13  -5   2    0.57    8.75   0
 -13   5  -2   -1.82    7.49   0
  14  -5   2   18.65    8.27   0
  14  -5   2   22.30   10.00   0
  14  -5   2   25.60    9.86   0
 -14   5  -2   24.93    6.72   0
  15   4  -2   58.34    8.64   0
 -15  -4   2   49.36    8.54   0
  15   4  -2   46.54    8.73   0
 -15  -4   2   45.99    8.47   0
 -14  -4   2    0.20    7.57   0
 -14  -4   2    4.82    7.67   0
  14   4  -2    2.62    7.81   0
  14   4  -2    2.53    7.50   0
  13   4  -2   20.25    7.57   0
  13   4  -2   19.46    7.50   0
 -13  -4   2   22.74    6.25   0
 -13  -4   2   18.78    7.34   0
 -12  -4   2   58.35    7.15   0
  12   4  -2   60.29    7.03   0
 -12  -4   2   60.02    7.36   0
  12   4  -2   61.54    7.60   0
 -11  -4   2  211.09    7.97   0
  11   4  -2  224.13    8.17   0
 -11  -4   2  229.28    7.90   0
  11   4  -2  213.27    6.73   0
 -10  -4   2    6.74    6.90   0
  10   4  -2    8.10    6.63   0
  10   4  -2    7.49    7.11   0
 -10  -4   2    7.14    5.15   0
   9   4  -2  150.17    7.47   0
  -9  -4   2  147.09    7.97   0
  -9  -4   2  161.92    7.55   0
   9   4  -2  148.41    8.01   0
   8   4  -2   25.53    6.37   0
  -8  -4   2   22.94    5.25   0
  -8  -4   2   16.20    6.70   0
   8   4  -2   22.64    5.55   0
   7   4  -2  986.46   11.29   0
  -7  -4   2 1042.33   11.56   0
   7   4  -2  991.01   11.76   0
  -7  -4   2  977.03   11.58   0
   6   4  -2  226.78    7.85   0
  -6  -4   2  228.35    7.01   0
  -6  -4   2  239.64    7.96   0
   6   4  -2  231.83    8.05   0
  -5  -4   2   78.28    6.03   0
  -5  -4   2   84.62    5.76   0
   5   4  -2   79.14    6.91   0
   5   4  -2   85.42    6.19   0
   4   4  -2 1035.15   12.86   0
  -4  -4   2 1048.52   12.57   0
  -4  -4   2 1082.59   13.19   0
   4   4  -2 1047.89   12.60   0
   3   4  -2  420.06    9.79   0
  -3  -4   2  415.65   10.07   0
   3   4  -2  423.12   10.26   0
  -3  -4   2  433.29    9.87   0
  -2  -4   2   18.35    7.12   0
   2   4  -2   17.99    7.26   0
   2   4  -2   19.21    6.37   0
   2   4  -2   14.19    6.20   0
   1   4  -2  651.27   12.00   0
   1   4  -2  654.34   12.52   0
  -1  -4   2  676.28   12.09   0
   0   4  -2  361.09   11.07   0
   0  -4   2  369.35   11.10   0
   0   4  -2  351.21    9.89   0
   0  -4   2  359.60    9.22   0
  -1   4  -2  763.92   12.64   0
   1  -4   2  773.27   12.00   0
   1  -4   2  777.05   14.62   0
  -1   4  -2  750.85   14.11   0
   2  -4   2   -0.01    8.38   0
  -2   4  -2    0.32    7.93   0
   2  -4   2    1.24    5.26   0
  -2   4  -2    5.67    6.93   0
  -3   4  -2  272.72   10.43   0
   3  -4   2  270.90    8.92   0
  -3   4  -2  273.54    9.10   0
   3  -4   2  270.54   10.10   0
  -4   4  -2  689.27   12.94   0
   4  -4   2  673.36   11.22   0
   4  -4   2  686.50   13.93   0
  -4   4  -2  680.52   11.42   0
  -5   4  -2   32.25    7.09   0
   5  -4   2   33.34    6.73   0
  -5   4  -2   33.90    7.25   0
   5  -4   2   33.13    7.53   0
   6  -4   2    9.89    6.45   0
  -6   4  -2   15.05    5.32   0
   6  -4   2   13.04    6.11   0
   7  -4   2  126.21    8.35   0
   7  -4   2  119.88    7.51   0
  -7   4  -2  112.02    6.50   0
   7  -4   2  113.64    8.11   0
   8  -4   2    3.87    6.75   0
   8  -4   2   10.62    6.60   0
  -8   4  -2    6.55    6.87   0
   8  -4   2    6.85    7.93   0
   9  -4   2  163.92    6.63   0
   9  -4   2  174.84    9.18   0
  -9   4  -2  166.43    6.68   0
   9  -4   2  175.01    8.28   0
  10  -4   2  205.57    7.86   0
  10  -4   2  209.64    8.96   0
 -10   4  -2  197.70    7.82   0
  10  -4   2  210.28    9.05   0
  11  -4   2   94.03    8.55   0
  11  -4   2   91.85    8.54   0
  11  -4   2   82.11    7.19   0
 -11   4  -2   88.42    7.34   0
  12  -4   2    9.62    8.40   0
 -12   4  -2   15.47    7.15   0
  12  -4   2    9.82    8.38   0
  12  -4   2   14.05    5.95   0
  13  -4   2   35.26    9.23   0
  13  -4   2   39.45    9.24   0
  13  -4   2   32.60    7.64   0
 -13   4  -2   39.87    7.46   0
  14  -4   2    8.33    9.56   0
 -14   4  -2    9.13    7.59   0
  14  -4   2    5.62    7.85   0
  14  -4   2    5.50    9.32   0
  15  -4   2    3.16    8.72   0
  15  -4   2    7.62    8.21   0
  15  -4   2   -0.52    8.83   0
 -15   4  -2    7.19    8.23   0
 -15  -3   2    4.07    8.10   0
  15   3  -2   10.74    8.35   0
  15   3  -2    4.22    8.36   0
  14   3  -2   86.93    8.12   0
  14   3  -2   82.78    6.98   0
 -14  -3   2   76.58    7.95   0
 -14  -3   2   76.42    8.19   0
  13   3  -2   41.08    7.42   0
 -13  -3   2   41.14    7.39   0
 -13  -3   2   42.07    7.47   0
  13   3  -2   33.31    7.59   0
 -12  -3   2    4.39    7.03   0
  12   3  -2    4.73    6.86   0
  12   3  -2    1.82    7.20   0
 -12  -3   2    2.04    5.50   0
  11   3  -2  133.48    7.61   0
  11   3  -2  112.35    7.37   0
 -11  -3   2  121.04    7.30   0
 -11  -3   2  121.75    7.27   0
 -10  -3   2    3.94    6.95   0
  10   3  -2   -0.53    7.12   0
  10   3  -2    0.39    6.49   0
 -10  -3   2    0.48    6.23   0
  -9  -3   2   10.41    6.15   0
   9   3  -2    6.55    6.42   0
   9   3  -2    3.32    7.18   0
  -9  -3   2    8.28    6.84   0
   8   3  -2   79.88    7.16   0
  -8  -3   2   64.05    6.91   0
  -8  -3   2   82.07    6.71   0
   8   3  -2   70.86    6.92   0
   7   3  -2    4.05    5.35   0
  -7  -3   2   -1.44    5.89   0
  -7  -3   2   -0.38    6.25   0
   7   3  -2    2.19    6.04   0
  -6  -3   2  249.99    8.47   0
   6   3  -2  241.52    8.76   0
  -6  -3   2  253.06    7.80   0
   6   3  -2  243.97    7.14   0
   5   3  -2    2.70    6.33   0
   5   3  -2    6.13    6.53   0
  -5  -3   2    5.39    6.26   0
  -5  -3   2    1.76    5.38   0
   4   3  -2 1263.44   14.28   0
  -4  -3   2 1300.64   14.36   0
  -4  -3   2 1266.58   14.86   0
   4   3  -2 1274.77   14.19   0
   3   3  -2  593.68   11.15   0
   3   3  -2  586.03   11.38   0
  -3  -3   2  611.69   10.80   0
  -3  -3   2  585.09   11.91   0
   2   3  -2   10.80    7.21   0
  -2  -3   2    8.12    8.13   0
   2   3  -2    9.53    6.65   0
  -2  -3   2   11.47    7.16   0
   1   3  -2 6525.89   37.45   0
   1   3  -2 6370.03   35.13   0
  -1  -3   2 6553.13   37.88   0
   1   3  -2 6750.94   36.29   0
   0  -3   2    3.87    9.80   0
   0   3  -2    6.78    8.39   0
   0  -3   2    6.33    8.39   0
   0   3  -2    5.26    9.84   0
   1  -3   2  274.40   13.76   0
  -1   3  -2  268.43   13.40   0
   1  -3   2  265.07   10.56   0
  -1   3  -2  262.39   10.66   0
  -2   3  -2   20.44    9.20   0
   2  -3   2   21.74    9.64   0
   2  -3   2   19.09    6.19   0
  -2   3  -2   18.70    6.39   0
   3  -3   2  524.30   14.32   0
  -3   3  -2  538.55   14.05   0
  -3   3  -2  510.63   11.29   0
   3  -3   2  522.19   11.14   0
  -4   3  -2  857.85   12.71   0
   4  -3   2  862.55   16.02   0
   4  -3   2  839.46   12.49   0
  -4   3  -2  849.74   15.51   0
   5  -3   2  183.28    9.60   0
  -5   3  -2  179.48    8.64   0
   5  -3   2  184.25    8.47   0
   6  -3   2   46.37    6.68   0
  -6   3  -2   55.80    7.07   0
   6  -3   2   50.18    7.42   0
   6  -3   2   53.04    5.85   0
   7  -3   2   38.32    6.81   0
   7  -3   2   39.81    7.48   0
   7  -3   2   47.01    7.70   0
  -7   3  -2   44.83    6.94   0
   8  -3   2    1.92    6.57   0
  -8   3  -2    0.46    6.91   0
   8  -3   2    2.40    6.83   0
   8  -3   2    3.33    7.42   0
   9  -3   2  101.02    6.30   0
   9  -3   2  114.01    8.73   0
  -9   3  -2   99.62    7.41   0
   9  -3   2  104.49    8.74   0
  10  -3   2   54.48    7.90   0
  10  -3   2   48.22    6.90   0
  10  -3   2   46.39    6.00   0
 -10   3  -2   46.06    6.99   0
  11  -3   2   11.04    7.63   0
  11  -3   2   11.20    8.03   0
 -11   3  -2    3.98    6.65   0
  11  -3   2   13.46    6.68   0
 -12   3  -2   90.96    7.47   0
  12  -3   2   87.61    7.60   0
  12  -3   2   95.32    8.97   0
  12  -3   2  100.40    8.92   0
  13  -3   2   15.25    8.70   0
  13  -3   2   15.72    7.47   0
 -13   3  -2   18.27    7.06   0
  13  -3   2   16.28    7.16   0
  14  -3   2    2.95    9.16   0
  14  -3   2   -0.60    7.77   0
 -14   3  -2    3.45    7.69   0
  14  -3   2   -0.10    9.08   0
 -15   3  -2   11.34    8.27   0
  15  -3   2   11.85    9.95   0
  15  -3   2    8.37    8.51   0
  15  -3   2    7.05    8.55   0
 -15  -2   2    5.07    8.06   0
  15   2  -2    0.93    8.39   0
  15   2  -2    1.95    8.33   0
  15   2  -2    1.02    8.27   0
 -14  -2   2   46.16    8.11   0
  14   2  -2   45.69    6.40   0
  14   2  -2   37.30    8.16   0
  13   2  -2    1.60    7.38   0
 -13  -2   2    8.31    6.97   0
  13   2  -2    0.60    7.57   0
 -12  -2   2  158.78    7.78   0
  12   2  -2  152.24    7.72   0
 -12  -2   2  167.03    7.52   0
  12   2  -2  164.49    7.96   0
  11   2  -2   62.55    7.22   0
  11   2  -2   57.20    5.78   0
 -11  -2   2   63.59    6.77   0
 -11  -2   2   66.21    6.73   0
  10   2  -2  220.28    6.89   0
 -10  -2   2  246.18    7.65   0
  10   2  -2  250.47    8.42   0
 -10  -2   2  233.22    8.47   0
  -9  -2   2   34.24    6.87   0
  -9  -2   2   33.32    5.24   0
   9   2  -2   38.00    7.10   0
   9   2  -2   32.31    5.35   0
  -8  -2   2   58.90    5.45   0
   8   2  -2   52.10    6.62   0
   8   2  -2   57.72    5.65   0
  -8  -2   2   57.65    6.65   0
  -7  -2   2    4.26    6.04   0
   7   2  -2   -1.08    5.96   0
   7   2  -2   -2.87    6.45   0
  -7  -2   2    3.34    5.83   0
  -6  -2   2   92.41    5.89   0
   6   2  -2   90.92    6.27   0
  -6  -2   2   90.69    7.19   0
   6   2  -2   91.33    6.07   0
  -5  -2   2  663.48   11.11   0
  -5  -2   2  671.44   10.80   0
   5   2  -2  646.94   10.75   0
   5   2  -2  669.00   10.42   0
   4   2  -2   39.59    7.31   0
   4   2  -2   36.69    6.07   0
  -4  -2   2   38.17    6.22   0
  -4  -2   2   38.69    7.05   0
   3   2  -2 2490.85   21.66   0
  -3  -2   2 2472.33   21.62   0
  -3  -2   2 2495.83   20.98   0
   3   2  -2 2433.05   20.93   0
   2   2  -2  493.15   12.75   0
  -2  -2   2  499.01   11.70   0
   2   2  -2  513.42   13.61   0
  -2  -2   2  499.80   13.48   0
   1   2  -2  965.15   18.41   0
   1   2  -2  983.95   17.18   0
  -1  -2   2  968.71   18.48   0
   0  -2   2  854.67   16.78   0
   0   2  -2  856.77   16.61   0
   0  -2   2  886.78   19.97   0
   0   2  -2  879.14   19.66   0
  -1   2  -2  323.52   16.26   0
  -1   2  -2  311.92   12.33   0
   1  -2   2  319.72   12.37   0
   1  -2   2  325.04   16.85   0
  -2   2  -2   14.46    9.26   0
   2  -2   2   13.31   12.54   0
   2  -2   2   13.56    9.20   0
  -2   2  -2   11.38   11.99   0
  -3   2  -2  235.08   13.03   0
   3  -2   2  230.88   13.35   0
   3  -2   2  224.98    8.89   0
  -3   2  -2  222.72    8.90   0
  -4   2  -2   -2.65    7.69   0
   4  -2   2    1.13    7.48   0
   4  -2   2   -1.81    8.26   0
   5  -2   2 2031.17   22.16   0
   5  -2   2 2126.02   17.12   0
   5  -2   2 2185.88   23.26   0
  -5   2  -2 2127.99   17.19   0
  -6   2  -2 1122.74   13.22   0
   6  -2   2 1181.95   16.34   0
   6  -2   2 1097.97   15.77   0
   6  -2   2 1101.16   13.07   0
   7  -2   2   17.45    6.12   0
   7  -2   2   12.40    6.93   0
  -7   2  -2   16.23    6.62   0
   7  -2   2   21.12    6.51   0
   8  -2   2  280.64    7.68   0
  -8   2  -2  257.77    8.32   0
   8  -2   2  286.01    9.66   0
   8  -2   2  272.45    9.56   0
   9  -2   2   10.38    7.67   0
   9  -2   2   13.88    7.80   0
  -9   2  -2   12.71    6.67   0
   9  -2   2   11.44    6.98   0
  10  -2   2  284.21    8.40   0
  10  -2   2  278.13    9.83   0
 -10   2  -2  275.56    8.27   0
  10  -2   2  279.09    9.77   0
 -11   2  -2  218.93    7.87   0
  11  -2   2  210.55    9.31   0
  11  -2   2  217.45    9.16   0
  11  -2   2  205.74    8.00   0
  12  -2   2   10.92    7.07   0
  12  -2   2    9.07    8.01   0
 -12   2  -2    6.90    5.58   0
  12  -2   2    3.36    7.09   0
 -13   2  -2   38.06    7.37   0
  13  -2   2   44.40    7.62   0
  13  -2   2   51.17    7.65   0
  13  -2   2   47.66    7.65   0
  14  -2   2    9.83    8.98   0
 -14   2  -2    6.25    6.16   0
  14  -2   2    1.57    7.54   0
  14  -2   2    6.50    7.80   0
  15  -2   2   14.47    9.69   0
 -15   2  -2   13.83    7.96   0
  15  -2   2    8.49    8.23   0
  15  -2   2    7.52    9.87   0
 -15  -1   2   21.12    8.28   0
  15   1  -2   19.30    8.58   0
  15   1  -2   15.29    8.33   0
  15   1  -2   14.69    8.41   0
  14   1  -2    7.66    7.72   0
  14   1  -2    2.26    7.78   0
 -14  -1   2    4.98    7.51   0
  14   1  -2   10.54    7.89   0
  13   1  -2    5.72    7.48   0
 -13  -1   2    5.05    6.96   0
  13   1  -2   -0.51    7.38   0
  13   1  -2    7.19    7.21   0
 -12  -1   2   40.51    6.99   0
  12   1  -2   33.33    6.04   0
  12   1  -2   36.96    7.37   0
  11   1  -2   64.87    7.28   0
  11   1  -2   59.34    7.03   0
 -11  -1   2   71.36    6.80   0
  10   1  -2   10.06    5.42   0
  10   1  -2    0.50    6.85   0
 -10  -1   2   -5.69    6.39   0
 -10  -1   2   -1.71    7.04   0
  -9  -1   2    2.03    6.29   0
   9   1  -2    8.38    7.04   0
   9   1  -2    1.39    6.66   0
  -9  -1   2    7.62    5.47   0
  -8  -1   2   47.77    6.91   0
   8   1  -2   43.90    6.87   0
  -8  -1   2   46.75    6.58   0
   8   1  -2   54.87    6.90   0
   7   1  -2  151.67    7.65   0
  -7  -1   2  155.04    6.55   0
   7   1  -2  152.77    6.13   0
  -7  -1   2  163.87    6.12   0
  -6  -1   2   21.56    6.56   0
  -6  -1   2   23.12    6.39   0
   6   1  -2   21.79    6.65   0
   6   1  -2   22.40    5.58   0
  -5  -1   2  229.67    8.05   0
   5   1  -2  224.40    7.32   0
  -5  -1   2  233.35    8.44   0
   5   1  -2  222.44    7.51   0
  -4  -1   2  174.29    7.41   0
   4   1  -2  168.78    8.41   0
   4   1  -2  175.36    8.31   0
  -4  -1   2  175.62    8.35   0
   3   1  -2 3739.77   25.32   0
   3   1  -2 3779.03   26.09   0
  -3  -1   2 3887.92   25.99   0
  -3  -1   2 3722.65   26.71   0
  -2  -1   2  670.20   15.29   0
   2   1  -2  695.72   14.88   0
  -2  -1   2  683.40   14.79   0
   2   1  -2  673.22   15.07   0
   1   1  -2  512.71   15.42   0
  -1  -1   2  527.07   14.70   0
  -1  -1   2  521.05   15.55   0
   1   1  -2  519.64   14.63   0
   0   1  -2 2842.26   31.77   0
   0   1  -2 2902.59   39.40   0
   0  -1   2 2893.94   39.07   0
   0  -1   2 2812.86   31.71   0
   1  -1   2  880.56   18.03   0
   1  -1   2  913.34   32.94   0
  -1   1  -2  902.65   32.06   0
  -1   1  -2  885.25   18.70   0
   2  -1   2  107.63    9.40   0
  -2   1  -2  110.02   11.02   0
   2  -1   2  112.16   19.07   0
  -2   1  -2  116.62   17.69   0
   3  -1   2 1071.35   24.65   0
  -3   1  -2 1121.97   17.77   0
   3  -1   2 1138.81   16.87   0
   3  -1   2 1142.11   25.44   0
   4  -1   2    5.63    6.09   0
   4  -1   2    4.20    8.51   0
  -4   1  -2    5.27    7.89   0
   4  -1   2    4.24    9.62   0
   5  -1   2   57.80    8.72   0
   5  -1   2   60.99    7.77   0
   5  -1   2   54.83    8.75   0
  -5   1  -2   55.58    6.44   0
   6  -1   2    1.13    7.67   0
  -6   1  -2    6.14    5.79   0
   6  -1   2    2.26    7.58   0
   6  -1   2    3.35    7.00   0
  -7   1  -2   10.33    5.23   0
   7  -1   2    8.90    7.02   0
   7  -1   2   10.91    7.38   0
   7  -1   2    9.25    6.67   0
   8  -1   2   67.56    7.00   0
  -8   1  -2   68.01    7.06   0
   8  -1   2   73.18    6.98   0
   8  -1   2   69.74    7.87   0
   9  -1   2   36.29    7.88   0
   9  -1   2   35.27    7.96   0
  -9   1  -2   37.94    6.94   0
   9  -1   2   38.05    7.31   0
  10  -1   2   12.82    6.68   0
  10  -1   2   15.92    6.96   0
  10  -1   2    9.33    7.04   0
 -10   1  -2    5.92    6.72   0
  11  -1   2    1.76    7.31   0
  11  -1   2   -0.56    5.74   0
  11  -1   2    5.46    7.60   0
 -11   1  -2   -4.46    5.49   0
  12  -1   2   21.11    5.91   0
  12  -1   2   23.43    8.15   0
  12  -1   2   23.73    8.09   0
 -12   1  -2   24.85    6.72   0
 -13   1  -2   16.86    6.00   0
  13  -1   2   10.68    7.61   0
  13  -1   2   14.16    8.44   0
  13  -1   2   11.73    7.39   0
  14  -1   2   26.35    9.08   0
  14  -1   2   23.72    7.87   0
 -14   1  -2   23.16    7.79   0
  14  -1   2   23.69    8.73   0
  15  -1   2   14.65    6.50   0
  15  -1   2   11.46    8.44   0
 -15   1  -2   24.75    8.35   0
  15  -1   2   11.91    9.73   0
  16  -1   2    7.30    9.87   0
  16  -1   2    8.21   10.39   0
 -16   1  -2    7.27    6.91   0
  16  -1   2    9.73    8.73   0
 -15   0   2    5.24    8.37   0
  15   0  -2    6.50    8.46   0
  15   0  -2    0.79    7.08   0
  15   0  -2    4.03    8.48   0
  14   0  -2   41.81    7.90   0
  14   0  -2   38.97    7.99   0
  14   0  -2   34.39    8.08   0
 -14   0   2   40.39    7.92   0
  13   0  -2    8.15    7.42   0
  13   0  -2   -2.69    7.32   0
 -13   0   2   -1.40    7.18   0
  13   0  -2   -1.48    7.53   0
 -12   0   2    3.73    6.76   0
  12   0  -2    2.17    7.05   0
  12   0  -2    5.72    7.21   0
  12   0  -2    6.33    7.05   0
 -11   0   2   99.66    5.85   0
  11   0  -2   90.95    7.18   0
  11   0  -2   93.06    7.32   0
  11   0  -2   88.17    7.22   0
  10   0  -2   40.54    6.93   0
 -10   0   2   35.83    6.74   0
  10   0  -2   35.94    5.84   0
  10   0  -2   43.03    6.98   0
  -9   0   2   57.64    6.71   0
   9   0  -2   58.55    6.96   0
   9   0  -2   56.77    7.13   0
  -8   0   2  103.66    7.19   0
   8   0  -2  105.81    7.39   0
   8   0  -2  110.02    7.26   0
  -7   0   2   -0.75    5.87   0
   7   0  -2   -0.73    6.05   0
   7   0  -2    0.70    6.29   0
  -7   0   2   -2.81    6.17   0
   6   0  -2  107.63    7.22   0
  -6   0   2  103.65    7.21   0
  -6   0   2  104.34    6.96   0
   6   0  -2   98.71    7.14   0
   5   0  -2   22.51    6.69   0
   5   0  -2   16.80    6.84   0
  -5   0   2   22.02    6.59   0
  -5   0   2   20.22    6.62   0
  -4   0   2  215.80    7.68   0
  -4   0   2  220.39    8.49   0
   4   0  -2  211.04    8.79   0
   4   0  -2  214.28    8.45   0
  -3   0   2  356.11   10.64   0
   3   0  -2  343.10   10.79   0
  -3   0   2  354.92   10.56   0
   3   0  -2  348.43   10.59   0
  -2   0   2  422.41   13.30   0
  -2   0   2  399.74   12.71   0
   2   0  -2  410.00   13.30   0
   2   0  -2  399.53   12.79   0
   1   0  -2  891.83   18.60   0
  -1   0   2  870.49   18.52   0
  -1   0   2  901.55   18.88   0
   1   0  -2  902.91   18.95   0
   0   0  -2  399.57   16.85   0
   0   0   2  418.85   17.68   0
   0   0  -2  417.17   16.79   0
   1   0   2   34.60   15.64   0
  -1   0  -2   33.55   15.50   0
  -1   0  -2   32.83    9.69   0
   1   0   2   31.78    9.75   0
  -2   0  -2  241.48   13.71   0
   2   0   2  243.78   23.93   0
  -2   0  -2  244.20   23.33   0
   2   0   2  240.25   13.48   0
  -3   0  -2   77.77   11.53   0
   3   0   2   60.91   11.29   0
  -3   0  -2   58.42   13.08   0
   3   0   2   59.15   13.48   0
  -4   0  -2  919.94   19.19   0
   4   0   2  951.33   15.13   0
  -4   0  -2  924.04   14.80   0
   4   0   2  928.43   19.50   0
  -5   0  -2   12.92    8.03   0
   5   0   2   11.88    7.40   0
   5   0   2   13.15    8.20   0
  -5   0  -2   12.40    7.08   0
   6   0   2   39.10    6.44   0
  -6   0  -2   41.22    7.94   0
   6   0   2   44.75    8.46   0
  -6   0  -2   40.17    7.41   0
   7   0   2    3.81    5.70   0
  -7   0  -2    0.88    6.13   0
  -7   0  -2    2.50    5.27   0
   7   0   2    0.87    7.17   0
   8   0   2    3.73    6.61   0
  -8   0  -2    7.14    7.06   0
   8   0   2    7.90    7.31   0
  -8   0  -2    2.94    6.39   0
   9   0   2  361.48   10.53   0
   9   0   2  359.24    9.08   0
  -9   0  -2  378.75    9.07   0
  10   0   2    4.78    6.96   0
  10   0   2    4.55    7.20   0
 -10   0  -2    7.63    6.75   0
  11   0   2  113.09    7.34   0
  11   0   2  113.70    7.70   0
 -11   0  -2  117.70    7.46   0
  11   0   2  105.31    7.44   0
 -12   0  -2    2.79    6.95   0
  12   0   2    4.73    6.92   0
  12   0   2   -3.15    7.27   0
  12   0   2    8.43    7.70   0
 -13   0  -2    4.93    7.22   0
  13   0   2    6.18    7.37   0
  13   0   2    5.36    7.91   0
  13   0   2    7.99    8.54   0
  14   0   2   -2.85    8.54   0
  14   0   2   -1.83    7.74   0
  14   0   2    2.68    8.82   0
 -14   0  -2    5.86    7.64   0
  15   0   2   19.00    8.16   0
 -15   0  -2   19.18    6.68   0
  15   0   2   17.34    8.55   0
  15   0   2   12.35    9.42   0
  16   0   2    7.11    9.07   0
  16   0   2    5.29   10.17   0
 -16   0  -2   11.53    7.02   0
  16   0   2    8.01    8.57   0
  15  -1  -2   14.90    8.67   0
  15  -1  -2   27.95    7.05   0
 -15   1   2   19.93    8.41   0
  15  -1  -2   24.20    8.93   0
 -14   1   2    7.95    6.27   0
  14  -1  -2   14.48    6.65   0
  14  -1  -2   10.78    7.99   0
  14  -1  -2   13.75    8.10   0
  13  -1  -2    6.68    7.62   0
 -13   1   2    8.72    7.10   0
  13  -1  -2   11.36    7.86   0
  13  -1  -2    7.22    5.98   0
  12  -1  -2    6.21    5.91   0
  12  -1  -2    6.25    7.08   0
  12  -1  -2    8.74    7.05   0
 -12   1   2    7.18    6.86   0
  11  -1  -2   -2.42    7.64   0
 -11   1   2    3.95    5.43   0
  11  -1  -2    4.01    6.68   0
  11  -1  -2    1.73    5.74   0
 -10   1   2  208.73    7.86   0
  10  -1  -2  211.01    7.98   0
  10  -1  -2  199.33    8.03   0
  10  -1  -2  204.96    7.97   0
   9  -1  -2   27.31    6.77   0
  -9   1   2   27.27    6.85   0
   9  -1  -2   30.57    7.13   0
   9  -1  -2   29.01    6.94   0
   8  -1  -2   32.14    7.15   0
  -8   1   2   32.39    6.83   0
   8  -1  -2   32.00    6.66   0
   8  -1  -2   37.13    6.87   0
   7  -1  -2   -3.18    6.15   0
   7  -1  -2   -2.23    4.96   0
   7  -1  -2    3.82    6.48   0
  -7   1   2    1.47    5.09   0
   6  -1  -2    3.77    6.36   0
   6  -1  -2    3.05    6.35   0
  -6   1   2    2.15    6.10   0
   6  -1  -2    2.29    6.36   0
   5  -1  -2   28.49    6.94   0
   5  -1  -2   37.85    6.70   0
   5  -1  -2   36.36    5.62   0
  -5   1   2   34.12    6.72   0
   4  -1  -2  369.97    9.45   0
   4  -1  -2  338.37    8.77   0
  -4   1   2  340.85    8.70   0
   4  -1  -2  335.96    9.33   0
   3  -1  -2  637.53   12.09   0
   3  -1  -2  694.14   12.42   0
   3  -1  -2  642.34   12.49   0
  -3   1   2  663.29   12.41   0
   2  -1  -2   11.13    8.20   0
   2  -1  -2    6.26    9.80   0
   2  -1  -2   10.43    8.61   0
  -2   1   2    6.65    9.27   0
  -1   1   2  804.76   18.85   0
  -1   1   2  858.03   17.12   0
   1  -1  -2  822.22   17.07   0
   1  -1  -2  784.57   18.76   0
   0  -1  -2   12.44    9.25   0
   0   1   2   12.35   12.31   0
   0  -1  -2   13.21   11.12   0
   0   1   2   13.89    9.20   0
   1   1   2 3069.57   39.74   0
  -1  -1  -2 3013.05   39.30   0
   2   1   2  156.22   15.81   0
  -2  -1  -2  150.34   14.26   0
   2   1   2  143.14   14.14   0
  -2  -1  -2  152.77   14.97   0
  -3  -1  -2 1114.59   23.09   0
  -3  -1  -2 1084.51   20.23   0
   3   1   2 1108.24   22.08   0
   3   1   2 1138.65   23.73   0
   4   1   2   87.07    9.01   0
   4   1   2   89.85   10.74   0
  -4  -1  -2   85.42    8.45   0
  -4  -1  -2   87.02   10.41   0
   5   1   2    2.67    8.30   0
   5   1   2    4.00    5.78   0
  -5  -1  -2    2.11    8.00   0
  -5  -1  -2    2.90    6.95   0
   6   1   2  419.90   10.30   0
  -6  -1  -2  431.92   10.07   0
  -6  -1  -2  429.99   10.81   0
   6   1   2  438.53   11.06   0
   7   1   2  320.76    9.42   0
  -7  -1  -2  324.02    8.93   0
  -7  -1  -2  321.45    9.29   0
   7   1   2  322.54    9.51   0
   8   1   2  150.60    8.04   0
   8   1   2  147.95    7.99   0
  -8  -1  -2  143.81    7.26   0
  -8  -1  -2  145.51    7.29   0
   9   1   2  253.71    9.56   0
   9   1   2  242.90    8.71   0
  -9  -1  -2  254.29    8.54   0
  -9  -1  -2  272.45    8.66   0
  10   1   2   -1.06    6.87   0
  10   1   2    4.65    7.13   0
 -10  -1  -2   -0.05    6.79   0
 -10  -1  -2   -2.21    7.71   0
 -11  -1  -2   90.69    7.44   0
 -11  -1  -2   82.10    8.11   0
  11   1   2   85.50    8.00   0
  11   1   2   86.48    8.48   0
 -12  -1  -2   25.12    7.18   0
  12   1   2   21.86    7.57   0
  12   1   2   25.81    7.18   0
 -13  -1  -2   26.03    7.18   0
  13   1   2   31.35    8.53   0
  13   1   2   22.78    6.21   0
  14   1   2   25.47    7.96   0
 -14  -1  -2   18.82    7.58   0
  14   1   2   22.30    8.77   0
  14   1   2   25.23    8.66   0
 -15  -1  -2   82.78    8.64   0
  15   1   2   91.28    9.71   0
  15   1   2   75.64    9.03   0
  15   1   2   89.27    9.82   0
  16   1   2   -2.88    9.78   0
 -16  -1  -2    8.23    8.55   0
  16   1   2    6.94    9.63   0
  16   1   2   -0.41    8.74   0
  15  -2  -2    7.86    8.66   0
  15  -2  -2    5.19    8.75   0
 -15   2   2    6.91    8.56   0
  15  -2  -2    7.20    8.87   0
  14  -2  -2    7.73    6.55   0
  14  -2  -2    4.76    8.22   0
  14  -2  -2    5.59    9.65   0
 -14   2   2    6.53    7.84   0
  13  -2  -2   21.74    7.60   0
  13  -2  -2   25.21    7.68   0
  13  -2  -2   19.30    7.66   0
 -13   2   2   20.00    6.16   0
 -12   2   2   25.36    6.00   0
  12  -2  -2   16.18    7.39   0
  12  -2  -2   21.06    7.25   0
  12  -2  -2   20.31    7.39   0
 -11   2   2   18.51    6.80   0
  11  -2  -2   19.86    6.89   0
  11  -2  -2   18.61    6.97   0
  11  -2  -2   15.90    5.85   0
  10  -2  -2    9.40    7.06   0
  10  -2  -2    6.02    6.40   0
  10  -2  -2    6.93    6.37   0
 -10   2   2    8.43    6.72   0
   9  -2  -2  386.57    9.02   0
  -9   2   2  391.54    8.79   0
   9  -2  -2  376.00    9.02   0
   9  -2  -2  377.80    9.07   0
   8  -2  -2   18.43    7.08   0
  -8   2   2    9.53    6.81   0
   8  -2  -2    9.01    6.39   0
   8  -2  -2   16.16    6.53   0
   7  -2  -2   51.53    5.80   0
   7  -2  -2   48.83    6.64   0
  -7   2   2   45.30    6.68   0
   7  -2  -2   45.01    6.75   0
   6  -2  -2  102.31    7.29   0
   6  -2  -2   98.25    7.04   0
   6  -2  -2   94.04    7.18   0
  -6   2   2   99.79    5.89   0
  -5   2   2    0.99    5.30   0
   5  -2  -2    3.36    6.87   0
   5  -2  -2    1.56    6.52   0
   5  -2  -2    0.66    5.29   0
  -4   2   2  228.13    7.70   0
   4  -2  -2  224.59    8.42   0
   4  -2  -2  219.82    9.02   0
   4  -2  -2  233.95    8.42   0
   3  -2  -2  519.25   10.89   0
  -3   2   2  487.52   11.00   0
   3  -2  -2  491.22   11.37   0
  -2   2   2   32.15    6.39   0
  -2   2   2   31.51    8.39   0
   2  -2  -2   34.00    7.64   0
   2  -2  -2   28.73    9.15   0
  -1   2   2 1568.38   20.12   0
   1  -2  -2 1495.88   24.40   0
  -1   2   2 1464.46   23.30   0
   1  -2  -2 1527.05   20.01   0
   0  -2  -2  248.26   19.14   0
   0   2   2  227.45   16.75   0
   0  -2  -2  241.74   11.84   0
   0   2   2  245.93   11.79   0
   1   2   2  872.18   18.14   0
  -1  -2  -2  858.75   18.09   0
   2   2   2   20.24   15.38   0
  -2  -2  -2   20.07   14.35   0
  -2  -2  -2   22.01    9.83   0
   2   2   2   18.20   11.36   0
  -3  -2  -2 9962.66   56.02   0
  -3  -2  -2 9715.62   51.10   0
   3   2   2 9999.99   52.01   0
   3   2   2 9655.39   55.22   0
  -4  -2  -2  189.58   10.96   0
  -4  -2  -2  185.43   10.95   0
   4   2   2  180.42   10.81   0
   4   2   2  189.50   10.28   0
  -5  -2  -2   14.61    6.92   0
   5   2   2   14.88    7.11   0
  -5  -2  -2   17.35    7.13   0
   5   2   2   17.39    7.03   0
   6   2   2   24.91    7.84   0
  -6  -2  -2   23.15    6.73   0
   6   2   2   23.32    7.14   0
  -6  -2  -2   27.87    6.99   0
  -7  -2  -2  135.74    7.79   0
   7   2   2  139.08    7.96   0
  -7  -2  -2  136.19    7.77   0
   7   2   2  127.89    7.93   0
  -8  -2  -2    4.37    7.25   0
   8   2   2    6.13    6.82   0
   8   2   2    1.63    7.49   0
  -8  -2  -2    3.99    6.52   0
   9   2   2  170.44    7.98   0
   9   2   2  174.07    8.34   0
  -9  -2  -2  176.82    6.83   0
  -9  -2  -2  170.30    7.93   0
 -10  -2  -2    4.40    6.95   0
 -10  -2  -2    3.44    7.52   0
  10   2   2    4.01    7.52   0
  10   2   2   -0.93    6.46   0
 -11  -2  -2   15.89    6.72   0
  11   2   2   29.25    7.40   0
  11   2   2   18.78    7.75   0
 -11  -2  -2   18.07    7.51   0
 -12  -2  -2    4.14    6.91   0
  12   2   2    4.07    6.04   0
  12   2   2    6.47    8.01   0
 -12  -2  -2    7.77    7.02   0
  13   2   2  149.47    8.15   0
 -13  -2  -2  143.01    8.95   0
 -13  -2  -2  152.55    7.02   0
  13   2   2  145.77    8.49   0
  14   2   2   14.80    7.83   0
 -14  -2  -2   23.66    7.45   0
  14   2   2   21.54    7.57   0
  15   2   2    6.66    7.69   0
  15   2   2    4.04    8.30   0
 -15  -2  -2    7.93    7.86   0
  15   2   2    6.21    8.99   0
 -16  -2  -2    5.58    8.46   0
  16   2   2    2.55    9.68   0
  16   2   2    4.65    8.92   0
  16   2   2   -1.47    9.51   0
  14  -3  -2   31.93    8.59   0
  14  -3  -2   38.01    8.71   0
  14  -3  -2   30.13    9.96   0
 -14   3   2   26.86    7.00   0
  13  -3  -2    1.53    7.64   0
  13  -3  -2   -2.07    7.76   0
 -13   3   2    4.59    6.38   0
  13  -3  -2   -0.62    7.73   0
 -12   3   2    2.20    7.35   0
  12  -3  -2    1.45    7.37   0
  12  -3  -2    1.40    7.02   0
  12  -3  -2    2.99    7.34   0
 -11   3   2    5.08    7.08   0
  11  -3  -2    2.79    6.82   0
  11  -3  -2    2.46    6.77   0
  11  -3  -2    1.39    7.18   0
  10  -3  -2  104.07    7.33   0
  10  -3  -2   95.58    7.48   0
 -10   3   2  105.24    7.33   0
  10  -3  -2   99.95    7.24   0
   9  -3  -2   31.34    7.29   0
   9  -3  -2   28.05    6.91   0
   9  -3  -2   28.22    6.93   0
  -9   3   2   25.87    7.00   0
   8  -3  -2   66.03    6.90   0
   8  -3  -2   62.96    7.36   0
  -8   3   2   59.00    7.34   0
   8  -3  -2   60.57    7.00   0
   7  -3  -2  482.72    9.59   0
  -7   3   2  494.31    9.56   0
   7  -3  -2  513.40    9.68   0
   7  -3  -2  494.16   10.09   0
   6  -3  -2   98.52    7.12   0
  -6   3   2  101.43    6.89   0
   6  -3  -2   98.04    7.01   0
   6  -3  -2  106.39    7.37   0
   5  -3  -2  167.36    7.93   0
   5  -3  -2  155.26    7.81   0
  -5   3   2  166.82    7.91   0
   5  -3  -2  154.21    8.45   0
   4  -3  -2    2.46    6.05   0
  -4   3   2    4.44    6.32   0
   4  -3  -2   -0.80    6.53   0
  -4   3   2   -0.39    7.07   0
  -3   3   2    8.11    5.99   0
   3  -3  -2    4.75    5.07   0
   3  -3  -2    9.87    7.55   0
  -3   3   2    8.58    7.12   0
   2  -3  -2  638.05   13.71   0
  -2   3   2  636.22   13.10   0
  -2   3   2  648.34   11.93   0
   2  -3  -2  642.67   11.96   0
   1  -3  -2  784.81   18.17   0
  -1   3   2  798.77   13.77   0
  -1   3   2  789.08   18.56   0
   1  -3  -2  772.76   13.93   0
   0   3   2   11.44    8.46   0
   0   3   2   10.73   14.94   0
   0  -3  -2    9.69   11.57   0
   0  -3  -2    7.06    7.24   0
  -1  -3  -2    9.21   13.54   0
  -1  -3  -2    9.79    9.18   0
   1   3   2    9.06    7.46   0
   1   3   2   11.49   14.40   0
  -2  -3  -2  445.97   19.29   0
   2   3   2  428.60   19.19   0
   2   3   2  422.58   12.94   0
  -2  -3  -2  439.30   13.02   0
  -3  -3  -2  386.00   14.26   0
   3   3   2  380.55   15.21   0
  -3  -3  -2  388.95   11.65   0
   3   3   2  394.03   11.87   0
   4   3   2    9.23    7.16   0
   4   3   2    8.71    8.55   0
  -4  -3  -2    9.21    7.05   0
  -4  -3  -2    8.77    8.28   0
  -5  -3  -2  174.27    8.48   0
   5   3   2  179.85    8.88   0
  -5  -3  -2  175.52    8.58   0
   5   3   2  167.32    8.52   0
  -6  -3  -2   30.59    6.93   0
   6   3   2   32.06    7.09   0
  -6  -3  -2   29.30    6.77   0
   6   3   2   30.27    7.13   0
  -7  -3  -2  111.87    7.41   0
  -7  -3  -2  108.49    7.47   0
   7   3   2  116.32    7.68   0
   7   3   2  100.26    7.59   0
   8   3   2  507.01   10.01   0
  -8  -3  -2  529.75    9.85   0
  -8  -3  -2  515.62   10.21   0
   8   3   2  539.60   11.16   0
   9   3   2  194.84    8.47   0
  -9  -3  -2  204.80    8.81   0
   9   3   2  203.80    8.27   0
  -9  -3  -2  210.14    8.08   0
  10   3   2   47.24    7.81   0
 -10  -3  -2   47.05    6.91   0
 -10  -3  -2   50.90    7.47   0
  10   3   2   50.85    6.61   0
  11   3   2   58.32    7.27   0
 -11  -3  -2   67.86    7.19   0
  11   3   2   51.25    7.78   0
 -11  -3  -2   56.97    7.03   0
  12   3   2   11.84    7.25   0
 -12  -3  -2   11.64    6.83   0
  12   3   2    9.56    7.02   0
 -12  -3  -2    9.69    7.09   0
 -13  -3  -2   32.64    7.12   0
  13   3   2   30.84    7.60   0
  13   3   2   32.14    7.49   0
 -13  -3  -2   44.19    7.11   0
 -14  -3  -2   17.22    8.38   0
 -14  -3  -2   13.81    6.06   0
  14   3   2   12.73    6.42   0
  14   3   2   18.19    7.32   0
  15   3   2   99.29    8.83   0
 -15  -3  -2   94.09    8.39   0
 -15  -3  -2   92.27    8.64   0
  15   3   2   85.95    8.59   0
  16   3   2    3.21    8.78   0
 -16  -3  -2    3.34    6.70   0
  16   3   2    1.93    9.68   0
 -14   4   2    9.99    8.76   0
  14  -4  -2    0.28    8.37   0
  14  -4  -2    4.14    8.57   0
  14  -4  -2    5.39    9.83   0
  13  -4  -2    3.32    6.33   0
 -13   4   2    9.39    6.80   0
  13  -4  -2    4.39    9.04   0
  13  -4  -2    6.97    7.91   0
 -12   4   2    0.95    6.09   0
  12  -4  -2   -2.39    7.29   0
  12  -4  -2    2.09    7.27   0
  12  -4  -2    4.36    7.36   0
 -11   4   2   28.35    7.60   0
  11  -4  -2   21.91    7.30   0
  11  -4  -2   26.87    7.63   0
  11  -4  -2   26.31    7.44   0
  10  -4  -2   20.86    6.92   0
  10  -4  -2   29.37    7.26   0
  10  -4  -2   27.15    7.08   0
 -10   4   2   32.27    7.04   0
   9  -4  -2  118.00    7.78   0
   9  -4  -2  120.59    7.73   0
   9  -4  -2  116.39    7.28   0
  -9   4   2  119.40    6.70   0
   8  -4  -2   47.41    6.99   0
   8  -4  -2   45.30    7.44   0
  -8   4   2   42.39    7.17   0
   8  -4  -2   45.73    6.77   0
   7  -4  -2   82.06    7.03   0
   7  -4  -2   75.29    7.74   0
  -7   4   2   75.79    6.23   0
   7  -4  -2   75.94    7.17   0
  -6   4   2   54.14    7.07   0
   6  -4  -2   47.80    6.62   0
   6  -4  -2   46.59    7.16   0
   6  -4  -2   45.81    6.75   0
  -5   4   2   32.47    6.54   0
   5  -4  -2   30.14    6.77   0
   5  -4  -2   29.80    7.15   0
  -5   4   2   30.51    7.26   0
   4  -4  -2  149.87    7.80   0
   4  -4  -2  138.84    8.30   0
  -4   4   2  149.20    8.59   0
  -4   4   2  144.61    7.57   0
   3  -4  -2   99.52    7.45   0
   3  -4  -2  101.20    8.22   0
  -3   4   2  104.43    8.51   0
  -3   4   2  105.10    6.21   0
  -2   4   2 2440.36   22.47   0
   2  -4  -2 2338.75   21.49   0
   2  -4  -2 2371.29   19.11   0
  -2   4   2 2409.93   19.00   0
   1  -4  -2   92.47    8.85   0
   1  -4  -2   91.86    7.67   0
  -1   4   2  100.37   10.92   0
  -1   4   2   99.95    7.56   0
   0  -4  -2   12.16    6.03   0
   0   4   2   14.11    7.11   0
   0  -4  -2   11.61    9.06   0
   0   4   2   12.51   10.24   0
  -1  -4  -2   21.12    7.56   0
   1   4   2   18.93   10.64   0
   1   4   2   23.41    7.39   0
  -1  -4  -2   20.23    8.94   0
   2   4   2  149.36   12.77   0
   2   4   2  137.52   12.55   0
  -2  -4  -2  140.34    7.60   0
   2   4   2  135.76    8.43   0
   3   4   2   32.55    8.88   0
  -3  -4  -2   30.65    7.01   0
  -3  -4  -2   31.64    8.70   0
   3   4   2   29.06    5.77   0
  -4  -4  -2    2.22    6.65   0
   4   4   2    3.59    8.10   0
  -4  -4  -2    2.08    6.67   0
   4   4   2    0.49    6.73   0
   5   4   2   11.25    6.86   0
  -5  -4  -2   12.82    7.49   0
  -5  -4  -2   14.71    6.78   0
   5   4   2   14.53    5.78   0
  -6  -4  -2  195.98    8.33   0
   6   4   2  195.87    8.74   0
   6   4   2  188.59    8.32   0
  -6  -4  -2  199.40    8.21   0
  -7  -4  -2  202.90    8.09   0
  -7  -4  -2  192.39    8.23   0
   7   4   2  186.57    8.16   0
   7   4   2  194.15    8.45   0
  -8  -4  -2  293.16    8.47   0
   8   4   2  264.70    8.64   0
   8   4   2  284.53    8.80   0
  -8  -4  -2  285.15    8.54   0
   9   4   2    2.20    6.59   0
  -9  -4  -2    1.19    6.38   0
   9   4   2    0.13    6.78   0
  -9  -4  -2    2.07    6.46   0
 -10  -4  -2  356.57    8.68   0
 -10  -4  -2  340.50    8.89   0
  10   4   2  352.72    9.06   0
  10   4   2  324.27    8.86   0
 -11  -4  -2   43.36    7.12   0
  11   4   2   45.62    7.45   0
 -11  -4  -2   45.34    6.82   0
  11   4   2   40.71    7.98   0
 -12  -4  -2    7.92    6.92   0
  12   4   2    5.19    8.20   0
 -12  -4  -2    5.65    6.83   0
  12   4   2    4.38    7.09   0
  13   4   2  116.29    8.06   0
 -13  -4  -2  112.05    7.79   0
 -13  -4  -2  118.76    7.73   0
  13   4   2  116.29    7.87   0
 -14  -4  -2   46.33    7.61   0
  14   4   2   45.17    7.93   0
 -14  -4  -2   47.15    7.64   0
  14   4   2   42.11    7.92   0
  15   4   2    4.88    7.99   0
 -15  -4  -2    4.96    7.72   0
 -15  -4  -2    4.43    7.54   0
  15   4   2   -1.46    9.14   0
  16   4   2    6.42    8.69   0
 -16  -4  -2    5.76    8.41   0
  16   4   2    3.18    8.42   0
 -16  -4  -2    4.57    8.19   0
  14  -5  -2   16.14   10.09   0
  14  -5  -2    9.82    8.89   0
  14  -5  -2    6.99    8.65   0
 -14   5   2    9.62    7.22   0
  13  -5  -2   58.50    8.75   0
  13  -5  -2   49.23    8.77   0
 -13   5   2   72.97    8.35   0
  13  -5  -2   52.88    8.55   0
  12  -5  -2   16.57    7.90   0
  12  -5  -2   20.40    7.74   0
  12  -5  -2   20.69    7.62   0
 -12   5   2   21.55    7.85   0
  11  -5  -2   17.30    7.20   0
  11  -5  -2   17.47    7.57   0
 -11   5   2   15.57    6.28   0
  11  -5  -2   15.84    7.18   0
  10  -5  -2   -2.49    7.16   0
  10  -5  -2    3.99    6.82   0
  10  -5  -2   -1.26    6.72   0
 -10   5   2    1.65    7.16   0
   9  -5  -2  301.50    8.63   0
   9  -5  -2  296.26    8.57   0
  -9   5   2  300.77    7.80   0
   9  -5  -2  288.47    8.97   0
   8  -5  -2   38.55    7.08   0
  -8   5   2   37.63    7.50   0
   8  -5  -2   38.82    6.73   0
   8  -5  -2   38.46    7.04   0
  -7   5   2   17.19    7.35   0
   7  -5  -2   17.22    6.28   0
   7  -5  -2    7.42    6.69   0
   7  -5  -2   19.78    6.36   0
   6  -5  -2    2.35    7.22   0
   6  -5  -2    3.22    6.67   0
  -6   5   2    8.77    7.36   0
   5  -5  -2    2.61    6.71   0
  -5   5   2    4.15    7.13   0
   5  -5  -2   -0.60    6.24   0
  -5   5   2    0.70    6.07   0
  -4   5   2   68.12    6.97   0
  -4   5   2   70.90    7.91   0
   4  -5  -2   64.53    7.83   0
   4  -5  -2   69.10    7.03   0
   3  -5  -2  733.45   11.23   0
  -3   5   2  731.24   11.08   0
  -3   5   2  765.07   12.78   0
   3  -5  -2  714.93   12.10   0
   2  -5  -2   25.16    8.05   0
  -2   5   2   23.58    6.55   0
  -2   5   2   26.09    8.03   0
   2  -5  -2   23.97    5.62   0
  -1   5   2   63.22    9.57   0
   1  -5  -2   59.27    6.99   0
   1  -5  -2   58.87    7.46   0
  -1   5   2   60.05    7.06   0
   0   5   2  759.50   15.64   0
   0  -5  -2  757.69   12.21   0
   0   5   2  770.21   11.37   0
   0  -5  -2  755.45   15.06   0
   1   5   2   24.71    5.77   0
  -1  -5  -2   25.44    8.20   0
  -1  -5  -2   24.09    7.00   0
   1   5   2   28.95    8.61   0
  -2  -5  -2    6.29    6.68   0
   2   5   2    6.36    6.83   0
   2   5   2    1.35    8.86   0
   2   5   2    2.37    8.82   0
   3   5   2 1225.85   18.90   0
   3   5   2 1260.00   19.62   0
  -3  -5  -2 1244.22   13.97   0
   3   5   2 1238.72   14.52   0
  -4  -5  -2  959.36   12.89   0
  -4  -5  -2  978.92   16.01   0
   4   5   2  969.37   16.00   0
   4   5   2  971.08   13.05   0
   5   5   2  195.72    9.67   0
  -5  -5  -2  201.31    9.22   0
   5   5   2  205.58    8.55   0
  -5  -5  -2  200.53    7.29   0
  -6  -5  -2    3.71    6.72   0
  -6  -5  -2   -0.09    7.15   0
   6   5   2   -1.87    6.90   0
   6   5   2   -0.12    6.44   0
  -7  -5  -2   28.00    6.79   0
   7   5   2   28.66    7.56   0
  -7  -5  -2   27.51    6.16   0
   7   5   2   30.91    6.98   0
  -8  -5  -2   13.35    6.64   0
   8   5   2   11.32    6.65   0
   8   5   2    9.25    6.88   0
  -8  -5  -2   11.72    7.34   0
   9   5   2   42.75    6.78   0
  -9  -5  -2   41.70    6.59   0
  -9  -5  -2   43.77    6.90   0
   9   5   2   38.67    6.94   0
 -10  -5  -2  122.14    7.42   0
  10   5   2  121.54    7.67   0
  10   5   2  127.22    7.73   0
 -10  -5  -2  128.93    7.32   0
 -11  -5  -2   45.58    6.86   0
  11   5   2   45.07    7.05   0
 -11  -5  -2   51.95    6.99   0
  11   5   2   48.99    7.24   0
 -12  -5  -2    4.56    6.69   0
  12   5   2    8.90    7.23   0
 -12  -5  -2    6.84    7.03   0
  12   5   2    7.85    7.07   0
  13   5   2   41.30    7.57   0
 -13  -5  -2   36.60    7.37   0
  13   5   2   44.80    7.31   0
 -13  -5  -2   40.33    7.21   0
 -14  -5  -2    9.47    8.44   0
  14   5   2    4.12    7.95   0
 -14  -5  -2    7.26    7.34   0
  14   5   2   10.58    7.39   0
  15   5   2   29.62    8.35   0
 -15  -5  -2   25.87    7.96   0
  15   5   2   26.66    7.88   0
 -15  -5  -2   21.39    8.95   0
  16   5   2   13.99    8.68   0
  16   5   2   13.25    8.92   0
 -16  -5  -2   13.25    8.31   0
 -16  -5  -2    4.82    8.48   0
 -13   6   2   -1.48    8.72   0
  13  -6  -2    2.32    8.53   0
  13  -6  -2    6.01    8.17   0
  13  -6  -2    4.42    9.70   0
  12  -6  -2    2.20    9.10   0
  12  -6  -2    6.09    6.54   0
 -12   6   2    1.10    8.10   0
  12  -6  -2    1.22    8.04   0
 -11   6   2   19.95    7.69   0
  11  -6  -2   16.53    7.89   0
  11  -6  -2   15.22    7.82   0
  11  -6  -2   15.26    7.50   0
 -10   6   2   22.68    7.64   0
  10  -6  -2   23.67    8.40   0
  10  -6  -2   28.30    7.57   0
  10  -6  -2   16.55    7.26   0
   9  -6  -2    4.10    7.30   0
   9  -6  -2    5.10    6.91   0
   9  -6  -2    6.75    6.60   0
  -9   6   2    3.49    7.33   0
   8  -6  -2   17.11    6.78   0
   8  -6  -2   11.72    7.11   0
   8  -6  -2   17.01    6.45   0
  -8   6   2   19.66    7.45   0
   7  -6  -2  158.70    7.71   0
   7  -6  -2  147.77    8.32   0
  -7   6   2  161.65    8.09   0
   6  -6  -2    5.38    7.15   0
   6  -6  -2    0.52    6.50   0
  -6   6   2   -0.81    6.50   0
  -6   6   2    1.69    6.48   0
   5  -6  -2    5.09    7.14   0
  -5   6   2    1.73    6.19   0
   5  -6  -2   -1.88    6.50   0
  -5   6   2    5.33    7.39   0
  -4   6   2  280.21    9.19   0
  -4   6   2  284.60    8.21   0
   4  -6  -2  274.55    8.41   0
   4  -6  -2  259.83    8.78   0
  -3   6   2  201.97    9.18   0
  -3   6   2  198.16    7.64   0
   3  -6  -2  182.85    8.29   0
   3  -6  -2  183.77    7.89   0
  -2   6   2   75.41    6.90   0
   2  -6  -2   75.45    7.40   0
   2  -6  -2   73.79    6.96   0
  -2   6   2   73.46    9.35   0
   1  -6  -2  274.80    9.81   0
  -1   6   2  289.05   10.91   0
   1  -6  -2  290.76    8.47   0
  -1   6   2  283.87    8.46   0
   0   6   2    1.30    6.27   0
   0   6   2   -1.90    8.12   0
   0  -6  -2    1.33    6.41   0
   0  -6  -2    0.29    7.53   0
   1   6   2   15.12    6.51   0
  -1  -6  -2   14.72    7.68   0
  -1  -6  -2   15.74    5.49   0
   1   6   2   13.50    8.07   0
   2   6   2    4.59    7.47   0
  -2  -6  -2    4.03    6.56   0
   2   6   2    0.28    6.54   0
   3   6   2   12.19    8.41   0
   3   6   2   16.94    6.73   0
  -3  -6  -2   17.30    5.42   0
   3   6   2   15.80    8.35   0
   4   6   2   10.97    7.51   0
   4   6   2   11.20    6.70   0
  -4  -6  -2    7.91    6.64   0
   5   6   2  269.76    8.48   0
  -5  -6  -2  255.51    8.30   0
   5   6   2  260.08    9.61   0
  -5  -6  -2  275.05    8.91   0
  -6  -6  -2  252.56    8.93   0
   6   6   2  240.70    9.13   0
   6   6   2  243.45    8.62   0
  -6  -6  -2  232.31    7.20   0
   7   6   2   67.58    6.05   0
   7   6   2   69.12    6.92   0
  -7  -6  -2   71.65    6.77   0
  -7  -6  -2   74.12    6.87   0
  -8  -6  -2  260.90    8.36   0
   8   6   2  261.77    8.61   0
  -8  -6  -2  254.30    8.23   0
   8   6   2  243.86    8.51   0
  -9  -6  -2   59.61    6.55   0
  -9  -6  -2   55.78    7.16   0
   9   6   2   57.56    7.67   0
   9   6   2   67.57    7.73   0
 -10  -6  -2  139.32    7.46   0
  10   6   2  148.72    7.86   0
 -10  -6  -2  152.93    7.66   0
  10   6   2  140.28    7.71   0
  11   6   2   10.00    7.75   0
 -11  -6  -2   12.22    6.80   0
  11   6   2    9.42    6.51   0
 -11  -6  -2   13.57    7.84   0
  12   6   2    8.27    6.96   0
 -12  -6  -2   13.20    6.79   0
  12   6   2    5.87    6.75   0
 -12  -6  -2   13.93    6.70   0
  13   6   2    3.67    7.16   0
 -13  -6  -2    0.40    7.29   0
  13   6   2    7.51    7.31   0
 -13  -6  -2    1.87    7.11   0
  14   6   2    1.26    7.43   0
 -14  -6  -2   -2.19    7.09   0
  14   6   2    4.01    7.43   0
 -14  -6  -2   -2.19    7.54   0
 -15  -6  -2    3.98    7.64   0
  15   6   2    5.62    8.10   0
 -15  -6  -2    2.36    8.00   0
  15   6   2    4.61    8.22   0
 -16  -6  -2    5.59    8.32   0
  16   6   2   -4.13    8.67   0
  16   6   2    6.03    8.49   0
 -16  -6  -2    2.88    8.36   0
  13  -7  -2    6.27    8.70   0
  13  -7  -2    7.62    9.01   0
  13  -7  -2   13.27   10.12   0
  12  -7  -2    8.51    8.51   0
  12  -7  -2   15.14    8.01   0
  12  -7  -2   11.97    8.28   0
 -12   7   2    4.80    8.36   0
  11  -7  -2   19.45    7.76   0
  11  -7  -2   16.01    7.61   0
 -11   7   2   15.09    8.01   0
  11  -7  -2   19.47    6.52   0
  10  -7  -2    3.41    7.29   0
 -10   7   2   -4.33    7.60   0
  10  -7  -2    6.64    8.58   0
  10  -7  -2    0.01    7.07   0
   9  -7  -2   30.77    7.23   0
   9  -7  -2   34.43    7.31   0
  -9   7   2   37.56    7.78   0
   9  -7  -2   30.57    7.30   0
   8  -7  -2    3.39    6.72   0
   8  -7  -2    7.25    7.03   0
  -8   7   2    0.56    7.44   0
   8  -7  -2    5.22    6.78   0
   7  -7  -2   19.51    7.19   0
   7  -7  -2   22.71    6.86   0
  -7   7   2   17.15    7.51   0
   6  -7  -2  119.10    7.51   0
   6  -7  -2  113.21    8.19   0
  -6   7   2  117.55    8.35   0
  -6   7   2  112.41    7.09   0
   5  -7  -2  187.93    8.09   0
  -5   7   2  195.64    7.74   0
   5  -7  -2  187.49    8.38   0
  -5   7   2  194.17    8.79   0
  -4   7   2   16.50    7.68   0
  -4   7   2   18.47    6.50   0
   4  -7  -2   17.80    6.87   0
   4  -7  -2   16.61    6.80   0
  -3   7   2   48.40    6.41   0
   3  -7  -2   43.75    6.89   0
  -3   7   2   39.21    7.75   0
   3  -7  -2   38.74    6.68   0
  -2   7   2 1415.98   16.29   0
   2  -7  -2 1380.06   13.58   0
  -2   7   2 1418.33   13.48   0
   2  -7  -2 1312.71   14.55   0
   1  -7  -2   33.54    6.58   0
   1  -7  -2   28.24    6.44   0
  -1   7   2   26.38    7.25   0
  -1   7   2   35.32    6.48   0
   0   7   2   66.24    6.52   0
   0   7   2   61.78    7.47   0
   0  -7  -2   62.55    7.68   0
   0  -7  -2   67.48    6.67   0
  -1  -7  -2  614.66   12.47   0
   1   7   2  610.57   12.83   0
   1   7   2  620.04   10.21   0
  -1  -7  -2  620.45    9.52   0
   2   7   2   30.73    6.41   0
  -2  -7  -2   23.54    5.39   0
   2   7   2   26.39    7.49   0
   3   7   2  509.88    9.79   0
   3   7   2  548.50   12.10   0
  -3  -7  -2  505.18    9.79   0
   3   7   2  511.39   11.94   0
   4   7   2  135.28    7.24   0
   4   7   2  133.37    8.34   0
  -4  -7  -2  125.65    7.14   0
   4   7   2  133.11    8.95   0
   5   7   2   22.43    5.62   0
  -5  -7  -2   23.01    5.38   0
   5   7   2   27.04    6.80   0
  -6  -7  -2   57.51    7.20   0
   6   7   2   47.69    7.39   0
   6   7   2   52.74    7.02   0
  -6  -7  -2   53.31    5.53   0
  -7  -7  -2   -0.22    6.11   0
   7   7   2    0.77    6.33   0
  -7  -7  -2   -0.40    6.33   0
   7   7   2   -2.28    6.70   0
   8   7   2   91.92    7.80   0
   8   7   2   90.72    7.31   0
  -8  -7  -2   94.24    7.52   0
  -8  -7  -2   98.85    7.20   0
   9   7   2   23.55    6.46   0
  -9  -7  -2   25.43    6.17   0
   9   7   2   20.01    7.47   0
  -9  -7  -2   21.53    7.24   0
 -10  -7  -2  111.64    7.29   0
  10   7   2   97.32    7.40   0
  10   7   2  108.55    7.84   0
 -10  -7  -2  101.26    7.74   0
  11   7   2   13.25    6.95   0
 -11  -7  -2   14.14    6.79   0
  11   7   2   16.68    6.93   0
 -11  -7  -2   18.18    6.75   0
  12   7   2    6.11    7.06   0
 -12  -7  -2    3.48    6.93   0
 -12  -7  -2    6.01    6.66   0
  12   7   2    2.09    6.70   0
  13   7   2   21.02    7.41   0
  13   7   2   23.36    7.47   0
 -13  -7  -2   26.28    7.28   0
 -13  -7  -2   21.96    7.21   0
 -14  -7  -2   95.44    8.06   0
  14   7   2   84.78    8.20   0
  14   7   2   74.65    8.13   0
 -14  -7  -2   77.28    8.06   0
 -15  -7  -2    0.88    7.73   0
  15   7   2    0.37    8.10   0
 -15  -7  -2    0.55    7.92   0
  15   7   2    6.00    9.21   0
  16   7   2   30.58    8.82   0
 -16  -7  -2   21.58    8.74   0
 -16  -7  -2   16.45    8.37   0
  16   7   2   22.10    8.93   0
  12  -8  -2   14.06    8.49   0
 -12   8   2   24.24    8.87   0
  12  -8  -2   20.04   10.00   0
  12  -8  -2   21.62    7.24   0
  11  -8  -2   10.07    8.04   0
 -11   8   2    1.94    8.31   0
  11  -8  -2    1.34    8.13   0
  11  -8  -2    0.55    8.09   0
  10  -8  -2   34.84    8.00   0
 -10   8   2   25.57    7.94   0
  10  -8  -2   19.07    8.40   0
  10  -8  -2   20.60    7.83   0
  -9   8   2   85.45    8.10   0
   9  -8  -2   84.41    7.86   0
   9  -8  -2   86.45    7.85   0
   9  -8  -2   93.71    8.10   0
  -8   8   2    0.17    7.56   0
   8  -8  -2   -3.78    7.24   0
   8  -8  -2   -3.21    6.98   0
   7  -8  -2  128.05    7.65   0
  -7   8   2  133.55    7.54   0
   7  -8  -2  122.56    7.77   0
  -7   8   2  135.45    8.13   0
  -6   8   2   17.00    7.24   0
   6  -8  -2   15.63    6.88   0
  -6   8   2   18.58    6.59   0
   6  -8  -2   17.56    7.00   0
   5  -8  -2  105.50    7.46   0
  -5   8   2  101.68    7.37   0
  -5   8   2  103.68    8.20   0
   5  -8  -2   91.04    7.73   0
   4  -8  -2  223.33    8.46   0
  -4   8   2  226.35    8.09   0
  -4   8   2  232.25    9.05   0
   4  -8  -2  218.10    7.83   0
   3  -8  -2  161.62    7.69   0
  -3   8   2  157.46    8.66   0
   3  -8  -2  151.82    7.60   0
  -3   8   2  152.74    7.57   0
  -2   8   2  472.13    8.93   0
   2  -8  -2  436.30   10.27   0
  -2   8   2  458.19   11.39   0
   2  -8  -2  447.03    9.19   0
  -1   8   2   10.30    6.07   0
   1  -8  -2    6.60    7.30   0
   1  -8  -2    7.18    5.28   0
  -1   8   2    8.70    8.16   0
   0  -8  -2  114.28    6.86   0
   0   8   2  115.11    8.18   0
   0  -8  -2  112.09    7.86   0
   0   8   2  115.58    6.67   0
   1   8   2   72.95    7.81   0
  -1  -8  -2   67.47    7.18   0
  -1  -8  -2   67.84    5.58   0
   1   8   2   75.87    5.46   0
   2   8   2   63.71    7.66   0
  -2  -8  -2   71.93    6.47   0
  -2  -8  -2   66.35    7.29   0
   2   8   2   73.10    6.50   0
  -3  -8  -2  255.65    7.86   0
   3   8   2  269.39    7.93   0
   3   8   2  260.38    9.48   0
   3   8   2  272.94    9.35   0
   4   8   2    6.19    6.53   0
   4   8   2    9.73    6.44   0
  -4  -8  -2    9.63    5.01   0
   4   8   2    3.04    6.22   0
   5   8   2  110.12    8.09   0
   5   8   2  111.70    7.10   0
  -5  -8  -2  112.04    6.94   0
   5   8   2  112.31    8.09   0
   6   8   2    9.34    6.69   0
  -6  -8  -2    8.46    6.23   0
   6   8   2    9.19    6.45   0
  -7  -8  -2    7.72    7.51   0
   7   8   2    9.10    7.78   0
  -7  -8  -2   10.38    6.71   0
   7   8   2   12.56    7.04   0
   8   8   2   43.73    7.67   0
   8   8   2   46.07    6.91   0
  -8  -8  -2   44.17    7.06   0
  -8  -8  -2   45.37    7.35   0
  -9  -8  -2   46.53    7.18   0
   9   8   2   38.48    7.34   0
   9   8   2   34.20    6.97   0
  -9  -8  -2   35.90    6.68   0
 -10  -8  -2    3.15    6.84   0
  10   8   2    5.26    6.78   0
  10   8   2   -2.81    7.00   0
 -10  -8  -2    2.52    6.73   0
 -11  -8  -2    3.95    6.61   0
  11   8   2    6.54    7.00   0
  11   8   2    2.25    6.77   0
 -11  -8  -2    3.10    6.69   0
 -12  -8  -2   -0.83    6.94   0
  12   8   2    4.01    7.29   0
  12   8   2    1.58    8.14   0
 -12  -8  -2    4.29    6.74   0
 -13  -8  -2    5.66    7.48   0
 -13  -8  -2    5.06    7.06   0
  13   8   2    5.08    7.38   0
  13   8   2    2.59    7.63   0
 -14  -8  -2   10.22    7.68   0
  14   8   2    4.15    7.79   0
  14   8   2   10.27    7.90   0
 -14  -8  -2    6.75    7.52   0
  15   8   2   21.47    8.25   0
 -15  -8  -2   25.58    8.18   0
 -15  -8  -2   25.51    8.05   0
  15   8   2   25.16    8.35   0
  16   8   2    9.46    9.24   0
 -16  -8  -2   20.19    9.01   0
 -16  -8  -2   20.89    8.78   0
  16   8   2   17.70    8.95   0
  11  -9  -2   12.25    8.36   0
  11  -9  -2    9.59    8.50   0
 -11   9   2    9.76    8.41   0
  11  -9  -2   11.53    8.38   0
  10  -9  -2   30.64    8.20   0
  10  -9  -2   24.78    7.97   0
  10  -9  -2   29.57    8.03   0
 -10   9   2   28.32    8.17   0
   9  -9  -2   20.60    7.75   0
   9  -9  -2   14.20    7.56   0
  -9   9   2   20.37    7.88   0
   9  -9  -2   20.05    7.63   0
  -8   9   2   70.26    8.10   0
   8  -9  -2   76.71    7.98   0
   8  -9  -2   84.25    8.01   0
   7  -9  -2    4.43    7.06   0
  -7   9   2    3.30    6.77   0
   7  -9  -2   -4.46    7.04   0
  -7   9   2    3.76    7.48   0
  -6   9   2   23.82    6.66   0
  -6   9   2   20.10    7.67   0
   6  -9  -2   15.41    7.01   0
   6  -9  -2   17.11    7.36   0
   5  -9  -2   33.68    6.82   0
  -5   9   2   29.45    6.80   0
  -5   9   2   30.78    8.92   0
   5  -9  -2   36.27    6.98   0
  -4   9   2  263.70    8.13   0
   4  -9  -2  257.43    8.58   0
  -4   9   2  267.96    9.21   0
   4  -9  -2  268.36    8.44   0
   3  -9  -2    3.48    6.95   0
  -3   9   2    4.66    8.28   0
   3  -9  -2    0.69    6.29   0
  -3   9   2    2.85    5.46   0
   2  -9  -2  172.56    6.65   0
  -2   9   2  176.52    7.80   0
  -2   9   2  179.59    8.60   0
   2  -9  -2  163.56    7.39   0
  -1   9   2   23.49    6.54   0
   1  -9  -2   32.50    6.70   0
  -1   9   2   23.62    8.34   0
   1  -9  -2   16.01    7.35   0
   0   9   2   32.00    7.25   0
   0  -9  -2   33.57    6.51   0
   0   9   2   34.96    6.27   0
   0  -9  -2   36.24    6.56   0
   1   9   2   10.37    6.03   0
  -1  -9  -2   13.83    5.23   0
  -1  -9  -2   12.78    6.17   0
   1   9   2   18.25    7.68   0
  -2  -9  -2   12.02    6.38   0
  -2  -9  -2   11.98    7.14   0
   2   9   2   12.44    7.53   0
   2   9   2   10.25    6.35   0
   3   9   2   31.66    7.23   0
   3   9   2   26.11    7.51   0
  -3  -9  -2   25.84    5.33   0
   3   9   2   25.78    6.61   0
  -4  -9  -2    1.85    6.35   0
   4   9   2    9.17    7.11   0
   4   9   2   10.22    6.37   0
   4   9   2   10.03    7.13   0
   5   9   2    3.08    5.12   0
  -5  -9  -2    6.68    6.40   0
   5   9   2   -0.46    7.35   0
   5   9   2   -0.44    6.33   0
   6   9   2   92.88    7.45   0
   6   9   2   99.47    8.26   0
   6   9   2   91.47    7.11   0
  -6  -9  -2   94.59    7.03   0
   7   9   2   41.85    8.07   0
   7   9   2   52.24    6.99   0
  -7  -9  -2   41.24    5.69   0
  -8  -9  -2  132.06    7.42   0
  -8  -9  -2  149.08    8.63   0
   8   9   2  147.04    7.71   0
   8   9   2  141.64    8.84   0
   9   9   2  138.77    7.67   0
   9   9   2  158.18    6.82   0
  -9  -9  -2  144.63    7.52   0
  -9  -9  -2  152.98    7.60   0
  10   9   2   10.14    5.71   0
 -10  -9  -2   15.19    7.71   0
  10   9   2    8.46    6.88   0
 -10  -9  -2   10.51    6.80   0
 -11  -9  -2   20.25    6.86   0
  11   9   2   23.90    6.91   0
  11   9   2   23.03    7.06   0
 -11  -9  -2   28.69    7.04   0
  12   9   2   11.98    7.33   0
 -12  -9  -2   13.91    7.18   0
  12   9   2   11.10    7.07   0
 -12  -9  -2   14.41    7.15   0
 -13  -9  -2    1.96    7.15   0
  13   9   2   -0.67    7.63   0
  13   9   2    2.08    7.35   0
 -13  -9  -2    4.06    7.53   0
 -14  -9  -2    5.57    7.93   0
 -14  -9  -2   11.37    7.79   0
  14   9   2   15.53    8.05   0
  14   9   2   11.23    8.05   0
 -15  -9  -2   11.29    8.36   0
 -15  -9  -2   12.50    7.90   0
  15   9   2    5.73    8.40   0
  15   9   2    3.32    8.28   0
 -11  10   2   10.97    8.93   0
  11 -10  -2    3.91    8.63   0
  10 -10  -2   18.12    8.06   0
 -10  10   2   15.05    6.94   0
  10 -10  -2   15.98    8.49   0
  10 -10  -2   15.49    7.04   0
   9 -10  -2    3.65    7.89   0
   9 -10  -2    2.65    7.78   0
  -9  10   2    8.64    8.02   0
   9 -10  -2   -1.18    7.53   0
   8 -10  -2    4.53    8.75   0
  -8  10   2    6.87    6.49   0
   8 -10  -2    6.91    7.71   0
   7 -10  -2   10.28    7.46   0
   7 -10  -2   17.07    7.45   0
  -7  10   2   14.45    7.00   0
  -7  10   2   14.24    7.55   0
   6 -10  -2   12.77    7.10   0
  -6  10   2   10.59    6.70   0
  -6  10   2    8.50    7.36   0
   6 -10  -2   13.40    7.00   0
  -5  10   2   61.07    6.91   0
   5 -10  -2   56.16    7.13   0
   5 -10  -2   54.13    7.17   0
  -5  10   2   58.18    7.72   0
   4 -10  -2   23.61    6.93   0
  -4  10   2   23.19    7.57   0
  -4  10   2   25.13    6.75   0
   4 -10  -2   20.72    6.94   0
   3 -10  -2   18.43    6.08   0
  -3  10   2   13.07    7.62   0
  -3  10   2   14.07    7.02   0
   3 -10  -2   14.60    6.72   0
   2 -10  -2  656.02   10.70   0
  -2  10   2  735.93   11.99   0
   2 -10  -2  710.76   10.96   0
  -2  10   2  706.56   10.84   0
  -1  10   2   66.56    7.87   0
   1 -10  -2   67.35    8.06   0
  -1  10   2   67.74    5.76   0
   1 -10  -2   66.12    6.04   0
   0  10   2  249.55    7.97   0
   0 -10  -2  230.19    8.30   0
   0 -10  -2  238.95    8.03   0
   0  10   2  228.16    9.12   0
   1  10   2  130.96    7.10   0
   1  10   2  124.59    9.06   0
  -1 -10  -2  128.53    7.27   0
  -1 -10  -2  122.60    8.54   0
   2  10   2    2.17    5.30   0
  -2 -10  -2    9.16    7.38   0
  -2 -10  -2   11.17    6.43   0
   2  10   2    8.44    7.86   0
   3  10   2   43.22    8.28   0
   3  10   2   46.33    5.52   0
  -3 -10  -2   44.92    6.81   0
   3  10   2   48.90    7.81   0
   4  10   2   22.87    6.86   0
   4  10   2   21.97    6.62   0
  -4 -10  -2   28.79    6.60   0
   4  10   2   29.44    7.55   0
  -5 -10  -2   35.70    5.50   0
   5  10   2   29.10    6.69   0
   5  10   2   37.56    7.62   0
   5  10   2   34.84    5.45   0
   6  10   2   58.96    7.94   0
  -6 -10  -2   54.55    6.83   0
   6  10   2   54.55    8.01   0
   6  10   2   62.93    5.82   0
   7  10   2   -1.85    7.68   0
   7  10   2    0.17    7.74   0
   7  10   2    0.70    6.57   0
  -7 -10  -2    7.19    6.50   0
  -8 -10  -2   -0.22    6.55   0
   8  10   2   -2.38    6.77   0
   8  10   2   -0.36    7.30   0
   9  10   2    2.63    6.52   0
  -9 -10  -2    1.89    6.25   0
   9  10   2    4.67    6.96   0
  -9 -10  -2   -0.52    6.77   0
 -10 -10  -2   25.10    6.92   0
 -10 -10  -2   27.35    6.71   0
  10  10   2   24.84    6.89   0
  10  10   2   30.94    7.13   0
 -11 -10  -2   47.82    7.39   0
  11  10   2   42.08    7.44   0
 -11 -10  -2   47.48    7.44   0
  11  10   2   50.59    7.47   0
 -12 -10  -2   21.72    7.56   0
  12  10   2   21.60    7.36   0
 -12 -10  -2   20.89    7.17   0
  12  10   2   16.39    7.68   0
 -13 -10  -2    7.66    7.56   0
 -13 -10  -2   20.04    7.62   0
  13  10   2   11.58    7.82   0
  13  10   2   14.48    7.71   0
 -14 -10  -2   13.76    7.95   0
  14  10   2   15.93    7.92   0
  14  10   2   10.74    7.88   0
 -14 -10  -2    6.09    7.81   0
 -15 -10  -2    3.15    8.39   0
  15  10   2    4.31    9.77   0
  15  10   2    4.68    8.43   0
 -15 -10  -2    6.06    8.37   0
  10 -11  -2   20.22    8.69   0
 -10  11   2   15.65    9.30   0
  10 -11  -2   23.30    8.94   0
  10 -11  -2   20.08    8.86   0
   9 -11  -2   19.47    8.47   0
   9 -11  -2   11.35    8.22   0
  -9  11   2    7.68    8.50   0
   8 -11  -2    3.84    7.81   0
  -8  11   2    5.40    7.90   0
  -8  11   2    4.86    7.64   0
   8 -11  -2    3.28    7.72   0
  -7  11   2   62.77    7.81   0
   7 -11  -2   63.56    7.98   0
  -7  11   2   67.95    8.20   0
   7 -11  -2   71.62    8.10   0
  -6  11   2   58.16    7.92   0
  -6  11   2   55.06    7.62   0
   6 -11  -2   54.10    7.39   0
   6 -11  -2   57.09    8.06   0
   5 -11  -2   13.03    7.27   0
   5 -11  -2    4.88    6.99   0
  -5  11   2   10.27    6.86   0
  -5  11   2   10.69    7.51   0
   4 -11  -2   13.71    7.06   0
   4 -11  -2   14.35    6.75   0
  -4  11   2   14.57    7.71   0
  -4  11   2   10.74    6.96   0
   3 -11  -2   26.05    6.96   0
  -3  11   2   18.79    7.87   0
   3 -11  -2   16.57    6.86   0
  -3  11   2   16.50    6.74   0
  -2  11   2    9.67    5.37   0
  -2  11   2   17.42    7.44   0
   2 -11  -2   10.42    6.54   0
   2 -11  -2   11.80    6.84   0
   1 -11  -2   29.36    6.77   0
  -1  11   2   35.10    6.86   0
   1 -11  -2   39.68    6.94   0
  -1  11   2   34.15    8.75   0
   0  11   2    2.11    6.42   0
   0 -11  -2    1.64    7.62   0
   0 -11  -2    6.72    6.69   0
   0  11   2    7.72    8.43   0
  -1 -11  -2   10.43    7.77   0
   1  11   2   12.39    8.41   0
   1  11   2   10.09    5.33   0
  -1 -11  -2   11.51    6.72   0
  -2 -11  -2   16.22    5.42   0
   2  11   2   20.21    5.39   0
   2  11   2   18.61    8.35   0
   3  11   2   15.38    6.34   0
   3  11   2   10.15    7.53   0
  -3 -11  -2   16.65    6.39   0
   3  11   2   13.23    8.00   0
   4  11   2    8.45    6.34   0
   4  11   2    0.56    7.84   0
   4  11   2    3.06    7.41   0
  -4 -11  -2    1.51    6.34   0
   5  11   2    9.77    6.42   0
   5  11   2    6.62    6.62   0
  -5 -11  -2    6.00    5.24   0
   5  11   2    5.08    7.81   0
   6  11   2    0.33    6.67   0
   6  11   2   -0.14    7.53   0
  -6 -11  -2    0.28    6.55   0
   6  11   2    3.16    7.38   0
  -7 -11  -2   11.00    6.64   0
   7  11   2   12.99    6.33   0
   7  11   2    8.91    7.33   0
   7  11   2   12.18    5.63   0
   8  11   2   13.80    7.74   0
   8  11   2   19.93    5.74   0
  -8 -11  -2   16.53    6.73   0
   8  11   2   12.42    7.58   0
   9  11   2   50.31    7.23   0
   9  11   2   52.43    8.12   0
   9  11   2   55.77    6.98   0
  -9 -11  -2   52.15    6.98   0
 -10 -11  -2   -1.35    7.12   0
  10  11   2    2.62    7.21   0
  10  11   2   -0.45    6.93   0
  11  11   2    2.56    8.36   0
  11  11   2    1.21    7.39   0
 -11 -11  -2    1.64    7.15   0
 -11 -11  -2   -3.36    7.40   0
 -12 -11  -2   33.49    8.74   0
 -12 -11  -2   34.79    7.80   0
  12  11   2   29.96    7.52   0
  12  11   2   40.26    7.90   0
  13  11   2    9.59    7.81   0
  13  11   2   10.10    6.67   0
 -13 -11  -2   12.63    6.53   0
 -13 -11  -2    5.87    8.81   0
 -14 -11  -2   20.00    8.12   0
  14  11   2   22.76    9.60   0
  14  11   2   25.30    8.31   0
 -14 -11  -2   20.66    8.62   0
  15  11   2   -0.71    8.61   0
 -15 -11  -2    1.96    8.68   0
  15  11   2    0.77    8.69   0
 -15 -11  -2   -8.86    8.31   0
  -9  12   2    8.03    8.75   0
   9 -12  -2    2.06    7.13   0
   9 -12  -2    6.94    8.89   0
  -8  12   2   18.56    8.28   0
  -8  12   2   19.92    8.76   0
   8 -12  -2   19.71    8.34   0
   8 -12  -2   14.63    8.37   0
  -7  12   2    4.79    8.25   0
   7 -12  -2    0.46    7.90   0
  -7  12   2    3.80    7.77   0
   7 -12  -2    2.94    7.90   0
  -6  12   2    3.65    9.03   0
  -6  12   2    3.25    7.48   0
   6 -12  -2    4.19    7.43   0
   6 -12  -2   -0.10    7.78   0
  -5  12   2   67.21    7.60   0
  -5  12   2   69.29    8.02   0
   5 -12  -2   61.64    7.53   0
   5 -12  -2   67.84    7.71   0
  -4  12   2   63.69    7.26   0
   4 -12  -2   70.91    7.48   0
  -4  12   2   72.76    8.05   0
   4 -12  -2   63.38    7.39   0
  -3  12   2    6.09    8.70   0
  -3  12   2    4.45    6.85   0
   3 -12  -2   -3.05    6.84   0
   3 -12  -2    7.16    7.07   0
   2 -12  -2   37.45    7.81   0
  -2  12   2   43.39    7.08   0
   2 -12  -2   45.32    7.48   0
  -2  12   2   43.32    7.73   0
  -1  12   2   10.44    6.95   0
  -1  12   2   16.04    8.64   0
   1 -12  -2   10.69    7.02   0
   1 -12  -2   11.48    6.50   0
   0  12   2    0.95    6.50   0
   0  12   2    6.57    7.07   0
   0 -12  -2    6.46    7.50   0
   0 -12  -2    2.77    6.75   0
   1  12   2    2.28    6.63   0
  -1 -12  -2    0.18    7.06   0
   1  12   2    1.09    7.75   0
  -1 -12  -2    5.49    6.78   0
   2  12   2   17.39    6.65   0
  -2 -12  -2    9.06    6.80   0
   2  12   2    9.72    7.84   0
   3  12   2    4.80    7.82   0
   3  12   2    0.15    6.49   0
   3  12   2    2.96    7.44   0
  -3 -12  -2    0.72    6.62   0
  -4 -12  -2    0.74    6.55   0
   4  12   2    2.02    7.36   0
   4  12   2    8.56    6.55   0
   4  12   2    1.78    6.58   0
   5  12   2   14.44    7.72   0
   5  12   2   10.24    6.60   0
  -5 -12  -2   16.19    5.39   0
   5  12   2   17.73    7.68   0
  -6 -12  -2   16.45    6.52   0
   6  12   2   17.76    5.53   0
   6  12   2   16.06    7.29   0
   6  12   2   16.24    7.61   0
  -7 -12  -2   11.03    5.41   0
   7  12   2    7.36    7.79   0
   7  12   2    4.48    7.61   0
   7  12   2    7.92    5.63   0
   8  12   2   18.32    7.63   0
  -8 -12  -2   12.18    6.68   0
   8  12   2   15.04    7.75   0
   8  12   2   19.52    6.82   0
   9  12   2  112.46    8.43   0
   9  12   2  114.28    8.74   0
  -9 -12  -2  117.98    6.57   0
   9  12   2  127.34    8.10   0
  10  12   2   39.78    7.35   0
  10  12   2   40.38    7.82   0
 -10 -12  -2   39.87    7.49   0
  10  12   2   40.80    7.31   0
  11  12   2   11.78    7.63   0
 -11 -12  -2   -0.05    7.74   0
  11  12   2    5.08    7.40   0
  12  12   2   39.43    8.92   0
 -12 -12  -2   44.30    6.60   0
  12  12   2   48.10    6.62   0
 -13 -12  -2    0.26    7.97   0
  13  12   2   -3.14    9.21   0
 -13 -12  -2    4.04    8.10   0
  13  12   2    1.67    6.86   0
 -14 -12  -2    5.71    8.43   0
  14  12   2    4.95    8.45   0
  14  12   2   12.83    8.66   0
 -14 -12  -2   10.26    8.56   0
  -8  13   2    0.05    8.64   0
   8 -13  -2    1.21    8.91   0
  -8  13   2    5.99    9.12   0
   8 -13  -2    5.62    8.66   0
  -7  13   2    7.98    8.13   0
   7 -13  -2   -1.51    8.51   0
  -7  13   2    5.19    8.56   0
   7 -13  -2    3.33    8.55   0
  -6  13   2   19.80    7.94   0
   6 -13  -2   25.95    7.97   0
  -6  13   2   26.95    8.35   0
   6 -13  -2   18.82    8.29   0
  -5  13   2    1.79    7.94   0
  -5  13   2    1.51    7.39   0
   5 -13  -2   10.62    8.06   0
   5 -13  -2    0.02    7.46   0
  -4  13   2   14.20    7.11   0
   4 -13  -2   14.24    7.62   0
  -4  13   2   18.97    8.08   0
   4 -13  -2   17.24    7.29   0
   3 -13  -2   18.72    6.96   0
  -3  13   2   18.33    5.90   0
  -3  13   2   17.34    7.53   0
   3 -13  -2   15.01    7.42   0
  -2  13   2   21.00    7.31   0
  -2  13   2   26.10    7.82   0
   2 -13  -2   22.68    6.87   0
   2 -13  -2   22.79    5.98   0
  -1  13   2   10.19    7.46   0
  -1  13   2    8.69    6.89   0
   1 -13  -2   10.37    6.66   0
   1 -13  -2   10.59    7.17   0
   0 -13  -2   25.74    5.82   0
   0  13   2   22.66    8.50   0
   0 -13  -2   21.54    6.69   0
   0  13   2   27.04    6.88   0
   1  13   2   64.11    5.83   0
  -1 -13  -2   62.83    7.35   0
   1  13   2   63.97    8.81   0
  -1 -13  -2   55.58    7.87   0
   2  13   2  108.73    7.02   0
   2  13   2  107.44    9.13   0
  -2 -13  -2  108.19    7.39   0
   3  13   2   64.33    8.13   0
   3  13   2   57.33    7.52   0
   3  13   2   59.87    7.23   0
  -3 -13  -2   64.33    7.04   0
   4  13   2  341.30   10.49   0
   4  13   2  337.19   10.57   0
   4  13   2  315.79    8.28   0
  -4 -13  -2  322.08    8.42   0
   5  13   2   77.02    8.60   0
   5  13   2   81.47    5.84   0
   5  13   2   82.58    8.62   0
  -5 -13  -2   74.22    7.02   0
   6  13   2   38.23    6.97   0
   6  13   2   46.83    7.97   0
  -6 -13  -2   48.20    6.93   0
   6  13   2   42.35    8.18   0
   7  13   2   46.39    8.11   0
   7  13   2   49.58    8.19   0
   7  13   2   42.33    7.24   0
  -7 -13  -2   53.06    7.09   0
   8  13   2   21.80    6.22   0
   8  13   2   23.63    8.41   0
  -8 -13  -2   19.33    5.82   0
   8  13   2   19.60    8.33   0
  -9 -13  -2   11.63    7.19   0
   9  13   2   18.67    7.38   0
   9  13   2   11.58    8.27   0
   9  13   2   14.00    8.35   0
 -10 -13  -2   28.66    7.70   0
  10  13   2   33.94    7.84   0
  10  13   2   30.82    6.56   0
  10  13   2   34.64    8.76   0
  11  13   2   63.71    9.04   0
 -11 -13  -2   57.59    8.14   0
  11  13   2   62.72    9.04   0
  11  13   2   60.70    8.31   0
  12  13   2    8.84    8.95   0
 -12 -13  -2    2.75    8.18   0
  12  13   2    8.10    7.87   0
  12  13   2    7.55    6.80   0
  13  13   2   16.03    8.47   0
  13  13   2   32.61    7.05   0
 -13 -13  -2   22.03    8.59   0
  13  13   2   27.28    8.42   0
   6 -14  -2    4.60    8.33   0
  -6  14   2    1.07    8.11   0
  -6  14   2    0.65    8.85   0
   6 -14  -2   -0.96    8.41   0
  -5  14   2    0.98    7.92   0
   5 -14  -2    2.91    8.24   0
   5 -14  -2    3.71    7.84   0
  -5  14   2    7.17    8.35   0
  -4  14   2    4.90    7.77   0
  -4  14   2   10.75    8.26   0
   4 -14  -2   10.53    7.62   0
   4 -14  -2   11.08    7.99   0
  -3  14   2    7.37    8.47   0
   3 -14  -2    6.92    7.65   0
   3 -14  -2    8.39    7.25   0
  -3  14   2    5.41    7.46   0
   2 -14  -2    1.03    8.07   0
  -2  14   2    5.33    7.83   0
   2 -14  -2    3.42    7.80   0
  -2  14   2    4.08    5.89   0
   1 -14  -2   22.17    7.62   0
  -1  14   2   18.77    9.27   0
   1 -14  -2   19.73    7.17   0
  -1  14   2   23.86    7.43   0
   0  14   2   12.65    5.81   0
   0 -14  -2   13.07    8.03   0
   0  14   2   17.79    8.97   0
   0 -14  -2   13.08    5.95   0
   1  14   2    8.16    7.23   0
  -1 -14  -2   11.65    6.90   0
  -1 -14  -2   15.17    5.75   0
   1  14   2   11.94    7.52   0
  -2 -14  -2  131.98    7.92   0
   2  14   2  146.94    7.87   0
   2  14   2  145.71    9.63   0
   3  14   2   11.61    8.44   0
   3  14   2   10.26    7.89   0
  -3 -14  -2   12.93    6.86   0
   3  14   2   10.34    7.06   0
  -4 -14  -2   22.46    6.92   0
   4  14   2   29.28    6.83   0
   4  14   2   20.96    8.16   0
   4  14   2   21.63    8.33   0
   5  14   2  260.61    9.89   0
  -5 -14  -2  270.17    7.30   0
   5  14   2  265.23    8.38   0
   5  14   2  260.47    9.55   0
   6  14   2   22.66    7.24   0
   6  14   2   23.40    8.42   0
  -6 -14  -2   29.06    6.00   0
   6  14   2   32.45    7.34   0
   7  14   2    0.73    8.23   0
  -7 -14  -2    2.23    6.85   0
   7  14   2   -0.38    7.21   0
   7  14   2    5.63    8.03   0
   8  14   2   26.31    6.24   0
   8  14   2   26.86    8.70   0
   8  14   2   30.70    8.64   0
  -8 -14  -2   22.84    7.44   0
  -9 -14  -2   57.24    7.72   0
   9  14   2   51.95    9.23   0
   9  14   2   55.33    7.79   0
   9  14   2   54.89    8.03   0
  10  14   2   14.36    9.23   0
  10  14   2   16.37    8.06   0
  10  14   2   18.30    8.14   0
 -10 -14  -2   12.51    7.94   0
  11  14   2    0.36    8.12   0
 -11 -14  -2    0.34    8.25   0
  11  14   2    8.23    8.37   0
  11  14   2   -0.25    9.14   0
  12  14   2   57.08    8.99   0
 -12 -14  -2   47.71    8.92   0
  12  14   2   48.21    9.95   0
  12  14   2   54.52    9.19   0
  13  14   2   11.75    9.00   0
  13  14   2   13.41    9.02   0
  13  14   2   11.08    8.80   0
 -13 -14  -2    8.36    9.00   0
  -5  15   2   20.91   10.62   0
   5 -15  -2   21.36    9.98   0
  -5  15   2   17.19    8.67   0
   5 -15  -2   19.51    8.89   0
  -4  15   2   -2.53    8.40   0
   4 -15  -2    0.87    8.03   0
   4 -15  -2   -0.52    8.62   0
  -4  15   2   -4.49    8.60   0
  -3  15   2   15.56    7.88   0
   3 -15  -2   13.68    9.16   0
  -3  15   2    8.83    8.65   0
   3 -15  -2   13.90    8.31   0
   2 -15  -2    4.48    8.61   0
   2 -15  -2    0.31    7.90   0
  -2  15   2    0.57    7.57   0
  -2  15   2    6.29    8.34   0
   1 -15  -2    2.34    7.34   0
  -1  15   2    0.29    7.61   0
  -1  15   2    5.08    8.19   0
   1 -15  -2    0.07    7.76   0
   0  15   2    1.13    9.25   0
   0 -15  -2    6.95    8.31   0
   0 -15  -2    9.39    7.77   0
   0  15   2    3.91    7.52   0
   1  15   2    4.01    9.08   0
   1  15   2    3.45    7.34   0
  -1 -15  -2    5.79    7.47   0
  -1 -15  -2   -0.45    6.27   0
   2  15   2   -0.25    8.80   0
   2  15   2    0.87    7.12   0
  -2 -15  -2    2.26    5.93   0
   2  15   2    4.81    7.25   0
   3  15   2   -0.16    8.66   0
  -3 -15  -2    1.36    5.77   0
   3  15   2    4.50    8.13   0
   3  15   2   -6.95    7.05   0
   4  15   2   54.92    8.89   0
  -4 -15  -2   52.17    7.41   0
   4  15   2   53.08    6.31   0
   4  15   2   51.80    7.99   0
  -5 -15  -2    0.63    5.84   0
   5  15   2    2.76    8.73   0
   5  15   2    5.29    8.37   0
   5  15   2   -1.02    7.08   0
   6  15   2    0.09    8.55   0
   6  15   2    5.49    7.00   0
  -6 -15  -2   -3.95    7.44   0
   6  15   2    1.26    8.65   0
   7  15   2   35.88    6.17   0
   7  15   2   27.10    7.81   0
   7  15   2   32.21    8.89   0
  -7 -15  -2   26.49    6.09   0
   8  15   2    7.39    7.82   0
  -8 -15  -2   14.97    7.57   0
   8  15   2   10.14    9.00   0
   8  15   2    3.96    8.74   0
   9  15   2    7.09    9.18   0
  -9 -15  -2    5.56    7.68   0
   9  15   2    6.53    8.01   0
   9  15   2   12.90    8.02   0
  10  15   2   16.36    9.28   0
  10  15   2   15.85    8.18   0
 -10 -15  -2   10.69    8.09   0
  10  15   2   12.41    9.37   0
  11  15   2   19.07    9.79   0
  11  15   2   32.15    7.42   0
 -11 -15  -2   25.99    7.26   0
  11  15   2   28.39   10.08   0
  12  15   2    5.27   10.12   0
  12  15   2   12.69    8.63   0
  12  15   2    6.54    8.61   0
   3 -16  -2    9.51    8.44   0
  -3  16   2    7.68   10.54   0
  -3  16   2    7.72    8.20   0
   3 -16  -2    1.68    8.39   0
  -2  16   2   -4.25    6.91   0
  -2  16   2    5.63   10.43   0
   2 -16  -2    5.82    8.10   0
   2 -16  -2    1.34    8.58   0
   1 -16  -2   11.27    7.80   0
  -1  16   2    9.28   10.29   0
   1 -16  -2    2.91    8.13   0
  -1  16   2    6.69    7.75   0
   0 -16  -2   11.34    8.13   0
   0 -16  -2    4.73    7.87   0
   0  16   2    7.05    7.97   0
   0  16   2    9.95    9.87   0
  -1 -16  -2   55.74    8.32   0
   1  16   2   60.07   10.28   0
   1  16   2   60.44    6.67   0
   2  16   2   -1.86    7.98   0
   2  16   2   -1.08    8.88   0
  -2 -16  -2   -0.39    8.11   0
   2  16   2    1.80    8.35   0
   3  16   2    3.51    9.27   0
  -3 -16  -2    5.02    7.75   0
   3  16   2    8.24    7.69   0
   3  16   2    1.68    8.77   0
   4  16   2    6.86    7.31   0
   4  16   2   12.36    9.23   0
  -4 -16  -2   11.47    7.48   0
   4  16   2   10.03    8.85   0
   5  16   2    0.58    8.67   0
  -5 -16  -2   10.08    7.65   0
   5  16   2   -0.95    9.16   0
   5  16   2   -5.15    6.23   0
  -6 -16  -2   10.29    6.25   0
   6  16   2    7.73    8.87   0
   6  16   2   11.46    9.37   0
   6  16   2    2.14    7.66   0
   7  16   2    2.34    7.58   0
   7  16   2    0.70    9.11   0
  -7 -16  -2    7.46    7.58   0
   7  16   2   -3.17    9.51   0
   8  16   2    0.11    9.43   0
   8  16   2   -1.48    7.95   0
  -8 -16  -2   -1.44    6.42   0
   8  16   2    2.80    9.41   0
   9  16   2    6.52    6.79   0
   9  16   2   -0.02    9.62   0
  -9 -16  -2    0.06    8.21   0
   9  16   2    0.83    9.62   0
  10  16   2   21.48    8.95   0
 -10 -16  -2   35.38    6.88   0
  10  16   2   25.48    8.91   0
  10  16   2   20.92   10.07   0
  -1  17   2   21.44    8.78   0
   1 -17  -2   15.77    9.22   0
  -1  17   2   24.65   11.22   0
   1 -17  -2   19.01    8.75   0
   0 -17  -2    6.35    9.71   0
   0  17   2    2.07   10.62   0
   0 -17  -2    8.41    8.73   0
   0  17   2    1.83    8.43   0
   1  17   2    2.77    8.49   0
   1  17   2    1.50   10.66   0
  -1 -17  -2   -0.37    8.62   0
   2  17   2   38.55   10.56   0
   2  17   2   36.23    9.64   0
   2  17   2   44.88    6.76   0
  -2 -17  -2   30.98    8.74   0
   3  17   2    5.13    9.00   0
   3  17   2   -1.86    9.34   0
  -3 -17  -2    6.50    6.98   0
   3  17   2    5.97    8.11   0
   4  17   2   -2.03    8.18   0
  -4 -17  -2    0.16    8.08   0
   4  17   2    4.47   10.08   0
   4  17   2    0.02    9.36   0
   5  17   2   25.34    8.21   0
  -5 -17  -2   17.57    8.22   0
   5  17   2   27.45    9.77   0
   5  17   2   22.61   10.23   0
   6  17   2   22.45    8.36   0
   6  17   2   22.92    9.80   0
   6  17   2   25.29   10.32   0
  -6 -17  -2   28.58    7.02   0
   7  17   2   10.14    6.71   0
   7  17   2    8.45    9.52   0
  -7 -17  -2   12.95    6.74   0
   7  17   2    2.79   10.08   0
   8  17   2    2.60    9.63   0
   8  17   2    0.70    8.37   0
  -8 -17  -2    8.50    8.27   0
   8  17   2    7.72   10.15   0
   6  17  -3   15.51    8.78   0
  -6 -17   3   19.09    8.97   0
   6  17  -3   18.88    8.57   0
   6  17  -3   13.20    8.74   0
   5  17  -3   -1.22    8.81   0
   5  17  -3    3.69    8.10   0
   5  17  -3    2.87    8.34   0
  -5 -17   3    0.16    9.03   0
   4  17  -3    1.66    8.25   0
   4  17  -3   -1.29    8.38   0
  -4 -17   3    6.42    8.74   0
   4  17  -3    6.08    8.11   0
   3  17  -3   17.39    8.30   0
   3  17  -3   14.96    8.43   0
  -3 -17   3    7.03    8.94   0
   3  17  -3    6.70    8.26   0
  -2 -17   3    9.03    8.96   0
   2  17  -3   22.71    8.43   0
   2  17  -3   19.29   10.00   0
   2  17  -3   13.82    8.28   0
   1  17  -3    3.20    6.80   0
   1  17  -3    3.44    8.29   0
  -1 -17   3   -2.80    9.22   0
   1  17  -3    0.57    8.55   0
   0  17  -3   37.32    9.03   0
   0  17  -3   41.69    8.82   0
   0 -17   3   26.61    9.32   0
   1 -17   3   -3.13    9.46   0
  -1  17  -3    4.68    8.91   0
   1 -17   3   -5.50    8.62   0
  -1  17  -3    1.52    8.65   0
  -9 -16   3    8.09    8.71   0
   9  16  -3    6.12    8.43   0
   9  16  -3    1.35    8.70   0
   9  16  -3    7.66    8.54   0
   8  16  -3    4.37    8.55   0
   8  16  -3    6.69    9.25   0
  -8 -16   3    8.50    8.63   0
   8  16  -3   -0.34    8.15   0
  -7 -16   3    1.39    8.53   0
   7  16  -3   -0.72    8.37   0
   7  16  -3    3.99    8.12   0
   7  16  -3   -0.38    7.98   0
   6  16  -3    5.35    6.55   0
  -6 -16   3    8.75    8.27   0
   6  16  -3    3.16    7.81   0
   6  16  -3    5.21    8.99   0
   5  16  -3   15.37    7.98   0
   5  16  -3   13.29    9.17   0
   5  16  -3   20.92    7.99   0
  -5 -16   3   19.03    8.61   0
   4  16  -3    9.90    8.16   0
  -4 -16   3   17.63    8.31   0
   4  16  -3   16.07    7.88   0
   4  16  -3   13.66    7.96   0
   3  16  -3   34.20    6.64   0
  -3 -16   3   30.44    8.31   0
   3  16  -3   35.44    7.93   0
   3  16  -3   32.50    8.07   0
   2  16  -3   12.62    7.97   0
  -2 -16   3    6.82    8.19   0
   2  16  -3   13.00    7.72   0
   2  16  -3   14.41    7.92   0
   1  16  -3   27.21    7.83   0
  -1 -16   3   27.90    6.95   0
   1  16  -3   18.08    7.82   0
   1  16  -3   28.59    8.33   0
   0 -16   3    1.41    8.50   0
   0  16  -3    5.56    8.25   0
   0  16  -3    2.57    7.93   0
   1 -16   3    6.41    7.87   0
  -1  16  -3   -1.47    7.75   0
  -1  16  -3   -0.63    8.43   0
   1 -16   3    0.01    8.60   0
   2 -16   3   44.64    9.34   0
  -2  16  -3   44.16    9.07   0
   2 -16   3   45.31    8.37   0
  -2  16  -3   42.17    8.74   0
   3 -16   3   16.06    9.40   0
   3 -16   3    9.61    8.70   0
  -3  16  -3    9.68    9.25   0
  -3  16  -3   13.94    8.48   0
   4 -16   3    5.12    8.54   0
   4 -16   3    4.41   10.52   0
  -4  16  -3   -1.57    8.67   0
  -4  16  -3   -3.86    9.20   0
  10  15  -3    6.32    8.39   0
  10  15  -3    0.10    8.43   0
 -10 -15   3    0.62    6.77   0
  10  15  -3   -4.98    8.70   0
   9  15  -3    2.12    8.04   0
   9  15  -3    3.29    8.35   0
   9  15  -3   -5.87    9.39   0
  -9 -15   3   -1.16    8.22   0
   8  15  -3   25.98    8.17   0
   8  15  -3   16.03    6.48   0
   8  15  -3   26.73    8.30   0
  -8 -15   3   29.12    7.96   0
  -7 -15   3   11.98    8.22   0
   7  15  -3    5.44    7.71   0
   7  15  -3    3.26    7.70   0
   7  15  -3    3.15    7.88   0
   6  15  -3    5.53    8.48   0
  -6 -15   3    2.79    7.88   0
   6  15  -3    5.89    8.42   0
   6  15  -3    3.78    7.65   0
   5  15  -3   34.06    7.50   0
   5  15  -3   41.76    7.60   0
   5  15  -3   36.85    7.89   0
  -5 -15   3   39.43    6.62   0
   4  15  -3    5.76    7.23   0
  -4 -15   3    8.48    7.84   0
   4  15  -3   10.17    7.40   0
   4  15  -3    6.23    7.50   0
   3  15  -3   30.03    7.80   0
  -3 -15   3   26.01    8.06   0
   3  15  -3   29.62    7.43   0
   3  15  -3   25.00    7.83   0
   2  15  -3   47.92    7.48   0
  -2 -15   3   41.00    8.13   0
   2  15  -3   40.24    6.34   0
   2  15  -3   39.65    7.95   0
   1  15  -3    3.90    7.70   0
   1  15  -3    2.68    6.11   0
  -1 -15   3    3.89    7.77   0
   0 -15   3   11.27    8.53   0
   0  15  -3   12.42    7.85   0
   0 -15   3   19.57    8.28   0
   0  15  -3   15.44    7.66   0
  -1  15  -3   13.01    7.87   0
   1 -15   3   14.64    7.45   0
   1 -15   3   13.45    7.78   0
  -1  15  -3   15.25    7.53   0
  -2  15  -3   57.31    8.44   0
   2 -15   3   70.57    8.95   0
  -2  15  -3   58.40    9.30   0
   2 -15   3   55.14    8.07   0
  -3  15  -3    3.69    8.23   0
   3 -15   3    3.80    8.68   0
   3 -15   3   -3.16    7.68   0
  -3  15  -3   -0.40    8.22   0
  -4  15  -3   20.37    8.23   0
  -4  15  -3   20.23    8.79   0
   4 -15   3   19.10    8.19   0
   4 -15   3   18.98    8.88   0
  -5  15  -3    2.59    8.40   0
   5 -15   3    1.70    9.88   0
   5 -15   3   -1.86    8.21   0
  -5  15  -3    7.42    9.11   0
  -6  15  -3    5.97    9.37   0
  11  14  -3   -0.03    8.46   0
 -11 -14   3    7.02    6.76   0
  11  14  -3    2.64    7.95   0
  11  14  -3    8.32    8.27   0
 -10 -14   3    8.21    8.04   0
  10  14  -3   11.37    8.15   0
  10  14  -3    9.08    8.16   0
  10  14  -3    9.59    8.00   0
  -9 -14   3   -0.26    7.69   0
   9  14  -3    9.25    7.60   0
   9  14  -3    7.70    7.70   0
   9  14  -3    5.21    6.28   0
   8  14  -3   -3.21    7.29   0
   8  14  -3    2.78    7.62   0
  -8 -14   3    0.01    6.21   0
   8  14  -3   -4.95    7.15   0
  -7 -14   3    0.72    7.50   0
   7  14  -3    1.41    6.12   0
   7  14  -3    0.14    7.41   0
   7  14  -3    7.26    6.96   0
  -6 -14   3   18.16    7.44   0
   6  14  -3   20.96    7.27   0
   6  14  -3   21.79    8.38   0
   6  14  -3   20.72    7.26   0
   5  14  -3    7.16    7.17   0
   5  14  -3    2.02    6.73   0
  -5 -14   3    3.06    6.31   0
   5  14  -3    3.00    7.43   0
   4  14  -3    4.30    8.03   0
   4  14  -3   15.56    7.24   0
  -4 -14   3    3.83    7.56   0
   4  14  -3    8.23    8.32   0
   3  14  -3   22.56    7.42   0
   3  14  -3   20.81    7.52   0
  -3 -14   3   27.17    7.58   0
   3  14  -3   27.66    7.30   0
   2  14  -3   43.25    7.33   0
   2  14  -3   44.17    7.43   0
  -2 -14   3   47.41    7.58   0
   2  14  -3   43.66    7.19   0
  -1 -14   3    6.39    6.44   0
   1  14  -3    5.56    7.16   0
   1  14  -3    5.02    7.08   0
   0  14  -3   45.41    7.48   0
   0 -14   3   49.69    7.25   0
   0  14  -3   50.06    7.60   0
   0 -14   3   51.14    6.54   0
  -1  14  -3    3.18    7.47   0
  -1  14  -3   -1.86    7.27   0
   1 -14   3    5.83    7.61   0
   1 -14   3    1.14    7.28   0
   2 -14   3    0.44    7.20   0
   2 -14   3    3.76    7.83   0
  -2  14  -3    4.44    7.41   0
  -2  14  -3   -1.04    7.30   0
   3 -14   3   12.12    8.03   0
  -3  14  -3   12.23    7.33   0
   3 -14   3   21.67    7.48   0
  -3  14  -3   13.03    7.97   0
   4 -14   3   25.82    8.51   0
  -4  14  -3   25.86    7.81   0
  -4  14  -3   20.14    8.30   0
   4 -14   3   24.52    7.77   0
  -5  14  -3    4.96    8.30   0
   5 -14   3   -2.88    7.67   0
  -5  14  -3    5.25    7.76   0
   5 -14   3   -2.44    8.14   0
   6 -14   3   16.23    8.64   0
   6 -14   3   17.70    8.41   0
  -6  14  -3   17.03    8.31   0
  -6  14  -3   11.09    8.84   0
  -7  14  -3    0.17    8.42   0
   7 -14   3    1.97    8.52   0
   7 -14   3    2.19    8.72   0
  -7  14  -3    4.95    9.15   0
  12  13  -3    1.40    8.38   0
  12  13  -3   -6.53    8.68   0
 -12 -13   3    9.50    8.39   0
  12  13  -3   -1.21    6.80   0
  11  13  -3    6.86    7.86   0
  11  13  -3    2.41    9.00   0
  11  13  -3   11.83    6.72   0
 -11 -13   3   11.42    7.89   0
  10  13  -3   24.65    7.73   0
 -10 -13   3   37.15    6.18   0
  10  13  -3   33.97    7.79   0
  10  13  -3   33.97    6.59   0
   9  13  -3   -5.69    7.70   0
   9  13  -3    2.86    7.21   0
   9  13  -3   -2.71    7.32   0
  -9 -13   3    1.56    7.45   0
  -8 -13   3   87.84    6.56   0
   8  13  -3   88.25    7.97   0
   8  13  -3   99.41    7.81   0
   8  13  -3   94.22    7.84   0
   7  13  -3   40.20    7.39   0
   7  13  -3   45.89    7.31   0
   7  13  -3   45.34    7.35   0
  -7 -13   3   42.00    7.25   0
   6  13  -3    6.01    7.00   0
  -6 -13   3    5.62    7.12   0
   6  13  -3   10.67    6.84   0
   6  13  -3    8.73    6.00   0
  -5 -13   3   63.01    7.37   0
   5  13  -3   60.83    7.08   0
   5  13  -3   60.76    6.00   0
   5  13  -3   58.69    6.93   0
   4  13  -3   12.83    6.67   0
   4  13  -3   12.12    6.96   0
  -4 -13   3   17.66    7.24   0
   4  13  -3   13.56    6.75   0
   3  13  -3   -0.81    6.49   0
   3  13  -3   -2.46    5.52   0
  -3 -13   3    3.89    7.14   0
   3  13  -3   -1.43    6.64   0
  -2 -13   3   28.03    7.35   0
   2  13  -3   28.41    6.96   0
   2  13  -3   27.25    6.69   0
   2  13  -3   27.66    6.93   0
  -1 -13   3    6.10    7.42   0
   1  13  -3    3.54    7.03   0
   1  13  -3    2.11    6.74   0
   0 -13   3   20.38    6.74   0
   0  13  -3   15.77    7.05   0
   0 -13   3   15.03    7.50   0
   0  13  -3   19.04    7.01   0
   1 -13   3    1.54    6.55   0
  -1  13  -3    0.37    6.86   0
   1 -13   3    0.02    7.34   0
  -1  13  -3    1.17    6.92   0
  -2  13  -3   95.80    7.67   0
   2 -13   3  100.20    7.47   0
   2 -13   3  104.72    8.23   0
  -2  13  -3   96.34    7.81   0
  -3  13  -3   36.36    7.56   0
  -3  13  -3   43.78    7.41   0
   3 -13   3   34.37    7.10   0
   3 -13   3   37.29    9.16   0
  -4  13  -3   14.71    8.35   0
   4 -13   3   17.38    7.16   0
  -4  13  -3   19.65    7.91   0
   4 -13   3   18.40    8.02   0
   5 -13   3   22.81    7.43   0
  -5  13  -3   29.56    8.90   0
  -5  13  -3   28.79    8.13   0
   5 -13   3   24.84    9.37   0
  -6  13  -3   25.87    8.99   0
  -6  13  -3   13.15    8.24   0
   6 -13   3   19.86    7.86   0
   6 -13   3   20.50    9.34   0
   7 -13   3    3.85    8.22   0
  -7  13  -3    6.31    8.51   0
  -7  13  -3    2.98    9.25   0
   7 -13   3    8.16    8.01   0
  -8  13  -3    7.84    9.62   0
   8 -13   3   -4.00    7.97   0
   8 -13   3    2.94   10.02   0
  -8  13  -3   -0.29    8.85   0
  13  12  -3    8.29    8.47   0
 -13 -12   3    5.42    8.58   0
  13  12  -3    6.71    8.72   0
  12  12  -3    5.48    7.85   0
 -12 -12   3    8.42    8.18   0
  12  12  -3    5.39    8.28   0
  11  12  -3   21.64    7.69   0
  11  12  -3   18.82    7.72   0
 -11 -12   3   13.35    7.46   0
  11  12  -3   13.26    7.78   0
  10  12  -3    8.44    7.41   0
  10  12  -3    9.63    7.64   0
  10  12  -3    8.07    7.46   0
 -10 -12   3   -0.26    7.32   0
   9  12  -3   35.92    6.25   0
  -9 -12   3   44.52    7.43   0
   9  12  -3   40.71    7.56   0
   9  12  -3   36.75    7.27   0
   8  12  -3  255.52    8.24   0
  -8 -12   3  261.24    7.40   0
   8  12  -3  259.47    8.56   0
   8  12  -3  258.14    8.41   0
   7  12  -3   -0.39    7.05   0
   7  12  -3   -0.58    5.87   0
  -7 -12   3    7.85    6.97   0
   7  12  -3    7.26    6.84   0
   6  12  -3   40.73    7.76   0
  -6 -12   3   36.15    7.05   0
   6  12  -3   35.67    6.85   0
   6  12  -3   33.84    6.84   0
   5  12  -3  106.03    7.96   0
   5  12  -3   95.71    7.84   0
  -5 -12   3   96.58    7.50   0
   5  12  -3   97.12    7.53   0
   4  12  -3   25.07    6.41   0
   4  12  -3   23.04    6.56   0
  -4 -12   3   26.99    5.74   0
   4  12  -3   25.99    6.98   0
  -3 -12   3    3.36    6.90   0
   3  12  -3    2.02    6.83   0
   3  12  -3    6.79    6.57   0
   3  12  -3    7.58    6.25   0
   2  12  -3  166.91    7.48   0
   2  12  -3  174.77    7.83   0
  -2 -12   3  173.65    8.06   0
   2  12  -3  171.90    7.34   0
   1  12  -3   10.74    6.61   0
  -1 -12   3    6.71    7.05   0
  -1 -12   3    6.84    6.19   0
   1  12  -3    9.53    6.74   0
   0  12  -3    6.86    6.46   0
   0 -12   3    5.76    7.03   0
   0 -12   3    1.27    6.28   0
   0  12  -3    3.05    6.51   0
   1 -12   3   30.72    6.71   0
  -1  12  -3   36.26    6.56   0
   1 -12   3   36.04    7.02   0
  -1  12  -3   41.94    7.06   0
  -2  12  -3   20.77    6.78   0
   2 -12   3   26.03    7.36   0
  -2  12  -3   23.45    6.82   0
   2 -12   3   24.32    5.32   0
  -3  12  -3   22.19    7.37   0
   3 -12   3   18.97    6.78   0
  -3  12  -3   24.69    6.80   0
   3 -12   3   24.56    8.59   0
  -4  12  -3   25.85    7.68   0
   4 -12   3   26.02    5.61   0
  -4  12  -3   31.91    7.11   0
   4 -12   3   31.42    8.85   0
  -5  12  -3    2.14    7.03   0
  -5  12  -3    4.09    7.49   0
   5 -12   3   -0.90    6.99   0
   5 -12   3   -1.39    7.39   0
  -6  12  -3    4.42    8.19   0
  -6  12  -3    5.98    7.88   0
   6 -12   3    1.45    7.60   0
   6 -12   3    1.03    6.17   0
  -7  12  -3    4.48    8.69   0
  -7  12  -3    7.35    6.58   0
   7 -12   3    2.10    7.83   0
   7 -12   3    0.67    7.71   0
  -8  12  -3   15.37    6.87   0
   8 -12   3   16.45    8.27   0
  -8  12  -3   14.22    7.77   0
   8 -12   3   12.27    8.24   0
  -9  12  -3    6.21    8.78   0
   9 -12   3    1.56    8.44   0
   9 -12   3    4.10    8.45   0
  -9  12  -3    0.05    8.34   0
 -13 -11   3   15.47    8.38   0
 -13 -11   3   10.96    8.35   0
  13  11  -3   11.97    8.21   0
  13  11  -3   11.29    6.94   0
 -12 -11   3   25.71    6.67   0
  12  11  -3   28.64    8.11   0
  12  11  -3   29.79    7.92   0
 -12 -11   3   27.91    7.89   0
  11  11  -3   18.02    7.56   0
 -11 -11   3    7.98    7.17   0
  11  11  -3   16.16    6.49   0
  10  11  -3    2.94    7.19   0
  10  11  -3   -0.05    5.81   0
 -10 -11   3    5.12    6.97   0
  -9 -11   3   12.14    6.96   0
   9  11  -3   10.55    7.02   0
   9  11  -3    5.34    7.07   0
   9  11  -3    5.67    7.17   0
   8  11  -3   13.03    6.71   0
   8  11  -3    6.74    6.74   0
   8  11  -3   10.57    5.52   0
  -8 -11   3    5.51    6.74   0
   7  11  -3  106.42    7.12   0
  -7 -11   3  102.97    7.17   0
   7  11  -3  101.42    6.96   0
   7  11  -3  105.02    6.28   0
   6  11  -3  184.46    7.47   0
   6  11  -3  199.30    7.74   0
  -6 -11   3  190.03    7.73   0
   6  11  -3  196.43    7.61   0
   5  11  -3    8.99    6.72   0
  -5 -11   3   -2.36    6.70   0
   5  11  -3    5.71    6.39   0
   5  11  -3    2.90    6.16   0
   4  11  -3  187.00    7.70   0
  -4 -11   3  185.52    7.63   0
   4  11  -3  195.89    7.53   0
   4  11  -3  183.46    7.71   0
  -3 -11   3  349.79    8.80   0
   3  11  -3  350.81    9.06   0
   3  11  -3  351.30    8.70   0
   3  11  -3  352.51    8.69   0
   2  11  -3   87.01    7.15   0
  -2 -11   3   84.11    7.50   0
   2  11  -3   83.00    7.18   0
   2  11  -3   76.54    7.29   0
   1  11  -3   13.44    7.92   0
  -1 -11   3    2.49    7.40   0
   1  11  -3    4.22    6.92   0
  -1 -11   3   10.77    6.33   0
   0 -11   3  368.56    8.94   0
   0 -11   3  376.49    9.53   0
   0  11  -3  367.56    9.23   0
   0  11  -3  378.76    8.78   0
  -1  11  -3   27.31    7.14   0
   1 -11   3   30.86    6.67   0
   1 -11   3   32.43    7.16   0
  -1  11  -3   31.98    6.80   0
   2 -11   3   12.54    6.92   0
  -2  11  -3   17.56    7.86   0
   2 -11   3   16.52    6.68   0
  -2  11  -3   19.82    6.90   0
  -3  11  -3   14.97    7.13   0
   3 -11   3   15.63    6.57   0
   3 -11   3   13.71    8.78   0
  -3  11  -3   12.40    6.42   0
  -4  11  -3   56.13    7.71   0
   4 -11   3   61.26    7.34   0
   4 -11   3   68.33    7.87   0
  -4  11  -3   68.09    7.03   0
  -5  11  -3    8.92    7.36   0
   5 -11   3   10.58    6.90   0
  -5  11  -3    7.66    6.77   0
   5 -11   3    5.61    8.56   0
   6 -11   3   19.55    5.79   0
  -6  11  -3   19.98    7.63   0
  -6  11  -3   21.40    8.10   0
   6 -11   3   19.33    7.61   0
  -7  11  -3    0.08    7.72   0
   7 -11   3   -1.34    7.19   0
  -7  11  -3   -1.27    7.06   0
   7 -11   3    3.17    8.59   0
   8 -11   3   28.54    7.86   0
  -8  11  -3   24.77    8.39   0
  -8  11  -3   30.73    8.19   0
   8 -11   3   29.72    9.24   0
   9 -11   3   17.94    8.04   0
  -9  11  -3   16.83    8.39   0
   9 -11   3    9.82    9.57   0
 -10  11  -3   20.51    7.24   0
  10 -11   3   15.63    8.50   0
  10 -11   3   18.19    9.56   0
  10 -11   3   13.55    9.93   0
 -14 -10   3    6.99    8.35   0
 -14 -10   3    3.62    7.09   0
  14  10  -3    8.45    8.24   0
  14  10  -3    5.50    9.29   0
 -13 -10   3    1.35    8.31   0
  13  10  -3   -0.17    8.40   0
  13  10  -3    4.14    7.85   0
 -13 -10   3    6.69    7.74   0
 -12 -10   3    4.41    7.50   0
  12  10  -3    1.60    6.46   0
 -12 -10   3    6.89    6.08   0
  12  10  -3    5.83    7.55   0
  11  10  -3   59.66    6.24   0
 -11 -10   3   50.34    7.72   0
 -11 -10   3   63.38    6.23   0
  11  10  -3   64.22    7.81   0
  10  10  -3    8.53    7.04   0
 -10 -10   3    6.12    6.82   0
  10  10  -3    3.73    6.80   0
 -10 -10   3   -3.77    5.34   0
   9  10  -3    5.23    6.76   0
  -9 -10   3    1.39    5.30   0
   9  10  -3   -2.16    6.74   0
   8  10  -3   19.03    5.60   0
   8  10  -3   21.83    6.67   0
  -8 -10   3   23.19    6.62   0
   7  10  -3   41.85    6.65   0
   7  10  -3   42.04    6.41   0
  -7 -10   3   38.10    6.73   0
   7  10  -3   42.97    5.72   0
   6  10  -3   41.46    6.89   0
   6  10  -3   43.17    6.80   0
  -6 -10   3   45.52    6.86   0
   6  10  -3   46.51    6.90   0
  -5 -10   3  131.34    6.27   0
   5  10  -3  134.48    7.50   0
   5  10  -3  121.55    7.29   0
   5  10  -3  128.83    7.26   0
   4  10  -3    4.13    6.43   0
  -4 -10   3   -0.78    6.37   0
   4  10  -3    1.66    6.37   0
   4  10  -3   -3.67    6.41   0
   3  10  -3    6.55    6.34   0
   3  10  -3    8.19    6.85   0
  -3 -10   3    7.89    6.87   0
   3  10  -3   12.42    7.03   0
   2  10  -3    0.75    6.19   0
   2  10  -3    6.15    6.36   0
   2  10  -3    1.49    7.04   0
  -2 -10   3   -0.93    7.27   0
   1  10  -3   74.24    7.35   0
  -1 -10   3   77.77    7.84   0
   1  10  -3   74.90    7.43   0
  -1 -10   3   79.50    6.89   0
   0  10  -3   10.62    7.03   0
   0 -10   3    8.48    7.35   0
   0 -10   3    5.62    6.61   0
   0  10  -3    4.37    7.07   0
   1 -10   3   31.15    7.36   0
  -1  10  -3   33.58    7.00   0
   1 -10   3   22.82    6.77   0
  -1  10  -3   25.77    7.14   0
   2 -10   3  593.76   10.62   0
  -2  10  -3  594.22   10.07   0
  -2  10  -3  552.41    9.98   0
   2 -10   3  543.96    9.67   0
  -3  10  -3   32.55    7.43   0
   3 -10   3   37.55    6.92   0
   3 -10   3   37.54    8.51   0
  -3  10  -3   38.04    6.80   0
  -4  10  -3   19.94    7.63   0
  -4  10  -3   12.46    7.05   0
   4 -10   3   16.04    7.04   0
   4 -10   3   10.85    6.67   0
  -5  10  -3   88.47    7.27   0
   5 -10   3   81.54    6.17   0
  -5  10  -3   83.30    7.78   0
   5 -10   3   93.80    8.98   0
  -6  10  -3   38.55    7.61   0
  -6  10  -3   37.72    6.95   0
   6 -10   3   39.82    5.99   0
   6 -10   3   43.09    8.39   0
  -7  10  -3    5.77    7.51   0
  -7  10  -3    1.27    7.01   0
   7 -10   3    0.76    6.98   0
   7 -10   3    1.60    7.44   0
  -8  10  -3    0.78    8.13   0
  -8  10  -3    0.54    7.87   0
   8 -10   3    3.08    7.41   0
   8 -10   3   -1.13    7.34   0
   9 -10   3    2.46    9.03   0
  -9  10  -3   -1.45    7.93   0
   9 -10   3    0.50    7.71   0
  10 -10   3    3.58    8.01   0
  10 -10   3    9.77    9.52   0
 -10  10  -3    7.25    6.62   0
  10 -10   3    6.61    9.31   0
  11 -10   3    5.15    8.37   0
 -11  10  -3    6.97    8.41   0
  11 -10   3    6.68    8.52   0
  11 -10   3    8.69   10.10   0
 -14  -9   3   11.30    8.42   0
  14   9  -3    7.01    8.25   0
  14   9  -3   12.57    8.56   0
 -14  -9   3   14.48    8.16   0
 -13  -9   3   50.71    7.74   0
  13   9  -3   48.95    7.96   0
 -13  -9   3   46.35    8.08   0
  13   9  -3   58.51    8.15   0
  12   9  -3    6.02    7.24   0
  12   9  -3    9.15    7.56   0
 -12  -9   3    8.19    7.41   0
 -12  -9   3    8.79    7.15   0
  11   9  -3   18.06    7.09   0
 -11  -9   3    8.80    7.23   0
 -11  -9   3   12.03    7.14   0
  11   9  -3   16.63    7.17   0
  10   9  -3    6.76    6.89   0
  10   9  -3    4.06    7.09   0
 -10  -9   3    5.45    6.90   0
 -10  -9   3    8.15    6.60   0
   9   9  -3    0.31    6.58   0
  -9  -9   3    4.95    6.63   0
  -9  -9   3    0.90    6.60   0
   9   9  -3    5.31    6.75   0
  -8  -9   3   18.33    6.69   0
  -8  -9   3   22.49    6.63   0
   8   9  -3   21.95    6.61   0
   8   9  -3   23.28    6.86   0
   7   9  -3   25.49    6.88   0
   7   9  -3   22.47    6.80   0
  -7  -9   3   32.20    6.54   0
   6   9  -3   97.86    7.08   0
  -6  -9   3   95.93    6.98   0
   6   9  -3   95.70    7.16   0
   6   9  -3   87.35    6.05   0
  -5  -9   3   66.88    6.95   0
   5   9  -3   60.94    7.05   0
   5   9  -3   58.73    5.69   0
   5   9  -3   64.68    7.14   0
  -4  -9   3    6.46    6.45   0
   4   9  -3    5.87    6.22   0
   4   9  -3    5.82    6.60   0
   4   9  -3    4.88    6.42   0
   3   9  -3   -2.61    6.76   0
   3   9  -3    2.58    6.24   0
   3   9  -3   -2.36    6.23   0
  -3  -9   3    3.98    6.92   0
   2   9  -3   15.20    6.88   0
  -2  -9   3   14.13    6.87   0
   2   9  -3   10.63    6.34   0
   2   9  -3   10.08    6.17   0
  -1  -9   3   90.84    6.97   0
   1   9  -3   89.43    7.10   0
   1   9  -3   88.46    7.11   0
  -1  -9   3   95.35    7.37   0
   0   9  -3   44.61    6.83   0
   0  -9   3   46.43    6.72   0
   0   9  -3   48.00    7.00   0
   0  -9   3   52.43    7.19   0
  -1   9  -3    8.65    7.37   0
   1  -9   3    8.17    6.78   0
   1  -9   3    8.89    6.32   0
  -1   9  -3    7.83    5.18   0
  -2   9  -3   56.51    7.43   0
   2  -9   3   58.52    7.05   0
  -2   9  -3   59.54    6.80   0
   2  -9   3   63.57    7.26   0
  -3   9  -3   69.08    7.08   0
   3  -9   3   63.85    7.21   0
  -3   9  -3   63.68    7.50   0
   3  -9   3   66.70    8.22   0
  -4   9  -3   14.20    5.64   0
  -4   9  -3   18.40    6.58   0
   4  -9   3   20.83    8.53   0
   4  -9   3   18.19    6.74   0
  -5   9  -3   -0.23    6.65   0
   5  -9   3    4.46    5.38   0
   5  -9   3    7.74    8.44   0
  -5   9  -3    3.36    7.04   0
  -6   9  -3    1.44    6.23   0
  -6   9  -3   -0.43    7.23   0
   6  -9   3    1.34    6.85   0
   6  -9   3    4.77    7.05   0
  -7   9  -3  248.39    8.62   0
  -7   9  -3  239.35    9.64   0
   7  -9   3  236.75    8.07   0
   7  -9   3  233.89    9.90   0
   8  -9   3   23.61    7.41   0
  -8   9  -3   25.54    8.25   0
  -8   9  -3   26.37    7.77   0
   8  -9   3   28.76    7.41   0
   9  -9   3   33.57    9.05   0
   9  -9   3   30.90    5.98   0
  -9   9  -3   35.82    7.62   0
  10  -9   3   31.03    8.20   0
 -10   9  -3   37.75    7.80   0
  10  -9   3   31.06    9.36   0
  10  -9   3   31.05    6.28   0
  11  -9   3   19.91    8.09   0
 -11   9  -3   18.18    8.17   0
  11  -9   3   15.58    9.51   0
  11  -9   3   11.20    8.38   0
  12  -9   3    1.58   10.06   0
  12  -9   3   -1.71   10.26   0
 -12   9  -3   -3.69    8.34   0
  12  -9   3    2.22    6.87   0
 -15  -8   3    0.19    8.48   0
 -15  -8   3    1.07    8.73   0
  15   8  -3    2.70    8.58   0
  15   8  -3    0.87    8.83   0
  14   8  -3   12.54    8.24   0
  14   8  -3   17.11    8.21   0
 -14  -8   3   12.85    6.92   0
 -14  -8   3   15.31    8.03   0
 -13  -8   3   22.22    7.59   0
  13   8  -3   18.28    6.34   0
  13   8  -3   10.74    7.84   0
 -13  -8   3   16.39    7.90   0
 -12  -8   3   11.61    5.90   0
 -12  -8   3   12.37    7.28   0
  12   8  -3    9.39    7.56   0
  12   8  -3    6.05    7.46   0
  11   8  -3   56.88    7.19   0
  11   8  -3   63.15    7.62   0
 -11  -8   3   60.66    7.08   0
 -11  -8   3   59.73    7.59   0
  10   8  -3   67.19    7.40   0
 -10  -8   3   66.89    5.89   0
  10   8  -3   57.89    7.32   0
 -10  -8   3   60.94    7.09   0
   9   8  -3   44.74    5.74   0
   9   8  -3   41.82    5.91   0
  -9  -8   3   39.25    5.66   0
  -9  -8   3   48.39    5.54   0
  -8  -8   3    0.45    6.54   0
   8   8  -3    1.11    6.72   0
   8   8  -3   -0.87    6.77   0
  -8  -8   3    2.62    6.48   0
   7   8  -3   14.20    6.90   0
   7   8  -3   12.87    5.49   0
  -7  -8   3   14.96    5.41   0
  -7  -8   3   11.10    6.65   0
  -6  -8   3   56.83    6.87   0
   6   8  -3   52.40    6.90   0
   6   8  -3   54.41    6.86   0
   5   8  -3   21.08    6.39   0
   5   8  -3   20.33    6.89   0
  -5  -8   3   26.26    5.37   0
   5   8  -3   25.28    6.45   0
   4   8  -3   43.79    6.54   0
   4   8  -3   51.46    5.56   0
   4   8  -3   47.48    6.68   0
  -4  -8   3   50.92    6.61   0
  -3  -8   3   66.01    6.77   0
   3   8  -3   65.15    6.40   0
   3   8  -3   67.15    6.84   0
   3   8  -3   63.16    5.57   0
  -2  -8   3  258.18    8.28   0
   2   8  -3  251.91    7.08   0
   2   8  -3  257.35    8.02   0
   2   8  -3  271.83    7.92   0
  -1  -8   3    2.58    6.65   0
   1   8  -3    2.54    5.02   0
   1   8  -3    1.88    6.47   0
  -1  -8   3   10.04    6.11   0
   0   8  -3 1026.27   12.54   0
   0  -8   3 1007.27   11.73   0
   0  -8   3 1053.16   13.11   0
   0   8  -3 1008.04   11.12   0
   1  -8   3    0.04    6.14   0
  -1   8  -3    2.40    6.19   0
  -1   8  -3    4.46    6.32   0
   1  -8   3    5.20    7.78   0
  -2   8  -3  189.08    7.65   0
   2  -8   3  201.24    7.54   0
   2  -8   3  203.36    8.52   0
  -2   8  -3  199.10    8.74   0
   3  -8   3   38.62    8.27   0
  -3   8  -3   43.53    7.72   0
  -3   8  -3   37.62    6.81   0
   3  -8   3   38.10    6.66   0
  -4   8  -3  131.52    8.09   0
   4  -8   3  132.67    9.19   0
  -4   8  -3  124.72    7.98   0
   4  -8   3  128.98    7.33   0
  -5   8  -3    3.73    7.25   0
  -5   8  -3    6.78    6.51   0
   5  -8   3    4.36    7.17   0
   5  -8   3    3.54    6.57   0
  -6   8  -3   70.62    7.65   0
  -6   8  -3   68.16    8.08   0
   6  -8   3   66.39    6.82   0
   6  -8   3   66.26    8.82   0
   7  -8   3   23.04    6.71   0
  -7   8  -3   21.78    7.31   0
   7  -8   3   13.96    7.79   0
  -7   8  -3   16.81    7.42   0
  -8   8  -3   31.79    7.80   0
  -8   8  -3   27.46    7.18   0
   8  -8   3   32.41    6.84   0
   8  -8   3   31.43    8.37   0
   9  -8   3    9.94    8.48   0
   9  -8   3    8.41    8.11   0
   9  -8   3    8.99    6.64   0
  -9   8  -3   12.45    5.92   0
  10  -8   3    2.22    7.04   0
 -10   8  -3    2.81    7.11   0
  10  -8   3    6.38    8.54   0
  10  -8   3    4.14    8.46   0
  11  -8   3    3.92    8.84   0
 -11   8  -3   -2.42    7.34   0
  11  -8   3    0.13    8.94   0
  11  -8   3    2.03    7.59   0
  12  -8   3   19.64    6.60   0
  12  -8   3   21.14    9.88   0
 -12   8  -3   20.18    7.98   0
  12  -8   3   16.99    9.94   0
 -13   8  -3   14.12    6.90   0
  13  -8   3    1.86   10.21   0
  13  -8   3    4.29   10.27   0
  13  -8   3    2.72    8.40   0
 -15  -7   3   12.42    8.69   0
  15   7  -3   -0.30    8.94   0
 -15  -7   3   14.00    7.02   0
  15   7  -3    5.70    8.55   0
 -14  -7   3   16.76    8.17   0
 -14  -7   3   19.40    6.54   0
  14   7  -3   17.75    8.27   0
  14   7  -3   22.39    7.95   0
  13   7  -3   -0.99    7.75   0
 -13  -7   3    3.52    7.31   0
  13   7  -3   -1.92    7.48   0
 -13  -7   3   -4.81    7.59   0
  12   7  -3   18.33    7.59   0
 -12  -7   3   13.57    7.39   0
 -12  -7   3   18.99    7.45   0
  12   7  -3   16.18    7.36   0
 -11  -7   3  153.07    7.72   0
 -11  -7   3  147.77    7.78   0
  11   7  -3  144.32    7.64   0
  11   7  -3  143.21    7.83   0
  10   7  -3  388.52    8.88   0
  10   7  -3  392.60    7.98   0
 -10  -7   3  386.89    8.01   0
 -10  -7   3  398.13    8.83   0
  -9  -7   3   36.02    5.52   0
   9   7  -3   34.32    6.91   0
  -9  -7   3   32.00    6.74   0
   9   7  -3   30.89    7.05   0
  -8  -7   3   15.43    6.32   0
   8   7  -3   13.39    6.62   0
   8   7  -3   12.76    6.79   0
  -8  -7   3   13.74    6.63   0
  -7  -7   3   26.14    6.62   0
  -7  -7   3   22.97    6.73   0
   7   7  -3   27.18    5.75   0
   7   7  -3   28.18    6.89   0
   6   7  -3    4.70    6.73   0
  -6  -7   3    4.04    6.20   0
  -6  -7   3    4.84    6.35   0
   6   7  -3    1.57    6.27   0
   5   7  -3   64.84    6.55   0
  -5  -7   3   71.77    6.73   0
   5   7  -3   63.56    5.88   0
   4   7  -3   12.41    6.11   0
   4   7  -3   12.55    6.14   0
   4   7  -3    9.35    6.16   0
  -4  -7   3   13.75    5.09   0
   3   7  -3  261.82    8.04   0
   3   7  -3  260.04    7.99   0
   3   7  -3  244.26    8.01   0
  -3  -7   3  251.26    8.23   0
   2   7  -3  150.59    7.44   0
   2   7  -3  147.08    7.42   0
   2   7  -3  143.30    7.43   0
  -2  -7   3  146.59    6.54   0
   1   7  -3  135.14    7.37   0
   1   7  -3  131.47    7.81   0
  -1  -7   3  138.46    8.08   0
  -1  -7   3  131.70    7.19   0
   0   7  -3    1.45    6.52   0
   0  -7   3    1.44    6.46   0
   0  -7   3    2.34    6.84   0
   0   7  -3    4.09    6.25   0
  -1   7  -3  433.38    9.72   0
   1  -7   3  435.68   10.16   0
   1  -7   3  410.01    8.87   0
  -1   7  -3  410.41    9.00   0
   2  -7   3  146.17    6.24   0
  -2   7  -3  145.58    7.66   0
  -2   7  -3  144.75    6.26   0
   2  -7   3  155.60    7.95   0
  -3   7  -3  191.30    7.33   0
   3  -7   3  197.09    9.29   0
   3  -7   3  190.44    7.29   0
  -3   7  -3  196.91    7.98   0
  -4   7  -3    5.55    6.26   0
  -4   7  -3    9.14    6.52   0
   4  -7   3    6.11    6.05   0
   4  -7   3    6.57    7.81   0
  -5   7  -3   89.00    7.34   0
   5  -7   3   87.14    8.98   0
  -5   7  -3   93.37    8.04   0
   5  -7   3   85.27    7.01   0
  -6   7  -3   27.67    6.08   0
  -6   7  -3   32.13    7.87   0
   6  -7   3   28.53    7.37   0
   6  -7   3   26.43    6.76   0
   7  -7   3   60.84    8.77   0
  -7   7  -3   60.31    6.26   0
  -7   7  -3   56.45    7.03   0
   7  -7   3   59.93    6.94   0
  -8   7  -3  215.58    8.35   0
   8  -7   3  215.12    6.87   0
   8  -7   3  213.06    9.51   0
  -9   7  -3   70.40    7.43   0
   9  -7   3   66.71    8.67   0
   9  -7   3   65.76    8.52   0
   9  -7   3   67.66    7.07   0
  10  -7   3  208.67    9.94   0
 -10   7  -3  216.29    8.21   0
  10  -7   3  219.19    8.26   0
  10  -7   3  223.58    9.28   0
  11  -7   3    2.30    5.80   0
  11  -7   3    3.63    9.10   0
 -11   7  -3   -1.29    5.74   0
  11  -7   3    2.23    8.82   0
  12  -7   3   37.56    9.35   0
  12  -7   3   30.36    9.59   0
 -12   7  -3   27.44    7.82   0
  12  -7   3   34.79    7.83   0
  13  -7   3   10.85    9.66   0
 -13   7  -3   13.05    8.08   0
  13  -7   3    8.56    9.94   0
  13  -7   3    7.29    8.22   0
  15   6  -3    5.25    8.73   0
 -15  -6   3    6.69    8.33   0
 -15  -6   3   -0.39    8.46   0
  15   6  -3    2.91    8.62   0
  14   6  -3   14.24    8.01   0
 -14  -6   3   15.61    7.84   0
 -14  -6   3    9.90    7.93   0
  14   6  -3    9.37    6.49   0
 -13  -6   3   13.32    7.56   0
 -13  -6   3   14.62    7.41   0
  13   6  -3   12.89    7.79   0
  13   6  -3    5.12    7.63   0
 -12  -6   3   -1.02    7.11   0
  12   6  -3    2.90    5.76   0
  12   6  -3   -0.80    5.95   0
 -12  -6   3    1.46    6.94   0
 -11  -6   3    9.95    6.71   0
  11   6  -3    0.05    7.04   0
 -11  -6   3    5.80    6.98   0
  11   6  -3    2.60    6.93   0
  10   6  -3   30.05    6.83   0
 -10  -6   3   30.42    6.65   0
  10   6  -3   29.28    7.04   0
 -10  -6   3   29.41    6.97   0
  -9  -6   3   70.77    5.68   0
   9   6  -3   63.95    6.94   0
  -9  -6   3   64.06    5.85   0
   9   6  -3   63.87    6.86   0
  -8  -6   3   34.75    6.64   0
   8   6  -3   29.72    6.81   0
  -8  -6   3   32.73    6.62   0
   8   6  -3   27.12    6.75   0
  -7  -6   3   20.83    5.39   0
   7   6  -3   21.80    6.75   0
  -7  -6   3   21.14    6.37   0
   7   6  -3   19.69    6.70   0
  -6  -6   3   12.99    4.75   0
  -6  -6   3    9.30    6.28   0
   6   6  -3    9.39    5.89   0
   6   6  -3    6.59    6.49   0
  -5  -6   3   82.99    5.73   0
  -5  -6   3   81.94    6.66   0
   5   6  -3   83.85    5.86   0
   5   6  -3   78.36    6.52   0
   4   6  -3   40.75    6.66   0
  -4  -6   3   34.85    6.50   0
   4   6  -3   44.48    6.23   0
   3   6  -3  320.29    7.97   0
   3   6  -3  307.07    8.25   0
  -3  -6   3  318.00    8.69   0
   3   6  -3  320.08    8.45   0
   2   6  -3  267.19    8.44   0
   2   6  -3  287.94    8.55   0
   2   6  -3  283.95    7.97   0
  -2  -6   3  281.78    8.05   0
  -1  -6   3  252.49    8.27   0
   1   6  -3  250.93    8.25   0
  -1  -6   3  261.58    9.10   0
   1   6  -3  260.78    8.93   0
   0  -6   3  407.37    9.34   0
   0  -6   3  434.68   10.39   0
   0   6  -3  426.58   10.13   0
   0   6  -3  420.27    9.33   0
   1  -6   3  251.35    7.26   0
  -1   6  -3  251.41    8.55   0
  -1   6  -3  253.85    8.78   0
   1  -6   3  260.27    9.01   0
  -2   6  -3  302.04    9.84   0
   2  -6   3  295.67    9.50   0
   2  -6   3  274.92    8.21   0
  -2   6  -3  284.11    8.49   0
  -3   6  -3   66.68    7.50   0
  -3   6  -3   63.62    6.66   0
   3  -6   3   58.86    5.43   0
   3  -6   3   59.56    7.23   0
  -4   6  -3    4.44    6.65   0
   4  -6   3    3.82    7.13   0
   4  -6   3    0.97    5.98   0
  -4   6  -3   -1.45    6.33   0
   5  -6   3   12.44    6.80   0
  -5   6  -3   14.11    5.50   0
  -5   6  -3   12.47    7.18   0
   5  -6   3   10.50    5.22   0
  -6   6  -3    9.97    7.13   0
   6  -6   3    7.42    6.81   0
   6  -6   3   10.90    6.98   0
  -6   6  -3    8.79    7.38   0
  -7   6  -3  409.82    9.31   0
  -7   6  -3  421.69   10.63   0
   7  -6   3  414.07   10.57   0
   7  -6   3  414.57    8.97   0
   8  -6   3  124.86    8.76   0
   8  -6   3  132.49    7.44   0
  -8   6  -3  121.93    7.88   0
   8  -6   3  127.81    8.08   0
   9  -6   3    0.80    7.90   0
   9  -6   3    8.26    6.49   0
   9  -6   3    0.14    7.96   0
  -9   6  -3    4.59    6.81   0
  10  -6   3   83.20    7.02   0
 -10   6  -3   72.63    7.26   0
  10  -6   3   76.85    7.74   0
  10  -6   3   85.09    8.92   0
  11  -6   3    4.26    8.63   0
 -11   6  -3    2.22    5.87   0
  11  -6   3    2.06    8.38   0
  11  -6   3    2.30    5.80   0
  12  -6   3    0.74   10.14   0
  12  -6   3   -0.69    9.03   0
 -12   6  -3   -3.13    7.33   0
  12  -6   3   -0.97    7.27   0
  13  -6   3   18.61    9.62   0
 -13   6  -3   20.24    7.66   0
  13  -6   3   21.28    9.47   0
  13  -6   3   12.82    6.30   0
  14  -6   3    7.74    8.11   0
  14  -6   3    4.76    9.92   0
  14  -6   3   -1.64   10.11   0
 -14   6  -3    4.77    8.12   0
 -15  -5   3    4.98    8.28   0
 -15  -5   3    3.18    8.12   0
  15   5  -3    6.95    8.40   0
  15   5  -3   11.75    8.38   0
 -14  -5   3    4.28    6.33   0
  14   5  -3    2.50    7.96   0
 -14  -5   3    9.56    7.73   0
  14   5  -3    2.76    7.94   0
  13   5  -3   33.18    7.79   0
  13   5  -3   33.75    7.44   0
 -13  -5   3   32.23    7.61   0
 -13  -5   3   23.40    7.55   0
 -12  -5   3    3.46    6.75   0
 -12  -5   3    0.65    7.08   0
  12   5  -3    3.27    7.03   0
  12   5  -3    3.36    5.70   0
  11   5  -3  126.54    7.66   0
 -11  -5   3  142.12    7.38   0
  11   5  -3  126.74    7.36   0
 -11  -5   3  134.65    6.57   0
 -10  -5   3  286.81    7.22   0
  10   5  -3  280.42    7.45   0
 -10  -5   3  272.22    8.23   0
  10   5  -3  277.98    8.16   0
  -9  -5   3   89.97    5.81   0
   9   5  -3   89.69    6.06   0
   9   5  -3   91.42    5.93   0
  -9  -5   3   95.13    6.85   0
   8   5  -3    0.14    6.54   0
  -8  -5   3    0.57    6.08   0
  -8  -5   3    4.44    6.20   0
   8   5  -3   -0.09    6.20   0
   7   5  -3   37.46    5.13   0
  -7  -5   3   34.35    6.58   0
  -7  -5   3   37.07    6.25   0
   7   5  -3   39.13    5.48   0
  -6  -5   3    6.94    5.96   0
   6   5  -3    8.79    4.99   0
   6   5  -3   15.82    6.29   0
  -6  -5   3   10.70    6.03   0
  -5  -5   3  465.82    9.33   0
   5   5  -3  471.05    8.47   0
   5   5  -3  466.47    9.43   0
  -5  -5   3  483.79    9.09   0
  -4  -5   3  166.13    7.61   0
  -4  -5   3  173.84    7.52   0
   4   5  -3  169.26    7.89   0
   4   5  -3  162.33    7.48   0
  -3  -5   3   39.87    6.85   0
   3   5  -3   42.06    5.93   0
   3   5  -3   41.68    6.50   0
   2   5  -3   23.93    6.84   0
   2   5  -3   22.53    6.44   0
  -2  -5   3   25.12    6.89   0
   2   5  -3   21.03    6.51   0
   1   5  -3   27.08    5.03   0
  -1  -5   3   30.26    6.75   0
   1   5  -3   30.91    6.68   0
   0  -5   3  426.30   10.79   0
   0   5  -3  410.43    9.41   0
   0  -5   3  419.86    9.47   0
   0   5  -3  409.16   10.42   0
  -1   5  -3  176.49    9.34   0
  -1   5  -3  178.59    7.84   0
   1  -5   3  168.08    7.86   0
   1  -5   3  179.99    8.93   0
  -2   5  -3 1325.04   13.35   0
   2  -5   3 1339.41   17.02   0
   2  -5   3 1292.40   13.85   0
  -2   5  -3 1309.29   16.39   0
  -3   5  -3   37.92    7.73   0
   3  -5   3   36.09    5.54   0
   3  -5   3   33.45    8.37   0
  -3   5  -3   36.81    6.93   0
   4  -5   3  120.40    6.06   0
  -4   5  -3  126.08    8.36   0
  -4   5  -3  120.27    6.33   0
   4  -5   3  126.99    7.97   0
   5  -5   3    5.67    7.36   0
  -5   5  -3    3.34    5.32   0
  -5   5  -3    5.57    6.67   0
   5  -5   3    5.25    6.32   0
   6  -5   3    6.37    5.61   0
   6  -5   3   -0.55    7.54   0
  -6   5  -3    5.58    7.07   0
  -6   5  -3    3.91    6.97   0
   7  -5   3  243.11    9.94   0
  -7   5  -3  220.34    8.43   0
   7  -5   3  233.60    8.17   0
   8  -5   3   59.06    7.09   0
   8  -5   3   54.10    8.22   0
   8  -5   3   58.17    8.34   0
  -8   5  -3   52.92    7.31   0
  -9   5  -3    1.45    5.64   0
   9  -5   3    2.19    7.69   0
   9  -5   3    2.65    7.74   0
   9  -5   3    2.77    6.71   0
  10  -5   3   37.55    8.38   0
  10  -5   3   39.45    8.28   0
 -10   5  -3   39.26    6.86   0
  10  -5   3   34.09    5.67   0
 -11   5  -3   28.20    7.02   0
  11  -5   3   27.00    8.33   0
  11  -5   3   27.04    8.41   0
  11  -5   3   22.28    6.91   0
  12  -5   3  106.22    9.47   0
 -12   5  -3   98.18    7.50   0
  12  -5   3  105.81    7.66   0
  12  -5   3  106.78    9.47   0
  13  -5   3    6.97    9.29   0
  13  -5   3    6.99    6.13   0
  13  -5   3    9.57    9.20   0
 -13   5  -3   10.78    7.34   0
 -14   5  -3    5.87    7.97   0
  14  -5   3   -2.01   10.00   0
  14  -5   3   -0.25   10.93   0
  14  -5   3    6.22    7.87   0
 -15  -4   3    5.56    7.91   0
 -15  -4   3   -0.85    8.15   0
  15   4  -3   -0.79    8.36   0
  15   4  -3   -5.20    8.35   0
 -14  -4   3    6.23    7.74   0
  14   4  -3    1.57    8.03   0
  14   4  -3    0.37    6.42   0
 -14  -4   3   -3.58    7.68   0
  13   4  -3   37.00    7.70   0
 -13  -4   3   36.68    7.41   0
  13   4  -3   46.37    6.26   0
 -13  -4   3   46.21    7.64   0
 -12  -4   3    3.92    5.56   0
 -12  -4   3    4.73    7.00   0
  12   4  -3   -1.78    5.83   0
  12   4  -3    1.09    7.00   0
 -11  -4   3   47.31    7.20   0
  11   4  -3   56.92    6.19   0
 -11  -4   3   58.83    6.87   0
  11   4  -3   55.98    7.17   0
 -10  -4   3   25.23    6.76   0
  10   4  -3   27.27    7.04   0
 -10  -4   3   21.51    6.48   0
  10   4  -3   21.74    6.62   0
  -9  -4   3   -0.02    6.64   0
  -9  -4   3    3.07    6.17   0
   9   4  -3    7.24    5.61   0
   9   4  -3    4.05    6.53   0
   8   4  -3  355.73    8.43   0
  -8  -4   3  360.34    8.17   0
  -8  -4   3  345.89    8.52   0
   8   4  -3  341.87    8.66   0
   7   4  -3  664.55   10.14   0
  -7  -4   3  664.07    9.80   0
   7   4  -3  648.92    9.75   0
  -7  -4   3  647.93   10.00   0
   6   4  -3  431.82    8.31   0
  -6  -4   3  438.32    8.76   0
  -6  -4   3  431.87    9.03   0
   6   4  -3  404.79    8.63   0
  -5  -4   3  253.97    8.12   0
   5   4  -3  254.65    7.91   0
  -5  -4   3  260.90    7.84   0
   5   4  -3  256.99    8.32   0
   4   4  -3   43.31    6.58   0
  -4  -4   3   48.24    6.51   0
  -4  -4   3   46.52    7.00   0
   4   4  -3   45.78    5.91   0
   3   4  -3    7.83    5.08   0
   3   4  -3    6.28    6.84   0
  -3  -4   3    8.00    5.56   0
  -3  -4   3    6.21    6.11   0
  -2  -4   3  149.21    8.25   0
   2   4  -3  154.75    8.37   0
   2   4  -3  152.50    7.73   0
   2   4  -3  145.62    7.66   0
   1   4  -3 1977.12   19.03   0
  -1  -4   3 2008.09   19.51   0
   1   4  -3 1939.59   17.65   0
   0  -4   3   10.05    6.75   0
   0   4  -3   10.92    6.78   0
   0  -4   3   11.45    7.28   0
   0   4  -3   12.83    7.25   0
  -1   4  -3 6367.20   36.85   0
   1  -4   3 6564.27   38.06   0
  -1   4  -3 6314.31   30.25   0
   1  -4   3 6382.69   30.05   0
   2  -4   3  278.83   11.70   0
  -2   4  -3  270.74   11.10   0
   2  -4   3  279.55    8.08   0
  -2   4  -3  260.92    9.00   0
   3  -4   3  640.56   14.56   0
  -3   4  -3  640.14   14.12   0
   3  -4   3  619.07   10.92   0
  -3   4  -3  612.15   10.90   0
   4  -4   3   91.01    9.10   0
  -4   4  -3   88.84    7.38   0
  -4   4  -3   94.01    9.29   0
   4  -4   3   95.22    6.22   0
  -5   4  -3  357.62    9.12   0
   5  -4   3  379.44   11.34   0
  -5   4  -3  369.64   10.86   0
   5  -4   3  350.66    8.95   0
   6  -4   3   42.26    7.29   0
   6  -4   3   44.87    5.59   0
  -6   4  -3   48.16    6.77   0
  -7   4  -3  101.21    6.40   0
   7  -4   3  101.63    7.33   0
   7  -4   3   92.08    8.35   0
   7  -4   3  102.33    8.62   0
   8  -4   3  151.90    9.09   0
  -8   4  -3  137.77    7.67   0
   8  -4   3  144.23    6.49   0
   8  -4   3  137.99    8.88   0
   9  -4   3  115.18    8.91   0
   9  -4   3  113.51    6.18   0
  -9   4  -3  103.50    7.36   0
   9  -4   3  122.06    8.91   0
  10  -4   3    8.45    6.56   0
 -10   4  -3    8.13    6.66   0
  10  -4   3    6.87    7.95   0
  10  -4   3   10.23    7.75   0
  11  -4   3   13.70    8.32   0
  11  -4   3   11.79    6.89   0
  11  -4   3   16.22    8.22   0
 -11   4  -3    7.97    5.47   0
  12  -4   3  106.12    9.30   0
  12  -4   3   97.33    7.84   0
 -12   4  -3  116.98    7.67   0
  12  -4   3  111.44    9.53   0
  13  -4   3    3.95    8.81   0
  13  -4   3    4.97    8.81   0
 -13   4  -3    7.67    7.25   0
  13  -4   3    6.18    5.89   0
  14  -4   3   36.66    9.96   0
  14  -4   3   31.30    9.86   0
  14  -4   3   32.96    7.97   0
 -14   4  -3   32.75    7.79   0
  15  -4   3   22.83    8.36   0
 -15   4  -3   33.76    6.91   0
  15  -4   3   18.63   10.54   0
  15  -4   3   22.51   10.62   0
  15   3  -3   -0.72    8.53   0
  15   3  -3   -1.54    8.34   0
 -15  -3   3    5.73    8.27   0
  14   3  -3    7.05    7.66   0
 -14  -3   3   -2.67    7.70   0
  14   3  -3    5.92    7.82   0
 -13  -3   3    8.35    6.00   0
  13   3  -3    6.83    7.52   0
  13   3  -3    7.63    7.26   0
 -13  -3   3    5.14    7.17   0
  12   3  -3    0.61    6.68   0
 -12  -3   3    4.83    7.04   0
 -12  -3   3    5.02    6.97   0
  12   3  -3    5.62    5.79   0
  11   3  -3   48.65    7.46   0
 -11  -3   3   42.20    7.21   0
 -11  -3   3   44.71    6.75   0
  11   3  -3   40.60    6.69   0
  10   3  -3   50.24    7.14   0
 -10  -3   3   52.74    6.02   0
  10   3  -3   43.42    6.79   0
 -10  -3   3   53.95    6.64   0
  -9  -3   3  180.15    6.95   0
   9   3  -3  174.40    7.75   0
   9   3  -3  174.50    7.31   0
  -9  -3   3  176.54    7.32   0
  -8  -3   3   13.32    6.62   0
  -8  -3   3   16.51    6.44   0
   8   3  -3   19.02    6.61   0
   8   3  -3   11.47    6.49   0
   7   3  -3   77.43    6.77   0
  -7  -3   3   75.87    5.36   0
   7   3  -3   72.54    5.57   0
  -7  -3   3   72.12    6.74   0
  -6  -3   3  548.53    9.35   0
   6   3  -3  502.68    9.24   0
   6   3  -3  530.78    8.97   0
  -6  -3   3  526.01    8.88   0
  -5  -3   3   24.72    6.35   0
   5   3  -3   18.61    6.81   0
  -5  -3   3   22.43    5.63   0
   5   3  -3   24.22    6.45   0
  -4  -3   3  678.13   10.85   0
   4   3  -3  666.58   10.86   0
   4   3  -3  673.80   11.34   0
  -4  -3   3  679.72   11.32   0
  -3  -3   3 1064.20   14.18   0
   3   3  -3 1095.57   14.28   0
  -3  -3   3 1090.00   13.56   0
   3   3  -3 1060.60   13.42   0
   2   3  -3  524.23   11.41   0
   2   3  -3  514.77   11.02   0
  -2  -3   3  510.13   11.66   0
  -2  -3   3  530.96   11.02   0
  -1  -3   3  457.74   12.04   0
   1   3  -3  442.00   11.92   0
   1   3  -3  422.05   10.71   0
   1   3  -3  446.90   11.02   0
   0  -3   3  154.02   10.52   0
   0   3  -3  143.67    8.90   0
   0  -3   3  145.89    8.81   0
   0   3  -3  148.67   11.43   0
   1  -3   3 1074.39   15.06   0
   1  -3   3 1122.93   20.19   0
  -1   3  -3 1079.73   15.01   0
  -1   3  -3 1079.42   19.51   0
   2  -3   3  107.64   10.67   0
  -2   3  -3  105.33   11.24   0
  -2   3  -3  103.30    8.01   0
   2  -3   3   99.57    7.86   0
  -3   3  -3  447.12    9.54   0
  -3   3  -3  463.39   14.65   0
   3  -3   3  466.04   14.59   0
   3  -3   3  458.23    9.61   0
  -4   3  -3    7.59    8.44   0
   4  -3   3    4.45    5.59   0
  -4   3  -3    7.95    6.96   0
   4  -3   3    9.25    8.86   0
  -5   3  -3   51.49    6.47   0
   5  -3   3   56.10    6.08   0
   5  -3   3   58.39    9.18   0
   6  -3   3    4.05    6.34   0
   6  -3   3    4.03    7.19   0
  -6   3  -3    2.65    6.75   0
   6  -3   3    2.58    7.05   0
   7  -3   3  416.99    9.19   0
   7  -3   3  423.81   11.12   0
   7  -3   3  451.68   11.63   0
  -7   3  -3  412.61    9.38   0
   8  -3   3   33.42    6.77   0
   8  -3   3   30.92    7.94   0
  -8   3  -3   27.64    5.81   0
   8  -3   3   30.84    7.81   0
   9  -3   3   80.37    7.09   0
   9  -3   3   85.21    8.49   0
  -9   3  -3   82.95    6.05   0
   9  -3   3   78.02    8.30   0
  10  -3   3   29.54    8.38   0
 -10   3  -3   27.53    6.83   0
  10  -3   3   27.94    8.10   0
  10  -3   3   31.47    5.72   0
  11  -3   3   20.60    5.43   0
  11  -3   3   18.90    7.08   0
  11  -3   3   20.79    8.16   0
 -11   3  -3   26.42    5.51   0
  12  -3   3    4.04    7.12   0
  12  -3   3   -2.35    8.05   0
 -12   3  -3   -4.14    5.71   0
  12  -3   3   -1.70    8.08   0
  13  -3   3   60.71    9.25   0
  13  -3   3   55.44    6.51   0
  13  -3   3   60.72    9.45   0
 -13   3  -3   57.50    6.39   0
  14  -3   3   42.12    7.96   0
  14  -3   3   43.36    9.58   0
  14  -3   3   43.51    9.43   0
 -14   3  -3   45.83    6.52   0
  15  -3   3    8.48    9.98   0
  15  -3   3    8.00    8.18   0
 -15   3  -3    5.01    7.72   0
  15  -3   3    9.03   10.13   0
  15   2  -3    0.26    8.49   0
  15   2  -3    1.49    8.32   0
 -15  -2   3   -0.53    6.58   0
  15   2  -3   -0.69    6.58   0
 -14  -2   3    2.12    6.24   0
  14   2  -3    6.13    7.80   0
  14   2  -3    7.80    7.83   0
  14   2  -3   12.26    7.90   0
 -13  -2   3   -0.74    5.50   0
  13   2  -3   -0.68    7.21   0
  13   2  -3    5.43    7.45   0
  12   2  -3   44.37    6.06   0
 -12  -2   3   52.76    5.81   0
  12   2  -3   52.21    7.33   0
 -12  -2   3   47.61    7.24   0
  11   2  -3   15.65    6.64   0
 -11  -2   3   16.17    6.48   0
  11   2  -3   19.40    7.09   0
 -11  -2   3   19.15    6.93   0
 -10  -2   3  412.29    8.56   0
  10   2  -3  400.69    9.41   0
  10   2  -3  387.65    7.71   0
 -10  -2   3  388.70    9.08   0
   9   2  -3   14.12    6.55   0
   9   2  -3   12.37    7.16   0
  -9  -2   3   18.15    5.09   0
  -9  -2   3   12.46    6.86   0
   8   2  -3    7.65    6.72   0
  -8  -2   3    4.94    6.47   0
  -8  -2   3    9.35    6.35   0
   8   2  -3    8.25    5.40   0
   7   2  -3  108.85    5.94   0
  -7  -2   3  111.82    6.14   0
  -7  -2   3  107.87    6.74   0
   7   2  -3  112.75    7.02   0
   6   2  -3  354.50    8.48   0
  -6  -2   3  370.10    8.03   0
  -6  -2   3  371.74    8.44   0
   6   2  -3  371.76    8.72   0
   5   2  -3    8.61    6.60   0
  -5  -2   3    9.13    6.44   0
   5   2  -3   14.62    6.34   0
  -5  -2   3    9.07    6.35   0
  -4  -2   3 1526.02   15.03   0
   4   2  -3 1543.50   14.58   0
   4   2  -3 1539.68   15.01   0
  -4  -2   3 1504.06   15.58   0
   3   2  -3 2777.12   20.21   0
  -3  -2   3 2706.86   21.44   0
  -3  -2   3 2822.84   20.81   0
   3   2  -3 2749.46   21.37   0
   2   2  -3  270.84    9.91   0
   2   2  -3  281.95    9.53   0
  -2  -2   3  280.35    8.82   0
  -2  -2   3  275.62   10.41   0
  -1  -2   3    2.82    9.00   0
   1   2  -3    3.26    9.08   0
   1   2  -3    4.38    8.22   0
   0   2  -3   77.89    9.35   0
   0   2  -3   86.62   12.67   0
   0  -2   3   85.93   12.67   0
   0  -2   3   81.29    9.30   0
  -1   2  -3 1237.68   17.02   0
   1  -2   3 1235.96   17.72   0
   1  -2   3 1324.61   25.92   0
  -1   2  -3 1284.02   26.00   0
  -2   2  -3  358.91   17.24   0
   2  -2   3  363.19   18.77   0
  -2   2  -3  347.16   11.27   0
   2  -2   3  352.09   11.15   0
   3  -2   3  110.57    8.41   0
  -3   2  -3  112.54   12.55   0
  -3   2  -3  114.51    8.32   0
   3  -2   3  114.92   13.00   0
   4  -2   3  663.32   12.06   0
  -4   2  -3  660.94   12.15   0
   4  -2   3  686.88   18.49   0
   5  -2   3    9.43    7.04   0
   5  -2   3    8.79    8.68   0
  -5   2  -3    9.62    7.41   0
   5  -2   3    9.06    8.62   0
   6  -2   3    5.33    7.29   0
   6  -2   3    7.84    6.76   0
   6  -2   3    5.27    7.24   0
  -6   2  -3    5.77    6.95   0
  -7   2  -3  652.19   10.35   0
   7  -2   3  653.88   10.29   0
   7  -2   3  693.55   13.29   0
   7  -2   3  645.92   13.51   0
   8  -2   3  290.71    9.99   0
  -8   2  -3  259.68    8.21   0
   8  -2   3  270.08    7.40   0
   8  -2   3  271.33    9.94   0
   9  -2   3   33.27    6.77   0
   9  -2   3   32.85    7.80   0
   9  -2   3   31.10    7.99   0
  -9   2  -3   30.83    6.83   0
  10  -2   3   23.63    6.95   0
  10  -2   3   25.17    7.92   0
 -10   2  -3   24.71    6.83   0
  10  -2   3   23.64    8.10   0
 -11   2  -3   54.05    7.04   0
  11  -2   3   51.00    8.39   0
  11  -2   3   52.92    8.60   0
  11  -2   3   51.79    7.16   0
  12  -2   3   65.57    8.62   0
  12  -2   3   70.69    8.84   0
  12  -2   3   72.43    7.35   0
 -12   2  -3   61.16    7.13   0
  13  -2   3    6.59    7.12   0
  13  -2   3    7.68    8.46   0
  13  -2   3   13.82    8.69   0
 -13   2  -3    6.56    5.80   0
 -14   2  -3   12.16    7.75   0
  14  -2   3   15.79    9.39   0
  14  -2   3   15.63    7.82   0
  14  -2   3   12.54    8.97   0
  15  -2   3   75.88   10.70   0
 -15   2  -3   85.36    8.53   0
  15  -2   3   73.72    8.65   0
  15  -2   3   89.64   10.58   0
  15   1  -3    8.95    8.72   0
  15   1  -3    9.90    8.69   0
 -15  -1   3   11.94    8.43   0
  15   1  -3   13.54    8.97   0
 -14  -1   3    8.90    7.67   0
  14   1  -3    8.37    7.90   0
  14   1  -3   13.16    7.80   0
  14   1  -3    8.53    8.11   0
  13   1  -3    4.81    6.13   0
  13   1  -3    5.63    7.48   0
 -13  -1   3    3.92    5.73   0
  13   1  -3    5.48    7.26   0
 -12  -1   3   25.13    5.78   0
  12   1  -3   27.42    7.11   0
  12   1  -3   24.05    7.23   0
  11   1  -3  102.00    7.55   0
  11   1  -3   97.85    7.17   0
 -11  -1   3  109.82    5.96   0
  10   1  -3    8.61    6.87   0
 -10  -1   3    8.87    6.52   0
 -10  -1   3    8.82    6.83   0
  10   1  -3    7.85    5.41   0
   9   1  -3  253.63    7.00   0
   9   1  -3  257.52    8.38   0
  -9  -1   3  262.28    6.80   0
  -9  -1   3  253.87    8.22   0
  -8  -1   3   67.58    6.82   0
   8   1  -3   66.45    7.14   0
  -8  -1   3   70.37    5.88   0
   8   1  -3   64.86    5.83   0
   7   1  -3   44.94    6.47   0
   7   1  -3   43.62    5.38   0
  -7  -1   3   36.72    6.37   0
  -7  -1   3   42.73    5.26   0
  -6  -1   3    1.66    5.98   0
  -6  -1   3    5.99    5.89   0
   6   1  -3    0.44    6.07   0
   6   1  -3    5.09    6.18   0
   5   1  -3  426.91    9.40   0
  -5  -1   3  436.61    9.60   0
   5   1  -3  445.98    9.60   0
  -5  -1   3  460.82    9.54   0
  -4  -1   3  479.73   10.05   0
  -4  -1   3  469.14    9.50   0
   4   1  -3  470.57   10.11   0
   4   1  -3  467.17   10.20   0
   3   1  -3 3414.23   23.30   0
   3   1  -3 3271.74   23.24   0
  -3  -1   3 3439.65   22.78   0
  -3  -1   3 3300.58   23.65   0
  -2  -1   3  105.14    9.07   0
   2   1  -3  107.31    9.09   0
  -2  -1   3  111.98    7.61   0
   2   1  -3  102.85    9.10   0
  -1  -1   3   27.00    9.65   0
  -1  -1   3   25.04    8.86   0
   1   1  -3   26.68    9.13   0
   1   1  -3   23.73    8.00   0
   0  -1   3 1272.04   23.06   0
   0   1  -3 1278.81   23.14   0
   0   1  -3 1273.79   19.64   0
   1  -1   3 2337.37   39.92   0
  -1   1  -3 2354.10   40.32   0
   1  -1   3 2286.70   25.44   0
  -1   1  -3 2248.03   25.26   0
   2  -1   3  133.42   10.80   0
  -2   1  -3  134.43   10.95   0
  -3   1  -3 1092.82   16.37   0
   3  -1   3 1131.19   35.86   0
   3  -1   3 1095.90   16.34   0
   3  -1   3 1075.17   34.74   0
   4  -1   3  192.68   13.80   0
   4  -1   3  194.69    9.12   0
  -4   1  -3  205.78    9.22   0
   4  -1   3  207.01   14.37   0
   5  -1   3 2446.55   19.44   0
   5  -1   3 2504.24   28.93   0
  -5   1  -3 2426.76   19.69   0
   5  -1   3 2369.64   28.30   0
   6  -1   3  411.93    9.13   0
   6  -1   3  424.52   12.33   0
   6  -1   3  402.69   12.23   0
  -6   1  -3  403.93   10.15   0
   7  -1   3  284.53    8.85   0
   7  -1   3  296.13   11.04   0
   7  -1   3  288.38   10.97   0
  -7   1  -3  285.46    8.54   0
   8  -1   3  110.05    8.38   0
   8  -1   3  100.41    7.41   0
   8  -1   3  104.75    8.55   0
  -8   1  -3  109.08    7.41   0
   9  -1   3    7.91    8.81   0
  -9   1  -3    7.60    5.83   0
   9  -1   3   14.93    6.96   0
   9  -1   3   12.20    7.63   0
  10  -1   3    5.64    7.72   0
  10  -1   3   15.11    7.04   0
  10  -1   3   14.30    8.03   0
 -10   1  -3   15.59    6.94   0
  11  -1   3   10.35    6.95   0
  11  -1   3    8.49    7.74   0
 -11   1  -3   13.05    5.62   0
  11  -1   3    9.48    7.59   0
  12  -1   3  119.55    8.01   0
  12  -1   3  118.39    9.03   0
 -12   1  -3  121.96    7.52   0
  12  -1   3  118.89    8.75   0
 -13   1  -3    9.83    7.42   0
  13  -1   3   12.58    8.38   0
  13  -1   3   10.35    8.68   0
  13  -1   3    5.14    7.58   0
 -14   1  -3   31.18    6.18   0
  14  -1   3   22.72    9.07   0
  14  -1   3   26.17    7.77   0
  14  -1   3   28.23    9.32   0
  15  -1   3    3.40    6.83   0
  15  -1   3    3.97    9.40   0
 -15   1  -3    1.17    8.08   0
  15  -1   3    4.15    7.88   0
 -16   1  -3    8.68    7.00   0
  16  -1   3    6.41   10.16   0
  16  -1   3   11.80    8.68   0
  16  -1   3    9.95   10.17   0
  15   0  -3    0.18    8.68   0
  15   0  -3    3.34    8.58   0
  15   0  -3    5.66    8.40   0
 -15   0   3    2.65    8.24   0
  14   0  -3    0.44    8.00   0
  14   0  -3   -1.21    8.31   0
 -14   0   3    1.74    7.65   0
  14   0  -3    0.71    7.94   0
  13   0  -3   96.48    6.53   0
 -13   0   3   71.94    7.56   0
  13   0  -3   70.17    8.29   0
  13   0  -3   73.10    8.11   0
  12   0  -3   24.13    7.43   0
  12   0  -3   29.28    7.25   0
 -12   0   3   26.02    5.94   0
  12   0  -3   26.96    7.24   0
  11   0  -3   10.83    6.93   0
  11   0  -3   10.55    7.08   0
 -11   0   3   13.75    6.46   0
  11   0  -3   12.68    7.00   0
  10   0  -3  252.28    7.15   0
  10   0  -3  271.64    8.24   0
 -10   0   3  266.85    7.86   0
  10   0  -3  257.59    8.11   0
  -9   0   3  384.17    7.69   0
   9   0  -3  380.95    9.10   0
   9   0  -3  336.08    8.67   0
  -8   0   3   -0.19    6.52   0
   8   0  -3   -0.56    6.91   0
   8   0  -3   -0.19    5.47   0
   7   0  -3  263.38    7.84   0
   7   0  -3  268.00    8.18   0
  -7   0   3  267.93    7.94   0
  -7   0   3  286.72    7.11   0
  -6   0   3  889.32   11.85   0
   6   0  -3  858.90   11.12   0
  -6   0   3  914.92   10.59   0
   6   0  -3  896.75   11.67   0
  -5   0   3  481.09    9.94   0
  -5   0   3  490.93    9.63   0
   5   0  -3  480.79    9.93   0
   5   0  -3  465.87    9.02   0
   4   0  -3  414.21    9.76   0
   4   0  -3  420.76    9.86   0
  -4   0   3  426.14    9.85   0
  -4   0   3  429.82    9.73   0
  -3   0   3   50.13    6.93   0
  -3   0   3   47.38    7.32   0
   3   0  -3   46.65    7.24   0
   3   0  -3   43.24    7.33   0
  -2   0   3  682.17   13.62   0
   2   0  -3  707.35   14.04   0
  -2   0   3  719.80   12.98   0
   2   0  -3  685.52   13.64   0
   1   0  -3  168.08   10.73   0
  -1   0   3  160.12   10.72   0
   1   0  -3  166.82   11.07   0
  -1   0   3  167.33   10.97   0
   0   0  -3   75.46   11.27   0
   0   0  -3   72.20   10.49   0
   0   0   3   75.99   10.13   0
  -1   0  -3 2489.52   39.36   0
   1   0   3 2358.97   31.17   0
  -1   0  -3 2391.24   30.98   0
   2   0   3  248.90   12.87   0
   2   0   3  261.21   26.48   0
  -2   0  -3  249.24   26.81   0
  -2   0  -3  243.76   13.13   0
   3   0   3 1221.66   19.30   0
  -3   0  -3 1192.16   34.96   0
  -3   0  -3 1194.93   19.56   0
   3   0   3 1227.50   35.69   0
  -4   0  -3  181.50   12.99   0
   4   0   3  190.20   14.29   0
   4   0   3  194.52    9.51   0
  -4   0  -3  184.15    9.80   0
  -5   0  -3    5.38    8.87   0
   5   0   3    6.88    9.20   0
  -5   0  -3    6.44    7.00   0
   5   0   3    6.39    7.05   0
  -6   0  -3  380.46   10.00   0
  -6   0  -3  383.70   11.91   0
   6   0   3  392.33   10.19   0
   6   0   3  396.12   12.39   0
  -7   0  -3  521.05   12.04   0
   7   0   3  522.39   10.58   0
   7   0   3  521.53   12.33   0
  -7   0  -3  527.81   10.29   0
   8   0   3   69.88    8.15   0
   8   0   3   67.47    7.07   0
  -8   0  -3   70.73    7.01   0
  -8   0  -3   71.17    7.91   0
   9   0   3  335.38    9.03   0
  -9   0  -3  337.65    8.90   0
   9   0   3  355.89   10.67   0
  10   0   3   -1.56    7.16   0
 -10   0  -3    1.83    6.80   0
  10   0   3    3.32    6.83   0
  11   0   3   -1.00    6.89   0
  11   0   3    1.41    7.51   0
  11   0   3    1.81    7.71   0
 -11   0  -3   -0.38    6.92   0
  12   0   3   32.73    7.22   0
  12   0   3   32.70    6.96   0
 -12   0  -3   27.86    7.25   0
  12   0   3   34.37    8.02   0
  13   0   3   94.08    8.88   0
 -13   0  -3   94.41    7.47   0
  13   0   3   87.87    9.17   0
  13   0   3   78.99    7.88   0
  14   0   3   13.36    9.03   0
  14   0   3    3.85    6.45   0
 -14   0  -3    7.69    7.43   0
  14   0   3    4.43    8.47   0
  15   0   3   32.13    8.50   0
 -15   0  -3   29.88    8.11   0
  15   0   3   33.47    8.57   0
  15   0   3   35.34    9.67   0
  16   0   3   -0.14    8.80   0
  16   0   3    2.61    9.70   0
 -16   0  -3    4.13    6.94   0
  16   0   3    2.39    8.74   0
  15  -1  -3    2.11    8.65   0
  15  -1  -3   -0.86    8.41   0
  15  -1  -3    4.68    8.57   0
 -15   1   3    1.49    6.91   0
  14  -1  -3   26.52    8.22   0
  14  -1  -3   23.83    8.28   0
  14  -1  -3   18.86    8.16   0
 -14   1   3   23.81    7.97   0
  13  -1  -3   -0.49    7.59   0
 -13   1   3    0.91    7.38   0
  13  -1  -3   -0.35    7.95   0
  13  -1  -3   -0.47    7.85   0
 -12   1   3   15.16    7.06   0
  12  -1  -3   19.00    7.50   0
  12  -1  -3    9.17    7.44   0
  12  -1  -3   12.31    7.45   0
  11  -1  -3   49.42    7.24   0
 -11   1   3   48.40    5.67   0
  11  -1  -3   44.96    7.08   0
  11  -1  -3   43.97    7.04   0
  10  -1  -3  134.53    7.55   0
  10  -1  -3  135.20    7.51   0
  10  -1  -3  133.03    6.50   0
 -10   1   3  135.25    7.40   0
  -9   1   3  112.50    7.11   0
   9  -1  -3  102.12    7.93   0
   9  -1  -3  102.40    7.37   0
   9  -1  -3  100.67    6.28   0
  -8   1   3    8.87    6.47   0
   8  -1  -3   12.02    6.94   0
   8  -1  -3   11.66    6.67   0
   8  -1  -3   13.62    6.60   0
  -7   1   3   88.58    6.87   0
   7  -1  -3   93.59    5.87   0
   7  -1  -3   94.03    6.94   0
   7  -1  -3   85.47    7.06   0
   6  -1  -3    3.60    5.18   0
   6  -1  -3    7.19    6.12   0
   6  -1  -3    6.36    6.04   0
  -6   1   3    7.15    6.03   0
  -5   1   3  237.05    8.18   0
   5  -1  -3  240.88    7.40   0
   5  -1  -3  259.50    7.32   0
   5  -1  -3  232.00    8.33   0
  -4   1   3 1442.26   14.71   0
   4  -1  -3 1413.36   14.74   0
   4  -1  -3 1411.45   14.87   0
   4  -1  -3 1506.14   15.19   0
  -3   1   3   40.04    6.96   0
   3  -1  -3   31.67    7.07   0
   3  -1  -3   34.80    7.08   0
   3  -1  -3   33.11    7.21   0
  -2   1   3  768.87   14.23   0
   2  -1  -3  786.91   13.58   0
   2  -1  -3  749.22   14.36   0
   2  -1  -3  745.96   13.38   0
   1  -1  -3 3436.81   28.14   0
  -1   1   3 3497.36   28.04   0
  -1   1   3 3379.19   31.42   0
   1  -1  -3 3292.61   31.30   0
   0  -1  -3  212.41   11.54   0
   0   1   3  212.52   14.46   0
   0  -1  -3  210.72   15.50   0
   0   1   3  213.48   11.59   0
  -1  -1  -3  593.79   23.77   0
  -1  -1  -3  603.33   17.45   0
   1   1   3  627.49   17.89   0
   1   1   3  605.94   23.84   0
   2   1   3   75.21   14.08   0
  -2  -1  -3   73.17   13.90   0
   2   1   3   73.62   14.58   0
  -2  -1  -3   75.65   14.01   0
  -3  -1  -3 2332.22   29.33   0
  -3  -1  -3 2298.06   32.97   0
   3   1   3 2370.37   33.79   0
   3   1   3 2396.37   30.03   0
  -4  -1  -3   80.18    9.24   0
   4   1   3   86.61   10.90   0
  -4  -1  -3   87.01   10.61   0
   4   1   3   82.94    9.37   0
   5   1   3 1028.63   18.36   0
   5   1   3  996.02   14.87   0
  -5  -1  -3 1009.90   18.49   0
  -5  -1  -3  990.68   14.35   0
  -6  -1  -3  392.27   10.20   0
   6   1   3  391.71   10.41   0
  -6  -1  -3  392.76   11.75   0
   6   1   3  399.01   12.10   0
   7   1   3  833.90   14.33   0
  -7  -1  -3  827.61   12.10   0
  -7  -1  -3  822.29   13.96   0
   7   1   3  818.13   12.30   0
  -8  -1  -3  232.83    9.12   0
   8   1   3  236.98    9.36   0
  -8  -1  -3  231.85    8.32   0
   8   1   3  238.83    8.61   0
   9   1   3   26.38    7.69   0
  -9  -1  -3   28.10    7.57   0
  -9  -1  -3   29.82    7.10   0
   9   1   3   23.50    6.87   0
  10   1   3   -2.13    6.23   0
 -10  -1  -3    1.63    6.74   0
  10   1   3    2.08    8.04   0
 -10  -1  -3    4.95    7.21   0
  11   1   3   80.07    7.80   0
  11   1   3   81.79    7.56   0
 -11  -1  -3   88.40    6.16   0
 -11  -1  -3   81.12    8.20   0
 -12  -1  -3   90.56    7.35   0
  12   1   3   86.79    7.94   0
  12   1   3   91.91    8.56   0
 -13  -1  -3    9.86    7.14   0
  13   1   3    1.01    7.70   0
  13   1   3    3.75    8.13   0
  14   1   3   63.32    9.08   0
  14   1   3   63.25    7.96   0
  14   1   3   62.83    9.10   0
 -14  -1  -3   61.14    7.79   0
 -15  -1  -3   18.59    7.73   0
  15   1   3   14.26    7.78   0
  15   1   3   14.60    7.96   0
  15   1   3   15.32    8.15   0
  16   1   3   17.28    8.72   0
 -16  -1  -3   19.66    8.62   0
  16   1   3    9.20    9.00   0
  16   1   3   22.52    8.62   0
  14  -2  -3   31.99    8.53   0
  14  -2  -3   23.79    8.56   0
  14  -2  -3   28.19    8.46   0
 -14   2   3   36.37    8.42   0
  13  -2  -3   17.10    7.83   0
  13  -2  -3   10.00    8.00   0
  13  -2  -3   16.37    7.88   0
 -13   2   3   19.15    7.80   0
  12  -2  -3   12.03    7.29   0
 -12   2   3    3.60    5.95   0
  12  -2  -3    2.35    7.23   0
  12  -2  -3    7.42    7.60   0
  11  -2  -3   63.91    7.24   0
  11  -2  -3   54.99    6.26   0
  11  -2  -3   68.00    7.39   0
 -11   2   3   72.18    7.34   0
 -10   2   3   -0.17    6.65   0
[truncated: 1,222,149 more chars]
