# Supplementary material for: Crystal structure of bis­(η5-cyclo­penta­dien­yl)(1,4-di-tert-butyl­buta-1-en-3-yn-1-yl)zirconium(IV) μ2-hydroxido-bis­[tris(penta­fluoro­phen­yl)borate]
Source: Acta Crystallogr E Crystallogr Commun. 2015 Feb 28;71(Pt 3):m71–2. doi: 10.1107/S2056989015003710 (PMC4350704; doi:10.1107/S2056989015003710)
Supplement: Supplementary file 2 [file e-71-00m71-Isup2.hkl]

#
# h,k,l, Fc-squared, Fo-squared, sigma(Fo-squared), status flag
#
data_I
_shelx_title ' ks1087t in P-1'
_shelx_refln_list_code          4
_shelx_F_calc_maximum      300.89
_exptl_crystal_F_000      1412.00
_reflns_d_resolution_high  0.7560

loop_
 _space_group_symop_operation_xyz
 'x, y, z'
 '-x, -y, -z'

_cell_length_a    12.8896
_cell_length_b    13.6334
_cell_length_c    16.5466
_cell_angle_alpha  86.730
_cell_angle_beta   75.389
_cell_angle_gamma  77.581

_shelx_F_squared_multiplier     1.000

loop_
 _refln_index_h
 _refln_index_k
 _refln_index_l
 _refln_F_squared_calc
 _refln_F_squared_meas
 _refln_F_squared_sigma
 _refln_observed_status
   1   0   0         71.02         78.68        41.94 o
   2   0   0       8352.64       8668.12        92.04 o
   3   0   0       8452.72       8508.42        77.85 o
   4   0   0        879.65        882.67        37.18 o
   5   0   0       1641.45       1500.62        38.47 o
   6   0   0       4045.26       3910.17        45.60 o
   7   0   0         13.19        -14.57        27.97 o
   8   0   0          0.69         13.45        30.28 o
   9   0   0         14.66         23.17        35.02 o
  10   0   0        410.78        487.19        65.72 o
  11   0   0        346.00        342.41        30.37 o
  12   0   0        823.34        813.12        35.55 o
  13   0   0        264.20        262.68        34.81 o
  14   0   0        109.61         95.45        35.18 o
  15   0   0         90.66        121.27        39.21 o
  16   0   0         95.14         82.93        41.11 o
 -15   1   0         27.51         18.88        36.11 o
 -14   1   0         47.52         31.22        34.08 o
 -13   1   0        240.70        253.87        32.56 o
 -12   1   0        256.28        265.49        31.62 o
 -11   1   0       1715.60       1736.65        36.31 o
 -10   1   0       2514.54       2568.46        53.45 o
  -9   1   0          8.63         11.42        29.92 o
  -8   1   0       2453.72       2462.24        49.52 o
  -7   1   0       2004.75       2020.01        36.54 o
  -6   1   0        886.18        919.88        34.54 o
  -5   1   0       7020.53       6762.44        83.83 o
  -4   1   0         12.20         45.89        33.06 o
  -3   1   0         45.33         89.92        41.01 o
  -2   1   0       2594.37       2879.80        63.29 o
  -1   1   0      21716.75      23540.71       167.27 o
   0   1   0       1041.14       1157.51        70.08 o
   1   1   0       8395.65       9600.44       116.91 o
   2   1   0      10102.78      10332.87        97.94 o
   3   1   0       5114.72       5132.60        68.17 o
   4   1   0        258.10        308.01        34.49 o
   5   1   0       7446.63       6862.13        76.90 o
   6   1   0      17356.57      16635.88       225.99 o
   7   1   0       1586.87       1583.13        34.87 o
   8   1   0       2523.96       2368.61        37.66 o
   9   1   0        328.18        307.25        31.36 o
  10   1   0         77.42         65.27        28.52 o
  11   1   0        591.46        585.96        31.03 o
  12   1   0       1373.60       1611.04        78.18 o
  13   1   0         25.58         22.11        33.34 o
  14   1   0        148.95        160.07        35.76 o
  15   1   0        127.26        169.67        38.97 o
  16   1   0         51.81         52.06        39.83 o
 -15   2   0        113.08        138.50        35.59 o
 -14   2   0          0.62          2.21        34.53 o
 -13   2   0         44.00         47.55        33.67 o
 -12   2   0         27.79         32.74        33.80 o
 -11   2   0        157.06        180.69        30.68 o
 -10   2   0        223.79        212.81        32.03 o
  -9   2   0        331.82        383.77        31.08 o
  -8   2   0         20.36         22.05        31.67 o
  -7   2   0         20.84         17.97        28.01 o
  -6   2   0       4521.79       4278.05        66.09 o
  -5   2   0       2917.41       2722.28        43.20 o
  -4   2   0       7985.88       7737.77        73.87 o
  -3   2   0        769.55        750.83        40.99 o
  -2   2   0         67.19         72.93        45.41 o
  -1   2   0       7641.65       7899.78        86.00 o
   0   2   0      13268.66      13908.96       117.13 o
   1   2   0       1227.39       1430.93        59.34 o
   2   2   0      21542.29      22915.15       215.92 o
   3   2   0        436.53        514.41        44.26 o
   4   2   0         58.25         93.35        32.29 o
   5   2   0          4.01         26.93        28.16 o
   6   2   0          1.29          1.12        31.01 o
   7   2   0       5414.03       5247.34        62.29 o
   8   2   0         47.59         38.94        29.02 o
   9   2   0         53.30         57.88        30.62 o
  10   2   0       1892.93       1846.77        34.84 o
  11   2   0       1603.23       1613.26        45.14 o
  12   2   0         36.11         76.49        31.45 o
  13   2   0        299.80        378.42        33.90 o
  14   2   0        493.30        530.16        41.01 o
  15   2   0          0.75         26.73        38.61 o
  16   2   0          0.08         -2.57        36.21 o
 -15   3   0         83.60        125.80        36.94 o
 -14   3   0         79.97         97.97        34.80 o
 -13   3   0        129.63        137.74        35.83 o
 -12   3   0       1250.34       1290.33        39.42 o
 -11   3   0        302.58        321.73        33.28 o
 -10   3   0       1046.51       1148.37        34.84 o
  -9   3   0       1450.13       1443.03        36.22 o
  -8   3   0          4.09          6.03        32.03 o
  -7   3   0        824.05        777.50        33.56 o
  -6   3   0        971.56       1092.49        34.19 o
  -5   3   0        162.50        160.49        34.48 o
  -4   3   0        419.95        450.23        34.64 o
  -3   3   0       5249.84       4930.00        54.15 o
  -2   3   0        214.39        208.47        34.93 o
  -1   3   0        922.33        942.61        48.91 o
   0   3   0      54543.03      55071.35       319.90 o
   1   3   0       9091.06       9493.96        84.18 o
   2   3   0       6754.97       7092.49        88.02 o
   3   3   0         22.89         31.03        33.81 o
   4   3   0      14436.94      13892.96       110.55 o
   5   3   0       5711.06       5958.33        51.49 o
   6   3   0       4666.15       4347.09        45.54 o
   7   3   0         21.31         21.19        30.10 o
   8   3   0        917.44        929.83        31.97 o
   9   3   0          7.26         19.26        30.19 o
  10   3   0        140.18        168.33        27.89 o
  11   3   0        154.15        182.04        31.39 o
  12   3   0       1327.53       1345.43        36.12 o
  13   3   0        194.68        254.91        31.89 o
  14   3   0          1.21        -12.34        34.63 o
  15   3   0        188.08        168.23        40.56 o
  16   3   0         29.29         26.87        47.16 o
 -14   4   0        263.05        242.43        40.83 o
 -13   4   0        280.10        312.06        36.19 o
 -12   4   0          0.45         21.42        33.30 o
 -11   4   0        814.75        878.04        35.82 o
 -10   4   0       1141.11       1146.44        34.79 o
  -9   4   0        112.26        131.01        28.71 o
  -8   4   0        276.46        264.46        30.19 o
  -7   4   0       8397.35       8975.26       153.98 o
  -6   4   0        706.73        703.92        37.33 o
  -5   4   0       5905.81       5862.20        48.99 o
  -4   4   0       2283.77       2190.67        41.60 o
  -3   4   0       6876.93       6466.25        56.49 o
  -2   4   0       3769.90       3979.27        48.43 o
  -1   4   0         69.90         54.61        32.37 o
   0   4   0       1822.69       1732.76        42.96 o
   1   4   0       3821.64       3606.86        53.78 o
   2   4   0       1489.23       1722.77        41.90 o
   3   4   0       1408.63       1431.00        39.80 o
   4   4   0        691.22        611.18        30.58 o
   5   4   0       3281.74       3064.64        41.82 o
   6   4   0       2785.53       2790.66        40.45 o
   7   4   0        436.29        456.21        30.39 o
   8   4   0        767.50        737.55        32.24 o
   9   4   0         33.44         76.40        31.56 o
  10   4   0        252.86        251.81        30.57 o
  11   4   0        412.37        470.58        30.60 o
  12   4   0       2176.04       2158.16        38.22 o
  13   4   0          9.02         10.54        33.11 o
  14   4   0        431.77        482.51        36.31 o
  15   4   0        552.80        549.35        38.89 o
  16   4   0         51.98         37.13        37.64 o
 -14   5   0         48.66         26.42        37.70 o
 -13   5   0        182.62        180.10        37.73 o
 -12   5   0        434.89        492.71        33.89 o
 -11   5   0         79.01         55.32        33.37 o
 -10   5   0         44.28         46.98        30.18 o
  -9   5   0         30.94         52.75        30.06 o
  -8   5   0       1355.98       1446.34        36.55 o
  -7   5   0        111.99        157.17        28.07 o
  -6   5   0        471.94        488.03        31.59 o
  -5   5   0       4188.19       3894.94        43.88 o
  -4   5   0       1431.06       1408.54        38.94 o
  -3   5   0         18.83         22.25        29.60 o
  -2   5   0       7987.62       7489.79        58.27 o
  -1   5   0       1696.73       1741.92        38.78 o
   0   5   0        485.43        393.25        33.27 o
   1   5   0       2348.22       2436.98        43.81 o
   2   5   0       7945.20       8310.89        62.84 o
   3   5   0         12.78         19.59        32.39 o
   4   5   0        260.15        237.31        29.95 o
   5   5   0      14306.75      14738.00       167.96 o
   6   5   0        372.34        388.62        30.67 o
   7   5   0       2707.25       2745.32        39.58 o
   8   5   0        130.88        186.11        28.79 o
   9   5   0          1.81         18.11        30.99 o
  10   5   0        314.53        310.09        32.65 o
  11   5   0       1917.35       1857.04        35.15 o
  12   5   0         39.05         56.64        32.01 o
  13   5   0        483.43        579.04        34.49 o
  14   5   0        806.80        781.32        37.13 o
  15   5   0         41.21         83.98        33.96 o
  16   5   0        190.59        174.01        41.43 o
 -13   6   0         93.98        117.44        34.05 o
 -12   6   0        435.97        400.01        37.03 o
 -11   6   0        143.45        161.47        32.62 o
 -10   6   0        776.66        818.46        33.57 o
  -9   6   0        529.97        570.52        32.51 o
  -8   6   0        271.51        272.21        32.95 o
  -7   6   0       1586.32       1486.76        40.15 o
  -6   6   0       1476.25       1474.13        37.24 o
  -5   6   0         72.33        214.02        36.48 o
  -4   6   0        258.87        236.12        31.56 o
  -3   6   0        328.10        305.78        31.90 o
  -2   6   0          0.04         12.78        30.70 o
  -1   6   0       2336.10       2225.15        39.96 o
   0   6   0       1580.82       1431.07        37.41 o
   1   6   0       1162.17       1263.06        37.43 o
   2   6   0        977.28        965.44        32.88 o
   3   6   0       1871.04       1848.33        37.57 o
   4   6   0       1273.54       1446.41        40.43 o
   5   6   0       1596.33       1730.17        34.79 o
   6   6   0        341.60        430.41        30.48 o
   7   6   0        356.35        354.95        29.00 o
   8   6   0       1239.78       1278.20        33.69 o
   9   6   0        249.47        264.95        32.75 o
  10   6   0        785.16        795.67        32.53 o
  11   6   0        846.99        862.45        33.71 o
  12   6   0       1048.95       1074.77        37.35 o
  13   6   0         34.27         67.58        31.16 o
  14   6   0          2.90         40.57        34.36 o
  15   6   0        361.08        351.92        38.40 o
  16   6   0        365.93        378.10        40.69 o
 -13   7   0         30.47         46.40        37.64 o
 -12   7   0         47.52         67.84        38.34 o
 -11   7   0         76.74         98.11        34.48 o
 -10   7   0          0.15         29.49        34.43 o
  -9   7   0        119.63        105.77        29.97 o
  -8   7   0       1456.09       1358.58        41.39 o
  -7   7   0        616.70        578.25        34.51 o
  -6   7   0          0.34         15.04        31.84 o
  -5   7   0       2345.94       2378.15        39.67 o
  -4   7   0         23.98         53.83        30.66 o
  -3   7   0        167.21        182.24        30.48 o
  -2   7   0        377.68        316.61        31.32 o
  -1   7   0       1311.69       1213.80        35.62 o
   0   7   0        700.03        730.94        31.81 o
   1   7   0       1403.48       1420.72        33.89 o
   2   7   0       1667.16       1678.18        39.84 o
   3   7   0         50.42         89.27        29.54 o
   4   7   0       3018.71       3074.99        38.32 o
   5   7   0       6088.60       5960.45        54.75 o
   6   7   0        156.01        186.64        29.07 o
   7   7   0        756.09        771.48        32.53 o
   8   7   0        209.13        215.47        29.17 o
   9   7   0        568.14        611.15        33.82 o
  10   7   0        255.38        223.00        31.45 o
  11   7   0          8.25         27.38        32.12 o
  12   7   0        281.79        281.04        32.95 o
  13   7   0          3.46          5.73        30.37 o
  14   7   0        320.85        300.43        36.28 o
  15   7   0        167.31        200.65        38.84 o
  16   7   0          2.85         12.48        40.45 o
 -12   8   0        182.74        160.66        39.10 o
 -11   8   0         10.93         25.03        37.58 o
 -10   8   0          3.64         -7.30        37.16 o
  -9   8   0         21.00         39.35        33.27 o
  -8   8   0        101.25        123.66        38.07 o
  -7   8   0          1.20          7.27        30.20 o
  -6   8   0          2.16          9.34        31.11 o
  -5   8   0        938.08        917.43        34.69 o
  -4   8   0        385.91        325.67        32.24 o
  -3   8   0          8.32         10.69        30.81 o
  -2   8   0        900.98        971.76        34.31 o
  -1   8   0         90.31        113.12        29.75 o
   0   8   0        271.30        286.11        30.83 o
   1   8   0       3450.61       3573.56        41.67 o
   2   8   0        132.93        219.57        33.60 o
   3   8   0         74.19         60.62        27.10 o
   4   8   0        361.58        358.67        29.87 o
   5   8   0       2125.25       1903.31        34.47 o
   6   8   0        316.81        294.54        34.76 o
   7   8   0         24.23         27.65        27.80 o
   8   8   0       1183.50       1153.72        33.88 o
   9   8   0       1202.55       1164.16        34.83 o
  10   8   0        227.43        262.92        28.43 o
  11   8   0        154.69        185.10        32.90 o
  12   8   0          2.51         25.86        32.61 o
  13   8   0        114.30        155.20        34.29 o
  14   8   0        380.94        419.55        37.03 o
  15   8   0         33.66         26.59        38.08 o
 -12   9   0         70.53         54.67        42.58 o
 -11   9   0         50.10         72.61        38.76 o
 -10   9   0         40.12         48.21        36.73 o
  -9   9   0         31.00         17.71        35.12 o
  -8   9   0        261.21        289.33        33.77 o
  -7   9   0         50.66         76.57        30.96 o
  -6   9   0         98.30         73.18        32.01 o
  -5   9   0       3167.50       3284.78        45.52 o
  -4   9   0       1795.08       1697.66        36.79 o
  -3   9   0        339.55        324.89        31.45 o
  -2   9   0        358.84        317.96        31.43 o
  -1   9   0       1315.46       1332.74        35.71 o
   0   9   0        378.30        337.97        31.80 o
   1   9   0        333.54        369.32        28.32 o
   2   9   0        239.47        282.69        31.58 o
   3   9   0        803.46        780.95        31.80 o
   4   9   0        554.88        487.15        31.41 o
   5   9   0        859.71        902.73        33.03 o
   6   9   0       1512.26       1534.69        35.31 o
   7   9   0        322.22        397.64        34.06 o
   8   9   0        896.13        905.01        33.12 o
   9   9   0          4.53         25.25        30.76 o
  10   9   0        394.89        400.27        30.93 o
  11   9   0         24.06         35.47        30.19 o
  12   9   0        183.35        203.69        33.65 o
  13   9   0         56.47         79.00        34.57 o
  14   9   0         70.98         95.02        36.69 o
  15   9   0         13.84         14.34        38.26 o
 -11  10   0        435.05        323.93        38.90 o
 -10  10   0         68.36         85.33        36.01 o
  -9  10   0          0.20        -11.56        41.35 o
  -8  10   0       1373.07       1334.11        39.27 o
  -7  10   0          0.53         23.05        33.29 o
  -6  10   0         44.56         70.65        32.80 o
  -5  10   0       1010.60       1036.47        34.63 o
  -4  10   0         60.10         30.14        31.46 o
  -3  10   0        110.05        118.33        32.53 o
  -2  10   0        890.95        791.55        34.00 o
  -1  10   0         19.94         31.90        31.62 o
   0  10   0          0.99         -3.98        29.05 o
   1  10   0        362.28        331.26        30.93 o
   2  10   0          0.75          4.46        34.24 o
   3  10   0        132.18        154.70        29.59 o
   4  10   0       1351.21       1377.13        34.34 o
   5  10   0       1107.63       1102.11        33.32 o
   6  10   0        308.47        309.24        29.61 o
   7  10   0        480.28        548.15        30.41 o
   8  10   0        443.48        461.57        36.14 o
   9  10   0       1199.00       1119.27        34.79 o
  10  10   0          1.75          4.77        30.84 o
  11  10   0        549.50        566.21        33.25 o
  12  10   0        440.26        487.62        35.56 o
  13  10   0          1.82          2.54        35.31 o
  14  10   0         36.14         31.34        37.51 o
  15  10   0         51.35         47.20        37.77 o
 -10  11   0        179.74        129.73        39.05 o
  -9  11   0         97.79        146.90        44.94 o
  -8  11   0         64.48         68.72        38.13 o
  -7  11   0         75.16        101.97        35.11 o
  -6  11   0        464.37        467.10        34.77 o
  -5  11   0          1.56        -15.11        30.00 o
  -4  11   0        244.81        273.37        32.02 o
  -3  11   0        289.88        300.77        31.74 o
  -2  11   0       1514.54       1494.24        37.15 o
  -1  11   0       1913.40       1880.65        37.16 o
   0  11   0         22.52         18.44        31.47 o
   1  11   0        680.12        639.41        33.25 o
   2  11   0         38.90         35.22        34.26 o
   3  11   0        391.93        405.65        31.96 o
   4  11   0        786.53        753.38        31.08 o
   5  11   0         45.05         51.95        29.47 o
   6  11   0        117.35        129.56        30.30 o
   7  11   0        221.45        225.85        29.20 o
   8  11   0        285.57        315.72        32.34 o
   9  11   0        606.87        572.60        31.28 o
  10  11   0        825.32        901.08        38.32 o
  11  11   0          3.47         29.46        29.63 o
  12  11   0         75.69         89.00        32.12 o
  13  11   0        211.42        208.25        36.17 o
  14  11   0         33.13         52.58        35.02 o
  -9  12   0         11.09         29.56        45.36 o
  -8  12   0         17.81         10.88        37.32 o
  -7  12   0        389.71        386.38        38.32 o
  -6  12   0         12.92         54.68        34.54 o
  -5  12   0        181.17        236.22        35.42 o
  -4  12   0        602.21        620.72        35.17 o
  -3  12   0         70.83         67.04        32.17 o
  -2  12   0        214.87        206.33        33.27 o
  -1  12   0        857.20        853.43        34.11 o
   0  12   0        322.51        320.98        33.14 o
   1  12   0        265.36        280.61        32.40 o
   2  12   0        542.93        508.50        34.70 o
   3  12   0         69.48         93.93        30.93 o
   4  12   0        672.14        586.60        30.84 o
   5  12   0          7.96         -3.94        30.93 o
   6  12   0        350.97        361.34        30.22 o
   7  12   0        380.15        419.00        28.94 o
   8  12   0        131.41        146.62        31.34 o
   9  12   0        193.57        262.98        34.39 o
  10  12   0        922.72        941.82        37.16 o
  11  12   0        958.91       1059.68        43.48 o
  12  12   0        359.58        339.08        42.55 o
  13  12   0         19.73         28.90        37.66 o
  14  12   0        110.09         68.24        37.65 o
  -8  13   0        193.16        157.29        40.47 o
  -7  13   0         50.56         17.25        37.66 o
  -6  13   0         47.92         83.82        38.10 o
  -5  13   0         58.20        110.96        35.94 o
  -4  13   0         20.02         61.93        35.07 o
  -3  13   0         93.78         81.66        34.08 o
  -2  13   0        499.55        517.75        35.39 o
  -1  13   0        195.09        206.22        32.43 o
   0  13   0         37.16         32.42        32.02 o
   1  13   0       2198.18       2168.33        39.10 o
   2  13   0        144.45        135.55        31.52 o
   3  13   0        105.77         71.04        32.01 o
   4  13   0         45.18         46.91        29.78 o
   5  13   0         26.08         35.38        31.22 o
   6  13   0        141.39        106.71        32.12 o
   7  13   0         41.91         71.21        32.52 o
   8  13   0        178.47        214.34        33.30 o
   9  13   0         89.77         94.55        33.08 o
  10  13   0         39.10         44.89        33.84 o
  11  13   0        459.36        438.82        36.64 o
  12  13   0        244.90        302.28        37.16 o
  13  13   0         85.62         91.00        39.56 o
  -7  14   0         85.08         54.83        40.43 o
  -6  14   0        264.58        277.05        39.72 o
  -5  14   0          0.23         24.55        37.30 o
  -4  14   0        200.03        208.50        36.48 o
  -3  14   0          0.68         12.26        36.72 o
  -2  14   0          2.93          8.50        33.65 o
  -1  14   0        113.82        111.40        31.73 o
   0  14   0         11.89         29.83        30.46 o
   1  14   0         32.10         75.40        31.88 o
   2  14   0        152.75        158.07        33.83 o
   3  14   0         10.14         38.24        33.83 o
   4  14   0        542.68        576.93        33.79 o
   5  14   0         34.16         73.21        33.12 o
   6  14   0          8.77          3.33        31.67 o
   7  14   0       1093.96       1053.35        37.23 o
   8  14   0         97.68        116.37        31.55 o
   9  14   0        182.65        175.69        33.90 o
  10  14   0        374.00        344.60        37.48 o
  11  14   0          0.70         12.48        35.96 o
  12  14   0         38.71          7.37        40.39 o
  -5  15   0          0.82         -4.20        39.93 o
  -4  15   0        235.46        219.10        39.78 o
  -3  15   0        117.75         89.19        37.59 o
  -2  15   0          1.00         43.02        36.96 o
  -1  15   0        375.26        390.93        35.28 o
   0  15   0        227.46        203.47        36.68 o
   1  15   0          3.18         31.35        42.01 o
   2  15   0        219.61        224.04        36.68 o
   3  15   0        182.41        171.58        35.49 o
   4  15   0        206.88        170.66        35.34 o
   5  15   0        355.20        345.83        35.47 o
   6  15   0        164.73        168.80        34.11 o
   7  15   0         21.94         41.25        35.29 o
   8  15   0        313.52        331.54        35.09 o
   9  15   0         23.83         46.92        36.04 o
  10  15   0         47.27         59.36        39.73 o
  11  15   0        394.03        354.65        41.23 o
  -4  16   0         79.74         53.59        42.82 o
  -3  16   0         89.54         90.54        40.97 o
  -2  16   0         44.23         64.14        37.99 o
  -1  16   0        126.96        133.13        35.57 o
   0  16   0          0.97         23.82        39.42 o
   1  16   0        370.01        301.96        40.92 o
   2  16   0         63.28         68.21        37.09 o
   3  16   0        183.34        207.06        36.03 o
   4  16   0        184.68        164.90        38.16 o
   5  16   0        279.00        317.71        36.89 o
   6  16   0         55.36         63.55        34.68 o
   7  16   0        171.39        132.97        38.85 o
   8  16   0          0.33          8.83        34.67 o
   9  16   0         20.30          3.17        33.39 o
  10  16   0        156.40        152.05        38.43 o
  -1  17   0         37.74         32.56        38.58 o
   0  17   0         90.14         18.77        46.53 o
   1  17   0         50.93         49.46        38.55 o
   2  17   0          7.14         14.38        36.89 o
   3  17   0         35.29         48.77        37.90 o
   4  17   0         96.70         85.69        39.29 o
   5  17   0          1.24         -3.59        39.78 o
   6  17   0        116.77         96.31        41.05 o
   7  17   0        110.58        132.30        37.52 o
   8  17   0         48.35         55.01        40.76 o
  -8 -17   1         32.93         16.32        79.57 o
  -7 -17   1         12.86         25.47        36.22 o
  -6 -17   1         83.97        109.50        39.93 o
  -5 -17   1        164.32        128.55        39.77 o
  -4 -17   1          6.98         12.75        39.37 o
  -3 -17   1         67.87         60.80        38.14 o
  -2 -17   1        212.16        167.61        36.73 o
  -1 -17   1         25.39         47.12        41.33 o
   0 -17   1         21.84         31.12        42.60 o
   1 -17   1        192.46        151.35        40.96 o
  -9 -16   1         64.36         46.20        36.22 o
  -8 -16   1        163.41        199.76        37.01 o
  -7 -16   1        135.33        133.75        34.07 o
  -6 -16   1         74.05        106.67        36.30 o
  -5 -16   1         23.25         34.64        36.97 o
  -4 -16   1        182.48        208.37        36.75 o
  -3 -16   1        530.43        539.84        36.73 o
  -2 -16   1         57.88         42.48        37.65 o
  -1 -16   1         32.84          4.11        42.25 o
   0 -16   1         50.92         25.83        37.98 o
   1 -16   1         75.11         58.49        37.60 o
   2 -16   1         48.96         52.42        39.08 o
   3 -16   1        141.24        102.72        43.79 o
   4 -16   1         59.06         38.47        40.99 o
 -11 -15   1        386.42        337.87        40.57 o
 -10 -15   1         44.31         59.09        38.34 o
  -9 -15   1          0.83          2.13        33.76 o
  -8 -15   1          4.39         23.89        32.80 o
  -7 -15   1         17.07         49.39        35.81 o
  -6 -15   1         14.77         32.47        34.66 o
  -5 -15   1          2.24         31.70        31.25 o
  -4 -15   1        160.68        184.90        33.25 o
  -3 -15   1         52.37         37.16        33.77 o
  -2 -15   1        200.21        203.45        34.74 o
  -1 -15   1        186.42        159.63        40.32 o
   0 -15   1        178.19        170.95        35.74 o
   1 -15   1         14.72         33.39        34.86 o
   2 -15   1        566.92        638.25        38.36 o
   3 -15   1         31.77         47.25        37.76 o
   4 -15   1         29.00         37.98        38.44 o
   5 -15   1          0.88         18.40        41.58 o
   6 -15   1         15.29         21.11        80.21 o
 -12 -14   1         13.01         38.45        37.59 o
 -11 -14   1        681.51        553.48        40.54 o
 -10 -14   1         15.15          8.93        33.54 o
  -9 -14   1        129.66        139.38        35.87 o
  -8 -14   1        387.92        416.67        35.68 o
  -7 -14   1        292.78        302.49        31.64 o
  -6 -14   1        122.46        130.66        32.46 o
  -5 -14   1       1940.10       1869.49        38.36 o
  -4 -14   1        144.55        131.56        32.84 o
  -3 -14   1         11.74         15.66        31.99 o
  -2 -14   1         30.82         24.22        32.84 o
  -1 -14   1         65.96        115.69        39.83 o
   0 -14   1         84.68        107.39        31.70 o
   1 -14   1        259.02        300.25        34.14 o
   2 -14   1        217.17        214.77        34.46 o
   3 -14   1         54.12         94.80        35.53 o
   4 -14   1        577.75        613.35        39.66 o
   5 -14   1         12.59         22.05        37.39 o
   6 -14   1         41.67         60.07        39.97 o
   7 -14   1         87.62         66.59        40.10 o
 -13 -13   1        201.12        152.58        39.53 o
 -12 -13   1         21.76         15.27        35.62 o
 -11 -13   1         25.32         55.60        37.15 o
 -10 -13   1         11.16         16.14        32.97 o
  -9 -13   1       1181.28       1290.06        37.18 o
  -8 -13   1         16.18         54.49        32.23 o
  -7 -13   1        414.88        439.91        32.62 o
  -6 -13   1       1425.39       1491.39        37.52 o
  -5 -13   1        245.32        256.62        31.55 o
  -4 -13   1        483.36        530.92        32.94 o
  -3 -13   1       2093.16       2170.00        36.34 o
  -2 -13   1         18.19         31.98        31.29 o
  -1 -13   1        813.69        840.02        34.35 o
   0 -13   1         31.37         41.46        31.94 o
   1 -13   1        330.59        309.42        32.90 o
   2 -13   1        300.69        333.88        32.24 o
   3 -13   1       1147.83       1135.19        37.47 o
   4 -13   1          1.79         29.08        34.18 o
   5 -13   1         65.01         89.86        35.61 o
   6 -13   1         52.48         51.66        37.71 o
   7 -13   1         29.21         41.13        37.52 o
   8 -13   1          0.51         21.32        38.99 o
 -13 -12   1          0.53         22.17        35.66 o
 -12 -12   1         18.74         33.01        42.57 o
 -11 -12   1        147.82        151.02        40.70 o
 -10 -12   1        201.83        236.66        32.83 o
  -9 -12   1         87.97         97.99        31.72 o
  -8 -12   1       1446.12       1581.26        33.23 o
  -7 -12   1       1211.76       1206.08        33.62 o
  -6 -12   1         58.65         87.34        28.90 o
  -5 -12   1        995.88       1030.66        32.58 o
  -4 -12   1        352.34        317.77        32.19 o
  -3 -12   1         78.72         87.56        31.67 o
  -2 -12   1        568.73        593.67        37.23 o
  -1 -12   1          5.83         12.77        30.52 o
   0 -12   1        589.09        633.77        31.72 o
   1 -12   1       1839.44       1725.00        37.23 o
   2 -12   1        129.39        151.20        32.00 o
   3 -12   1       1618.05       1566.93        37.27 o
   4 -12   1         31.10         35.02        32.85 o
   5 -12   1        372.70        396.59        34.77 o
   6 -12   1         46.62         59.29        34.96 o
   7 -12   1         46.78         71.97        37.34 o
   8 -12   1         84.22         78.68        38.82 o
   9 -12   1        270.23        220.79        46.63 o
 -14 -11   1          2.47        -13.10        38.68 o
 -13 -11   1         16.81         40.15        36.90 o
 -12 -11   1        117.71        149.81        33.85 o
 -11 -11   1         65.74         96.57        33.73 o
 -10 -11   1         59.11        103.09        36.40 o
  -9 -11   1         76.16         84.58        32.60 o
  -8 -11   1        321.20        336.24        31.34 o
  -7 -11   1          0.03         20.01        29.23 o
  -6 -11   1        655.45        663.21        32.88 o
  -5 -11   1       1151.06       1112.90        32.61 o
  -4 -11   1        258.47        300.40        27.26 o
  -3 -11   1          9.21         -0.51        31.19 o
  -2 -11   1         12.02         14.20        32.19 o
  -1 -11   1       1569.77       1618.44        36.15 o
   0 -11   1        772.03        690.13        33.44 o
   1 -11   1        604.47        628.91        34.16 o
   2 -11   1        656.34        640.35        33.17 o
   3 -11   1        628.71        738.43        33.99 o
   4 -11   1       1343.26       1444.84        36.59 o
   5 -11   1         16.98         62.34        32.79 o
   6 -11   1        218.22        224.26        34.01 o
   7 -11   1        334.23        313.72        36.04 o
   8 -11   1          0.38         16.48        37.51 o
   9 -11   1          0.02         18.74        42.07 o
  10 -11   1        246.94        221.20        40.84 o
 -15 -10   1         32.27         25.94        57.47 o
 -14 -10   1         20.95         23.62        34.13 o
 -13 -10   1        301.80        303.43        34.43 o
 -12 -10   1        505.75        491.17        36.33 o
 -11 -10   1          6.06         -3.88        33.48 o
 -10 -10   1          0.62          4.29        32.39 o
  -9 -10   1        190.05        179.56        31.42 o
  -8 -10   1        200.74        203.32        33.42 o
  -7 -10   1        647.82        636.10        30.57 o
  -6 -10   1        604.70        595.60        28.17 o
  -5 -10   1        292.52        272.23        29.61 o
  -4 -10   1        670.11        739.67        30.97 o
  -3 -10   1        964.45       1000.62        33.47 o
  -2 -10   1        873.05        857.02        35.13 o
  -1 -10   1        519.60        522.39        29.78 o
   0 -10   1        457.09        477.22        33.73 o
   1 -10   1        313.24        287.30        31.80 o
   2 -10   1        118.88        155.08        32.79 o
   3 -10   1       5755.84       5863.16        85.49 o
   4 -10   1        185.45        199.89        31.89 o
   5 -10   1         13.10         20.58        32.32 o
   6 -10   1          1.43         -4.19        32.77 o
   7 -10   1        228.22        267.84        34.52 o
   8 -10   1         96.39        134.39        36.80 o
   9 -10   1         19.31         37.72        37.42 o
  10 -10   1         34.28         15.47        40.01 o
  11 -10   1         31.81         52.95        40.01 o
 -15  -9   1        108.27         56.75        35.52 o
 -14  -9   1        189.83        172.10        36.89 o
 -13  -9   1        240.50        244.28        36.21 o
 -12  -9   1        212.45        270.78        31.41 o
 -11  -9   1        308.24        297.94        31.16 o
 -10  -9   1        581.27        563.16        32.08 o
  -9  -9   1        593.33        619.80        30.73 o
  -8  -9   1        867.24        921.90        31.54 o
  -7  -9   1        440.71        432.44        33.89 o
  -6  -9   1       2500.77       2326.55        35.59 o
  -5  -9   1        657.59        684.91        33.58 o
  -4  -9   1         17.53         43.44        29.91 o
  -3  -9   1        125.73        142.35        28.49 o
  -2  -9   1       2273.24       2179.02        41.71 o
  -1  -9   1        379.53        395.57        30.25 o
   0  -9   1        583.07        611.81        30.23 o
   1  -9   1       2282.54       2129.07        37.61 o
   2  -9   1        810.40        731.23        33.41 o
   3  -9   1          6.03          9.33        30.79 o
   4  -9   1        558.04        607.14        35.07 o
   5  -9   1       1416.15       1472.64        37.21 o
   6  -9   1        675.86        718.79        35.41 o
   7  -9   1         90.56         98.62        32.73 o
   8  -9   1        159.91        159.14        33.95 o
   9  -9   1       1567.36       1479.85        45.36 o
  10  -9   1         17.63         39.24        35.42 o
  11  -9   1        207.54        222.45        38.03 o
  12  -9   1         54.73         29.33        38.42 o
 -15  -8   1         57.99         49.46        37.09 o
 -14  -8   1         17.03         46.53        35.89 o
 -13  -8   1         14.50         30.86        34.62 o
 -12  -8   1        736.32        723.65        34.54 o
 -11  -8   1        271.80        277.59        33.11 o
 -10  -8   1        143.56        153.32        31.12 o
  -9  -8   1        414.13        470.92        31.78 o
  -8  -8   1        287.73        235.19        30.85 o
  -7  -8   1         25.94          4.35        27.76 o
  -6  -8   1       5469.83       5189.57        52.11 o
  -5  -8   1        500.88        479.72        29.62 o
  -4  -8   1       1287.80       1380.45        32.46 o
  -3  -8   1       3296.66       3270.61        57.23 o
  -2  -8   1        591.03        598.85        33.84 o
  -1  -8   1       1569.82       1588.85        33.35 o
   0  -8   1        203.92        268.34        30.42 o
   1  -8   1         83.46         66.42        29.60 o
   2  -8   1        192.65        187.72        30.18 o
   3  -8   1       1328.82       1268.59        38.76 o
   4  -8   1        778.83        784.25        33.43 o
   5  -8   1       1283.59       1274.79        36.02 o
   6  -8   1          0.71         26.52        31.45 o
   7  -8   1       6616.93       6637.06        83.49 o
   8  -8   1        278.87        243.93        34.13 o
   9  -8   1         11.86         20.05        31.18 o
  10  -8   1        883.09        817.45        36.91 o
  11  -8   1        378.47        430.20        37.38 o
  12  -8   1         28.64         40.57        37.76 o
  13  -8   1        114.88         75.97        78.74 o
 -15  -7   1         26.26         44.16        37.76 o
 -14  -7   1         44.37         38.50        35.50 o
 -13  -7   1        558.07        537.27        33.70 o
 -12  -7   1          1.14         -4.88        30.56 o
 -11  -7   1        298.44        293.84        31.27 o
 -10  -7   1        663.79        693.12        32.79 o
  -9  -7   1         53.54         81.13        30.72 o
  -8  -7   1        260.35        284.27        29.23 o
  -7  -7   1       1637.94       1577.18        33.38 o
  -6  -7   1        581.86        573.75        30.90 o
  -5  -7   1        340.32        338.77        29.78 o
  -4  -7   1        903.55        889.58        30.77 o
  -3  -7   1        115.57        138.83        27.42 o
  -2  -7   1        585.56        521.49        33.99 o
  -1  -7   1       7921.34       7259.60        52.75 o
   0  -7   1       2260.03       2114.28        36.82 o
   1  -7   1       2921.59       2949.69        41.03 o
   2  -7   1          0.49         15.39        29.75 o
   3  -7   1       4919.40       5045.75        47.18 o
   4  -7   1        389.29        395.82        31.93 o
   5  -7   1          3.11         -8.81        32.22 o
   6  -7   1        184.97        170.23        32.34 o
   7  -7   1       1870.12       1678.35        40.52 o
   8  -7   1       1075.41       1071.12        39.26 o
   9  -7   1        192.75        219.56        33.75 o
  10  -7   1        137.66        152.49        31.99 o
  11  -7   1        169.16        187.96        35.98 o
  12  -7   1        132.62        128.05        38.87 o
  13  -7   1         57.83         89.79        38.64 o
 -16  -6   1          4.33         15.44        42.83 o
 -15  -6   1          3.13         22.36        35.34 o
 -14  -6   1        174.55        167.84        32.25 o
 -13  -6   1         55.22         37.20        33.30 o
 -12  -6   1        310.93        320.41        31.31 o
 -11  -6   1       1030.24       1019.23        34.38 o
 -10  -6   1         43.35         25.18        30.88 o
  -9  -6   1        617.30        590.56        33.00 o
  -8  -6   1        279.03        287.28        31.48 o
  -7  -6   1          4.62         26.24        28.96 o
  -6  -6   1        196.13        260.93        27.73 o
  -5  -6   1       1389.00       1344.65        34.05 o
  -4  -6   1        650.27        753.22        35.89 o
  -3  -6   1         78.79         92.35        30.20 o
  -2  -6   1       9361.47       9147.85        84.00 o
  -1  -6   1        423.19        514.51        30.73 o
   0  -6   1         47.18        118.54        34.65 o
   1  -6   1      20657.94      20284.33       135.21 o
   2  -6   1        331.51        305.49        32.02 o
   3  -6   1       1512.62       1569.80        36.96 o
   4  -6   1        535.48        577.86        30.47 o
   5  -6   1       1683.19       1507.81        36.96 o
   6  -6   1       2249.81       2038.40        40.01 o
   7  -6   1         22.93          1.01        36.97 o
   8  -6   1        786.26        777.72        34.85 o
   9  -6   1       2012.48       2025.33        38.92 o
  10  -6   1        311.24        370.52        33.85 o
  11  -6   1         88.81         83.00        33.06 o
  12  -6   1         39.07         48.15        36.05 o
  13  -6   1         86.15         72.86        35.43 o
  14  -6   1          9.31         16.63        41.84 o
 -16  -5   1         34.26         24.79        40.37 o
 -15  -5   1         32.34         10.65        37.95 o
 -14  -5   1          1.64          0.68        34.71 o
 -13  -5   1         14.64         -8.24        33.45 o
 -12  -5   1         44.20         51.78        32.06 o
 -11  -5   1         33.99         40.17        29.62 o
 -10  -5   1        420.19        417.53        30.81 o
  -9  -5   1        321.27        347.15        32.72 o
  -8  -5   1         14.56         10.53        30.58 o
  -7  -5   1       4993.88       5355.52        66.54 o
  -6  -5   1         77.89         86.29        27.77 o
  -5  -5   1       2052.82       2014.90        37.77 o
  -4  -5   1        427.17        493.34        31.94 o
  -3  -5   1        509.70        544.70        35.31 o
  -2  -5   1       8081.52       8145.32       112.47 o
  -1  -5   1       4271.63       3994.13        46.82 o
   0  -5   1      20635.32      20078.29       127.53 o
   1  -5   1        440.01        341.87        31.37 o
   2  -5   1       1831.72       1930.03        40.33 o
   3  -5   1       4501.73       4597.75        57.58 o
   4  -5   1        445.70        367.83        30.86 o
   5  -5   1       1205.48       1319.83        36.26 o
   6  -5   1       1450.02       1379.73        35.97 o
   7  -5   1        858.62        852.14        39.74 o
   8  -5   1        508.39        481.01        32.50 o
   9  -5   1        617.83        512.26        33.97 o
  10  -5   1        198.41        203.66        34.04 o
  11  -5   1         36.00         28.91        31.65 o
  12  -5   1          1.07          2.55        31.13 o
  13  -5   1         69.81         70.60        38.51 o
  14  -5   1        131.25        147.50        40.08 o
 -16  -4   1          2.20         37.45        46.26 o
 -15  -4   1         33.25         40.59        36.77 o
 -14  -4   1         15.89         21.72        33.61 o
 -13  -4   1        594.14        640.12        33.63 o
 -12  -4   1         89.66        115.37        32.27 o
 -11  -4   1         27.19         42.55        29.46 o
 -10  -4   1        658.41        622.33        31.02 o
  -9  -4   1       2404.62       2364.68        35.79 o
  -8  -4   1        145.93        137.48        29.31 o
  -7  -4   1       3897.40       3880.87        68.84 o
  -6  -4   1          0.18         -4.28        26.24 o
  -5  -4   1        189.26        155.68        27.08 o
  -4  -4   1        988.16       1039.67        32.26 o
  -3  -4   1       1123.92       1080.46        35.72 o
  -2  -4   1       2476.50       2387.40        43.05 o
  -1  -4   1       1466.95       1356.50        41.10 o
   0  -4   1      11239.48      12072.76        78.52 o
   1  -4   1        231.07        263.37        33.43 o
   2  -4   1       1212.88       1179.35        36.01 o
   3  -4   1         49.80         76.56        30.93 o
   4  -4   1      11013.62      10961.42        82.87 o
   5  -4   1       1002.98        869.65        33.87 o
   6  -4   1        131.51        120.23        34.53 o
   7  -4   1        363.98        355.58        29.92 o
   8  -4   1         20.27         53.61        29.65 o
   9  -4   1        787.82        762.80        33.99 o
  10  -4   1          2.60         11.80        31.40 o
  11  -4   1        799.05        774.01        34.38 o
  12  -4   1        384.87        439.53        34.32 o
  13  -4   1         28.76         12.80        35.90 o
  14  -4   1         16.86         53.25        35.15 o
  15  -4   1         80.74         99.85        42.02 o
 -16  -3   1          6.24         -3.35        40.71 o
 -15  -3   1         34.73         70.82        43.31 o
 -14  -3   1         55.08         76.56        35.04 o
 -13  -3   1        108.30        109.33        31.55 o
 -12  -3   1          2.96         33.67        31.72 o
 -11  -3   1       1001.32       1012.62        45.92 o
 -10  -3   1        497.37        522.35        32.56 o
  -9  -3   1        596.98        629.62        31.19 o
  -8  -3   1       2054.62       1935.36        35.46 o
  -7  -3   1        923.92        941.48        31.24 o
  -6  -3   1         21.98         26.25        28.56 o
  -5  -3   1       4571.38       4441.12        46.78 o
  -4  -3   1      12240.12      12425.22        69.51 o
  -3  -3   1          0.42         19.31        28.24 o
  -2  -3   1       5397.04       5381.96        60.83 o
  -1  -3   1       8024.65       7965.82        86.72 o
   0  -3   1      26643.20      27651.20       129.05 o
   1  -3   1        361.36        445.61        44.66 o
   2  -3   1        921.82        930.60        42.56 o
   3  -3   1          4.76         15.41        34.47 o
   4  -3   1         62.82        111.16        32.32 o
   5  -3   1       2094.36       2073.35        48.45 o
   6  -3   1        108.00         79.85        29.61 o
   7  -3   1          2.82         10.82        29.51 o
   8  -3   1       3829.64       3681.12        54.04 o
   9  -3   1       2950.41       2950.22        40.32 o
  10  -3   1        314.41        313.58        30.52 o
  11  -3   1          5.04         12.98        32.09 o
  12  -3   1        287.82        274.86        34.47 o
  13  -3   1         92.13        127.71        33.41 o
  14  -3   1        427.44        409.25        38.55 o
  15  -3   1         10.59         47.43        36.50 o
 -16  -2   1        132.16        131.87        38.51 o
 -15  -2   1         84.92         94.17        35.44 o
 -14  -2   1          0.99          3.52        40.82 o
 -13  -2   1        241.49        273.71        34.86 o
 -12  -2   1       1411.32       1436.59        34.39 o
 -11  -2   1        410.56        420.47        29.15 o
 -10  -2   1       6146.40       6031.78       101.02 o
  -9  -2   1       2034.60       1993.90        35.26 o
  -8  -2   1         42.42         37.49        29.05 o
  -7  -2   1       3707.94       3662.76        57.47 o
  -6  -2   1         58.04         34.87        27.96 o
  -5  -2   1       5633.11       5586.43        68.48 o
  -4  -2   1      27932.22      27764.88       251.25 o
  -3  -2   1      22169.63      21773.62       139.32 o
  -2  -2   1        280.39        250.25        43.56 o
  -1  -2   1        281.86        280.82        44.24 o
   0  -2   1       1482.58       1707.61        53.05 o
   1  -2   1        953.61        822.42        47.04 o
   2  -2   1       1376.19       1448.16        53.83 o
   3  -2   1        740.20        686.75        42.40 o
   4  -2   1       4213.96       4096.73        69.73 o
   5  -2   1         19.03         30.30        28.64 o
   6  -2   1       5807.05       6041.70        74.41 o
   7  -2   1       1232.22       1204.17        36.33 o
   8  -2   1        845.17        922.62        34.27 o
   9  -2   1        718.66        621.28        34.04 o
  10  -2   1        360.46        414.44        31.22 o
  11  -2   1        405.56        433.74        31.11 o
  12  -2   1        239.03        254.46        32.15 o
  13  -2   1        748.84        717.28        32.81 o
  14  -2   1        208.71        237.89        37.51 o
  15  -2   1        123.47        122.71        39.34 o
 -16  -1   1          1.92         23.93        44.27 o
 -15  -1   1        203.62        178.64        35.67 o
 -14  -1   1         27.82         76.18        34.67 o
 -13  -1   1        191.86        213.92        33.27 o
 -12  -1   1         38.04         70.31        34.43 o
 -11  -1   1        226.28        267.93        30.97 o
 -10  -1   1        321.69        314.15        31.62 o
  -9  -1   1        199.07        197.72        31.21 o
  -8  -1   1         14.48         21.41        30.26 o
  -7  -1   1       6711.01       6076.75        57.55 o
  -6  -1   1         16.97         52.31        26.79 o
  -5  -1   1        790.14        758.05        33.52 o
  -4  -1   1       9967.49       9552.63        83.39 o
  -3  -1   1      20918.05      21788.91       143.81 o
  -2  -1   1       1120.28       1302.94        46.63 o
  -1  -1   1       8380.44       9305.53        99.41 o
   0  -1   1      11115.13      12439.67       143.84 o
   1  -1   1       1159.22       1275.75        57.66 o
   2  -1   1      34227.81      36500.84       202.46 o
   3  -1   1       4639.08       5101.21        69.30 o
   4  -1   1       1149.62       1118.86        42.92 o
   5  -1   1       1667.07       1663.44        40.82 o
   6  -1   1       1055.78       1133.99        37.00 o
   7  -1   1       2846.23       2977.06        46.52 o
   8  -1   1        901.34        875.02        34.05 o
   9  -1   1        738.77        771.13        30.79 o
  10  -1   1        119.44        141.34        30.78 o
  11  -1   1        454.03        398.68        31.84 o
  12  -1   1        425.33        424.73        33.21 o
  13  -1   1         57.31         74.49        31.69 o
  14  -1   1         94.38         89.64        36.22 o
  15  -1   1        428.13        378.77        37.72 o
  16  -1   1         35.35         38.13        61.32 o
 -15   0   1        308.50        340.07        40.49 o
 -14   0   1         85.06         99.74        35.46 o
 -13   0   1        172.83        166.32        33.89 o
 -12   0   1        403.19        414.62        34.08 o
 -11   0   1          7.01         25.79        28.98 o
 -10   0   1       1481.15       1366.87        40.34 o
  -9   0   1       4905.94       4509.23        69.49 o
  -8   0   1       1366.41       1278.32        34.78 o
  -7   0   1        679.10        640.89        29.99 o
  -6   0   1         62.98         43.32        30.46 o
  -5   0   1         75.02         82.75        28.88 o
  -4   0   1        224.98        121.56        30.54 o
  -3   0   1      10237.86      10526.84        77.68 o
  -2   0   1       3477.39       3429.61        60.22 o
  -1   0   1        278.10        256.19        40.09 o
   1   0   1       3375.19       3919.87       128.43 o
   2   0   1      10310.15      10698.14       566.97 o
   3   0   1       2484.32       2534.29        61.18 o
   4   0   1       4213.96       4113.18        55.11 o
   5   0   1          0.64         -0.44        33.09 o
   6   0   1       1972.61       1884.91        38.64 o
   7   0   1        408.20        364.03        32.71 o
   8   0   1       4900.63       4798.08        46.14 o
   9   0   1        337.55        316.49        34.83 o
  10   0   1        179.38        167.80        32.80 o
  11   0   1          0.62         37.29        30.25 o
  12   0   1         43.60         39.34        28.71 o
  13   0   1        232.14        298.90        33.66 o
  14   0   1         69.95         59.36        32.74 o
  15   0   1         13.30         28.64        33.93 o
  16   0   1         63.66         67.21        39.18 o
 -15   1   1         79.29         80.01        39.01 o
 -14   1   1          4.27         20.38        36.96 o
 -13   1   1        197.62        203.95        35.02 o
 -12   1   1        400.08        431.59        32.22 o
 -11   1   1        463.35        490.08        30.54 o
 -10   1   1       2569.15       2564.86        49.29 o
  -9   1   1        846.19        909.18        84.48 o
  -8   1   1       1176.33       1152.70        35.22 o
  -7   1   1      11619.13      11808.26       251.93 o
  -6   1   1       2099.80       1946.84        37.11 o
  -5   1   1         82.74         95.97        29.14 o
  -4   1   1       3423.57       3190.37        61.15 o
  -3   1   1       1293.27       1534.16        44.34 o
  -2   1   1       1267.13       1303.99        59.46 o
  -1   1   1       1435.43       1631.39        56.44 o
   0   1   1        441.69        586.86        55.75 o
   1   1   1      12302.25      13351.85       161.88 o
   2   1   1        499.92        400.67        49.36 o
   3   1   1       1844.89       2018.34        59.01 o
   4   1   1       5099.88       5378.85        70.57 o
   5   1   1        613.69        612.49        35.42 o
   6   1   1       3919.84       4122.36        57.95 o
   7   1   1         23.35         15.84        30.31 o
   8   1   1       2759.27       2571.04        39.53 o
   9   1   1        207.90        208.13        32.07 o
  10   1   1       1542.42       1522.62        33.57 o
  11   1   1         14.10         31.24        32.32 o
  12   1   1        799.47        783.93        40.12 o
  13   1   1        719.68        720.41        33.52 o
  14   1   1         36.29         71.96        36.19 o
  15   1   1         39.90         49.94        38.46 o
  16   1   1        214.00        156.14        40.33 o
 -15   2   1          6.55         49.00        38.83 o
 -14   2   1        272.10        273.42        37.19 o
 -13   2   1        255.47        284.64        34.50 o
 -12   2   1         34.00         39.08        32.86 o
 -11   2   1        188.46        191.57        31.06 o
 -10   2   1         38.79         50.75        29.58 o
  -9   2   1        965.61       1000.53        32.30 o
  -8   2   1       1165.43       1150.81        35.57 o
  -7   2   1        335.42        334.38        30.83 o
  -6   2   1        973.91        967.69        34.56 o
  -5   2   1       7252.08       6913.86       103.51 o
  -4   2   1       6128.65       5908.12        87.88 o
  -3   2   1       7859.33       8394.01        90.01 o
  -2   2   1        487.23        489.99        44.17 o
  -1   2   1       4792.77       4803.92        72.38 o
   0   2   1       6243.04       6275.78       254.92 o
   1   2   1      17554.36      17898.65       312.97 o
   2   2   1       1631.97       1797.48        57.98 o
   3   2   1       7342.75       7822.71        80.20 o
   4   2   1       6490.06       6454.28        63.33 o
   5   2   1        714.11        653.06        34.68 o
   6   2   1        403.42        413.91        33.58 o
   7   2   1          9.65         31.63        29.33 o
   8   2   1        578.65        567.58        31.54 o
   9   2   1        134.14        146.23        31.13 o
  10   2   1          0.30         13.03        29.28 o
  11   2   1        501.30        505.69        35.07 o
  12   2   1        414.97        435.05        31.85 o
  13   2   1         46.70         30.54        32.89 o
  14   2   1        332.37        369.57        43.70 o
  15   2   1         63.09         90.40        37.40 o
  16   2   1         26.47         32.91        38.55 o
 -15   3   1        231.24        193.72        41.79 o
 -14   3   1        389.57        354.87        39.80 o
 -13   3   1          3.45          8.98        35.02 o
 -12   3   1       1508.17       1517.06        36.83 o
 -11   3   1        299.62        314.60        31.77 o
 -10   3   1         23.68         45.34        31.06 o
  -9   3   1       1285.49       1297.60        33.23 o
  -8   3   1        561.92        509.23        31.84 o
  -7   3   1          4.60         13.51        30.29 o
  -6   3   1        975.88        928.66        33.36 o
  -5   3   1       4921.26       5285.55        49.25 o
  -4   3   1       8872.64       9096.79        91.04 o
  -3   3   1        985.77       1057.21        35.48 o
  -2   3   1          1.06          9.37        34.03 o
  -1   3   1       5585.19       5896.25        69.53 o
   0   3   1         90.30        211.93        47.15 o
   1   3   1        687.50        869.22        52.73 o
   2   3   1       3384.92       3670.37        64.98 o
   3   3   1      14785.42      15633.59       102.32 o
   4   3   1       1664.66       1456.54        39.96 o
   5   3   1       1476.82       1320.53        35.93 o
   6   3   1       4389.58       4438.96        72.76 o
   7   3   1        520.62        492.53        32.36 o
   8   3   1       5181.81       5068.75        77.89 o
   9   3   1        309.93        345.89        31.86 o
  10   3   1       1946.15       1911.36        37.20 o
  11   3   1        934.79        896.89        33.23 o
  12   3   1         25.59         44.03        30.79 o
  13   3   1        382.91        419.87        32.87 o
  14   3   1        218.72        217.19        35.16 o
  15   3   1          5.22         22.44        39.40 o
  16   3   1        199.38        144.66        46.62 o
 -14   4   1        190.39        196.12        37.96 o
 -13   4   1        373.17        333.72        37.17 o
 -12   4   1         47.17         60.38        31.98 o
 -11   4   1          3.19          6.13        33.35 o
 -10   4   1        176.87        214.29        30.88 o
  -9   4   1        799.72        819.20        34.93 o
  -8   4   1        498.98        519.56        32.03 o
  -7   4   1        340.60        385.07        30.25 o
  -6   4   1        267.05        273.68        31.07 o
  -5   4   1       3431.21       3460.02        68.17 o
  -4   4   1        358.71        345.49        31.70 o
  -3   4   1       2196.71       2262.39       105.57 o
  -2   4   1         34.65         21.32        32.41 o
  -1   4   1       1746.15       1729.75        40.55 o
   0   4   1        989.67        917.23        42.37 o
   1   4   1       1496.59       1418.27        43.76 o
   2   4   1       4665.16       4504.99        81.72 o
   3   4   1        842.41        790.34        36.32 o
   4   4   1         23.94         45.76        30.09 o
   5   4   1      10612.48       9870.74        93.86 o
   6   4   1       6821.29       6817.49        80.63 o
   7   4   1       4913.18       4744.74        63.33 o
   8   4   1        614.34        633.80        31.95 o
   9   4   1        304.83        309.09        31.19 o
  10   4   1       3161.66       3036.77        39.79 o
  11   4   1        328.06        354.81        31.60 o
  12   4   1       1456.58       1437.48        35.56 o
  13   4   1        575.70        633.37        35.21 o
  14   4   1          2.48          2.37        32.39 o
  15   4   1         59.86         80.18        36.09 o
  16   4   1         93.36         69.43        40.05 o
 -14   5   1          2.11          0.78        36.95 o
 -13   5   1         45.30         55.11        33.53 o
 -12   5   1         71.17         79.12        34.62 o
 -11   5   1        140.26        139.35        33.25 o
 -10   5   1         22.57         48.39        33.16 o
  -9   5   1         52.72        120.98        31.15 o
  -8   5   1       3021.11       3122.64        45.88 o
  -7   5   1          0.46          5.45        26.92 o
  -6   5   1        729.30        757.31        33.20 o
  -5   5   1       7853.73       7379.95        79.03 o
  -4   5   1      12428.44      12513.52       135.32 o
  -3   5   1         15.22         74.23        31.85 o
  -2   5   1       1078.40       1166.12        37.60 o
  -1   5   1         24.17         43.52        31.75 o
   0   5   1        256.46        222.20        29.99 o
   1   5   1       1668.75       1735.25        40.97 o
   2   5   1          1.60         32.44        31.54 o
   3   5   1        471.46        588.94        38.31 o
   4   5   1       3155.97       3056.44        44.66 o
   5   5   1       7328.29       7153.80        58.50 o
   6   5   1        421.31        357.13        31.61 o
   7   5   1        745.25        823.34        33.02 o
   8   5   1        789.47        802.27        33.30 o
   9   5   1        319.10        364.49        32.16 o
  10   5   1        538.70        577.26        33.07 o
  11   5   1       1519.58       1508.83        35.50 o
  12   5   1        358.52        324.02        32.43 o
  13   5   1        445.89        428.38        34.29 o
  14   5   1        404.90        389.75        35.58 o
  15   5   1         72.16         81.20        36.53 o
  16   5   1          1.51         19.27        40.53 o
 -13   6   1          6.97          4.00        38.31 o
 -12   6   1        392.59        412.90        37.41 o
 -11   6   1         16.77         27.26        32.32 o
 -10   6   1          1.97         16.15        32.87 o
  -9   6   1          9.04          5.39        31.82 o
  -8   6   1          8.24         16.22        29.07 o
  -7   6   1        331.82        302.08        36.70 o
  -6   6   1       1787.23       1754.34        37.29 o
  -5   6   1        320.44        377.49        32.17 o
  -4   6   1        611.09        833.90        78.63 o
  -3   6   1       1121.56       1229.45        36.03 o
  -2   6   1       4118.59       4073.10        44.91 o
  -1   6   1       4975.67       4855.67        60.98 o
   0   6   1        492.09        548.19        31.77 o
   1   6   1      13083.89      12814.38        87.99 o
   2   6   1       2437.94       2258.60        44.51 o
   3   6   1       5848.98       6034.71        54.17 o
   4   6   1       2134.78       2151.56        42.41 o
   5   6   1       3104.81       3701.00        44.53 o
   6   6   1       1240.78       1330.94        34.89 o
   7   6   1         32.86         47.02        28.81 o
   8   6   1       5590.58       5836.18        47.02 o
   9   6   1        517.30        543.17        32.39 o
  10   6   1        672.78        692.38        34.22 o
  11   6   1          1.61         27.55        30.21 o
  12   6   1         75.44         75.48        32.02 o
  13   6   1        151.94        175.66        34.00 o
  14   6   1        227.95        248.29        36.66 o
  15   6   1         64.02         64.37        36.26 o
  16   6   1         90.74        111.96        39.64 o
 -13   7   1        131.17        127.57        41.58 o
 -12   7   1         25.29         11.29        36.19 o
 -11   7   1         25.07         45.10        35.78 o
 -10   7   1        516.22        546.60        35.75 o
  -9   7   1        754.80        750.47        34.29 o
  -8   7   1       1060.64       1018.39        34.15 o
  -7   7   1         44.78         67.70        31.54 o
  -6   7   1        309.51        387.47        32.49 o
  -5   7   1          4.89         16.28        31.38 o
  -4   7   1       4146.52       4482.53        45.33 o
  -3   7   1          0.71         15.46        30.23 o
  -2   7   1         29.05         42.66        31.55 o
  -1   7   1        143.58        113.30        28.57 o
   0   7   1        871.22        851.50        33.95 o
   1   7   1       1965.16       1830.42        38.79 o
   2   7   1       1297.84       1165.94        38.35 o
   3   7   1      13964.84      13661.70       158.00 o
   4   7   1       5496.23       5896.25        47.80 o
   5   7   1          0.49        -12.98        31.19 o
   6   7   1       1854.51       1788.28        36.33 o
   7   7   1       3713.70       3696.40        73.65 o
   8   7   1        212.11        215.84        32.21 o
   9   7   1       1724.07       1658.18        35.99 o
  10   7   1       2600.39       2606.98        45.50 o
  11   7   1        144.66        143.67        30.55 o
  12   7   1        294.56        291.02        33.84 o
  13   7   1        264.61        330.59        34.56 o
  14   7   1          2.36         10.39        34.74 o
  15   7   1        154.92        175.13        37.59 o
  16   7   1         72.89         58.34        40.06 o
 -12   8   1         88.84         62.83        37.29 o
 -11   8   1        181.16        176.94        37.27 o
 -10   8   1         12.19          5.39        34.88 o
  -9   8   1         18.10         47.36        33.31 o
  -8   8   1        498.91        472.66        38.75 o
  -7   8   1        263.12        330.15        32.37 o
  -6   8   1        374.96        425.34        33.20 o
  -5   8   1        576.95        635.37        34.22 o
  -4   8   1         96.09         90.72        31.69 o
  -3   8   1       2702.25       2867.22        45.58 o
  -2   8   1        275.98        233.24        30.57 o
  -1   8   1        194.51        214.96        29.67 o
   0   8   1         77.76         55.18        29.30 o
   1   8   1         44.76         74.85        29.61 o
   2   8   1       6248.27       6164.44        56.66 o
   3   8   1        636.67        626.41        31.72 o
   4   8   1       1563.45       1648.59        34.63 o
   5   8   1       3964.84       3894.31        41.46 o
   6   8   1        106.53         96.79        31.54 o
   7   8   1          8.56         27.85        30.51 o
   8   8   1       4777.05       4718.43        63.70 o
   9   8   1        705.45        756.53        33.01 o
  10   8   1         13.79         18.58        29.30 o
  11   8   1        474.47        480.82        32.42 o
  12   8   1         56.57         57.33        30.20 o
  13   8   1          0.46         10.46        33.32 o
  14   8   1         62.25         87.35        35.66 o
  15   8   1        311.56        288.14        38.73 o
  16   8   1          1.50         22.85        40.70 o
 -11   9   1         22.13         36.39        39.61 o
 -10   9   1         32.51         54.41        34.06 o
  -9   9   1        453.65        455.12        37.34 o
  -8   9   1         99.23        118.04        38.69 o
  -7   9   1         94.43         76.61        32.74 o
  -6   9   1       3543.06       3600.89        50.99 o
  -5   9   1        210.02        253.13        32.77 o
  -4   9   1        520.22        437.88        35.50 o
  -3   9   1        178.68        182.23        29.38 o
  -2   9   1        475.91        503.00        32.67 o
  -1   9   1        314.58        374.13        30.91 o
   0   9   1       1454.55       1418.29        35.14 o
   1   9   1         36.30         21.72        25.12 o
   2   9   1        680.94        605.52        34.20 o
   3   9   1        258.81        268.08        30.86 o
   4   9   1       2068.60       1927.99        35.74 o
   5   9   1       4835.34       4696.53        46.27 o
   6   9   1        153.31        198.80        28.53 o
   7   9   1        636.18        650.64        37.57 o
   8   9   1       1892.65       1879.24        52.11 o
   9   9   1       1511.98       1563.66        36.41 o
  10   9   1       2341.08       2369.43        40.48 o
  11   9   1         16.83         24.89        30.75 o
  12   9   1         21.60         16.17        33.55 o
  13   9   1        616.24        646.07        37.01 o
  14   9   1         65.78         67.23        35.91 o
  15   9   1          0.53         -5.07        37.98 o
 -11  10   1         22.41         17.44        37.99 o
 -10  10   1        320.44        251.70        37.51 o
  -9  10   1         72.71         88.38        35.19 o
  -8  10   1       1080.17       1050.50        37.73 o
  -7  10   1          3.39         36.27        32.92 o
  -6  10   1        384.46        338.35        33.58 o
  -5  10   1        106.17        138.05        31.24 o
  -4  10   1       2397.77       2443.80        39.22 o
  -3  10   1       1242.91       1229.69        36.46 o
  -2  10   1          8.64         17.52        31.53 o
  -1  10   1         28.13         35.72        31.14 o
   0  10   1       3056.82       2828.22        65.55 o
   1  10   1         65.25        103.75        31.14 o
   2  10   1       1764.30       1639.93        42.29 o
   3  10   1       1295.55       1225.05        35.09 o
   4  10   1        215.78        207.83        30.86 o
   5  10   1         29.21         33.14        30.48 o
   6  10   1        795.38        856.72        34.69 o
   7  10   1          0.20         20.77        30.19 o
   8  10   1        441.58        472.38        38.57 o
   9  10   1        688.46        647.49        33.97 o
  10  10   1         15.73         -7.57        32.99 o
  11  10   1          8.40         -1.85        33.85 o
  12  10   1        177.97        230.36        33.59 o
  13  10   1        166.92        167.95        35.08 o
  14  10   1         36.22         63.44        35.00 o
  15  10   1        252.54        166.68        40.28 o
 -10  11   1         68.35         67.74        41.11 o
  -9  11   1         24.80         11.26        44.00 o
  -8  11   1        152.73        130.09        37.51 o
  -7  11   1         14.09         19.39        34.48 o
  -6  11   1        163.47        179.34        34.77 o
  -5  11   1         20.25         59.70        32.81 o
  -4  11   1       1908.38       1829.07        38.87 o
  -3  11   1       1463.32       1401.05        37.37 o
  -2  11   1         37.47         45.70        31.20 o
  -1  11   1        980.06        989.13        34.02 o
   0  11   1          9.14         37.06        27.61 o
   1  11   1          1.56          2.31        29.38 o
   2  11   1       2088.47       1989.60        42.55 o
   3  11   1       1067.23       1083.73        33.09 o
   4  11   1       1148.74       1123.09        35.85 o
   5  11   1        667.68        650.19        33.65 o
   6  11   1        883.33        918.38        33.52 o
   7  11   1         11.83         41.81        30.81 o
   8  11   1        720.52        704.23        32.31 o
   9  11   1         24.33         23.69        30.41 o
  10  11   1         75.86         73.79        36.13 o
  11  11   1          8.12         17.50        33.04 o
  12  11   1         14.74         -1.67        36.13 o
  13  11   1          3.32          3.76        34.33 o
  14  11   1         78.34         57.03        37.22 o
  -9  12   1        326.65        241.26        47.15 o
  -8  12   1        130.97        112.16        38.58 o
  -7  12   1          1.26         25.64        36.00 o
  -6  12   1         51.15         53.88        35.37 o
  -5  12   1        204.44        234.74        35.16 o
  -4  12   1         25.41         46.47        33.37 o
  -3  12   1        437.16        449.50        33.90 o
  -2  12   1        857.42        849.09        35.91 o
  -1  12   1        155.97        191.79        31.64 o
   0  12   1        599.42        633.71        31.26 o
   1  12   1       2114.02       2041.84        41.21 o
   2  12   1        231.29        283.83        36.41 o
   3  12   1        881.66        858.60        32.66 o
   4  12   1        207.16        208.95        28.43 o
   5  12   1        923.59        977.25        34.00 o
   6  12   1        303.71        270.19        29.94 o
   7  12   1         29.04         42.24        28.46 o
   8  12   1        369.03        411.85        33.77 o
   9  12   1         60.79         65.43        32.58 o
  10  12   1        879.03        984.53        38.75 o
  11  12   1         25.26         59.88        38.84 o
  12  12   1         68.18         71.39        41.13 o
  13  12   1        203.39        159.32        38.23 o
  14  12   1        376.16        391.70        40.49 o
  -8  13   1        173.26        122.63        41.65 o
  -7  13   1         96.27         81.68        40.09 o
  -6  13   1         17.06         16.47        37.76 o
  -5  13   1         11.29         42.23        36.27 o
  -4  13   1        297.33        258.58        35.85 o
  -3  13   1        688.99        652.05        36.14 o
  -2  13   1          3.28         46.07        33.84 o
  -1  13   1         79.12         60.03        34.47 o
   0  13   1        352.98        381.35        32.30 o
   1  13   1         43.72         47.17        32.28 o
   2  13   1         11.92        -11.22        33.74 o
   3  13   1       1255.10       1363.25        37.31 o
   4  13   1        754.00        710.76        35.01 o
   5  13   1         34.90         41.33        29.25 o
   6  13   1        295.16        318.56        30.86 o
   7  13   1          1.11          2.85        29.50 o
   8  13   1        222.28        213.95        34.08 o
   9  13   1        209.08        215.50        34.25 o
  10  13   1          3.06          0.74        34.06 o
  11  13   1          8.74         13.90        36.34 o
  12  13   1         25.23         26.54        37.76 o
  13  13   1         97.38        120.85        45.51 o
  -7  14   1         47.64         55.67        40.45 o
  -6  14   1          5.74         18.54        38.57 o
  -5  14   1         35.80         17.45        37.58 o
  -4  14   1        135.66        157.16        36.82 o
  -3  14   1         41.14         14.27        33.97 o
  -2  14   1        198.80        241.52        35.03 o
  -1  14   1        555.86        621.97        32.86 o
   0  14   1          5.16          5.81        34.23 o
   1  14   1         15.89         14.88        31.14 o
   2  14   1       1046.66       1105.96        36.16 o
   3  14   1        121.02        111.53        30.91 o
   4  14   1        159.44        147.75        33.11 o
   5  14   1          8.96          9.90        31.06 o
   6  14   1          6.32         30.37        34.03 o
   7  14   1         57.25         34.75        31.87 o
   8  14   1          1.11         26.12        32.67 o
   9  14   1         34.29         74.99        37.14 o
  10  14   1        340.28        327.62        35.93 o
  11  14   1          2.39         22.00        36.52 o
  12  14   1          0.23         18.89        39.87 o
  -5  15   1        134.55        130.30        40.74 o
  -4  15   1         83.00        108.37        41.59 o
  -3  15   1        275.63        256.84        39.32 o
  -2  15   1        357.16        361.93        37.82 o
  -1  15   1         74.92         52.55        35.22 o
   0  15   1        227.68        277.60        32.46 o
   1  15   1        353.90        378.46        41.99 o
   2  15   1         70.84         84.61        34.48 o
   3  15   1        175.53        173.28        34.24 o
   4  15   1        187.56        205.89        33.26 o
   5  15   1        303.77        297.67        35.03 o
   6  15   1         77.17         70.05        33.55 o
   7  15   1        183.91        194.22        37.45 o
   8  15   1        246.48        273.52        37.84 o
   9  15   1         67.58         94.96        33.98 o
  10  15   1        204.51        160.63        38.57 o
  11  15   1          0.20         17.89        40.36 o
  12  15   1         18.39         19.82        81.69 o
  -4  16   1         90.91         82.56        41.29 o
  -3  16   1        105.24         83.23        40.35 o
  -2  16   1          6.39         43.39        39.18 o
  -1  16   1        322.33        316.87        40.21 o
   0  16   1          0.68         10.80        39.17 o
   1  16   1         13.27         23.42        45.35 o
   2  16   1         74.76         74.04        32.60 o
   3  16   1        284.73        311.77        34.99 o
   4  16   1         33.56         46.01        33.80 o
   5  16   1          0.16         32.00        37.59 o
   6  16   1        122.79        135.86        35.75 o
   7  16   1        167.08        159.54        35.47 o
   8  16   1        150.82         90.75        37.20 o
   9  16   1        237.23        201.31        38.32 o
  10  16   1          8.13         28.98        38.27 o
  -1  17   1         10.83         21.99        41.52 o
   0  17   1         33.78         36.28        39.68 o
   1  17   1         77.20        111.58        37.51 o
   2  17   1          0.71          5.28        39.16 o
   3  17   1          6.05          4.22        37.94 o
   4  17   1         26.45         28.46        40.53 o
   5  17   1         24.48         61.69        40.48 o
   6  17   1         23.24         62.87        39.23 o
   7  17   1         23.53         23.73        37.97 o
   8  17   1         42.39         63.14        40.21 o
  -7 -17   2        240.07        212.93        40.35 o
  -6 -17   2         12.16         12.89        38.61 o
  -5 -17   2        187.81        179.87        39.23 o
  -4 -17   2         11.56         39.32        37.90 o
  -3 -17   2          1.66        -14.17        39.99 o
  -2 -17   2          2.43         10.63        35.18 o
  -1 -17   2         12.73         23.77        38.73 o
   0 -17   2        123.43         57.84        46.92 o
   1 -17   2          7.13         38.70        40.18 o
  -9 -16   2        153.96        151.12        39.26 o
  -8 -16   2        219.45        152.43        36.81 o
  -7 -16   2          7.52         35.26        36.87 o
  -6 -16   2         34.34         49.69        36.60 o
  -5 -16   2         56.80         54.60        38.16 o
  -4 -16   2         12.67         38.67        37.31 o
  -3 -16   2         71.72         69.57        33.59 o
  -2 -16   2         30.94         32.72        35.60 o
  -1 -16   2         79.63         61.11        35.98 o
   0 -16   2         93.72         91.43        37.05 o
   1 -16   2        129.19        121.42        36.66 o
   2 -16   2         56.60         86.63        39.21 o
   3 -16   2          0.70         -6.77        40.12 o
   4 -16   2        150.00        133.43        41.66 o
 -11 -15   2          5.63        -22.15        50.63 o
 -10 -15   2         57.05         58.58        37.96 o
  -9 -15   2        173.50        141.54        34.83 o
  -8 -15   2          5.22         38.78        31.77 o
  -7 -15   2        692.18        674.47        36.71 o
  -6 -15   2         72.81         59.96        36.26 o
  -5 -15   2          0.07         31.02        32.52 o
  -4 -15   2          8.93         27.36        35.35 o
  -3 -15   2        234.54        241.86        34.88 o
  -2 -15   2         13.57         13.30        32.52 o
  -1 -15   2        139.89        115.22        42.42 o
   0 -15   2         73.85         62.45        34.62 o
   1 -15   2          1.83         19.40        35.60 o
   2 -15   2          4.26         30.30        36.22 o
   3 -15   2         36.87         34.84        37.01 o
   4 -15   2        313.27        333.80        41.18 o
   5 -15   2        256.81        227.05        40.57 o
   6 -15   2        235.61        228.34        42.83 o
 -12 -14   2         44.97         44.64        39.24 o
 -11 -14   2         64.45         72.99        35.77 o
 -10 -14   2         32.44         55.57        37.05 o
  -9 -14   2          0.67         -4.29        35.15 o
  -8 -14   2        379.55        431.04        36.43 o
  -7 -14   2         54.77         78.96        31.62 o
  -6 -14   2          0.52          8.42        32.24 o
  -5 -14   2         61.70         66.31        32.73 o
  -4 -14   2         63.66         77.46        33.26 o
  -3 -14   2        520.85        540.95        32.62 o
  -2 -14   2        730.60        729.93        35.81 o
  -1 -14   2        596.04        590.44        40.86 o
   0 -14   2          1.47          7.13        33.63 o
   1 -14   2         10.00         37.90        33.48 o
   2 -14   2        475.33        527.15        35.81 o
   3 -14   2         12.03         20.33        35.26 o
   4 -14   2        121.23        104.46        37.40 o
   5 -14   2        182.79        178.66        38.84 o
   6 -14   2         20.73         26.73        38.46 o
   7 -14   2        169.97        164.50        39.62 o
 -12 -13   2        453.69        402.24        40.15 o
 -11 -13   2          0.14         12.84        33.80 o
 -10 -13   2         51.44         51.91        34.09 o
  -9 -13   2          9.98         39.96        34.36 o
  -8 -13   2         40.26         64.31        30.67 o
  -7 -13   2         64.58         51.90        32.43 o
  -6 -13   2        540.62        544.12        33.31 o
  -5 -13   2          7.69         23.66        28.80 o
  -4 -13   2        288.39        305.46        32.39 o
  -3 -13   2        795.16        890.13        33.93 o
  -2 -13   2         22.19         24.41        29.19 o
  -1 -13   2         94.55         65.07        31.58 o
   0 -13   2       1524.20       1519.11        36.38 o
   1 -13   2         18.62         24.69        31.81 o
   2 -13   2        109.31        117.11        32.85 o
   3 -13   2          4.72         34.76        34.30 o
   4 -13   2         72.29         93.20        35.32 o
   5 -13   2        203.12        238.88        36.27 o
   6 -13   2         16.21         51.81        34.15 o
   7 -13   2        569.59        624.07        55.79 o
   8 -13   2         60.63         51.34        38.30 o
 -13 -12   2        246.20        215.52        42.33 o
 -12 -12   2         81.91         81.61        42.19 o
 -11 -12   2         67.64         64.92        35.61 o
 -10 -12   2        635.38        660.98        35.84 o
  -9 -12   2          0.17         -0.63        31.09 o
  -8 -12   2        175.21        189.65        31.08 o
  -7 -12   2        613.63        671.54        31.12 o
  -6 -12   2        119.44        137.62        31.20 o
  -5 -12   2         45.51         64.57        30.00 o
  -4 -12   2         62.94        103.66        30.37 o
  -3 -12   2        438.00        440.66        31.81 o
  -2 -12   2       1357.07       1249.97        34.88 o
  -1 -12   2        726.88        771.81        33.29 o
   0 -12   2        368.34        315.72        31.41 o
   1 -12   2          3.50         -7.33        30.20 o
   2 -12   2         60.72         64.13        32.13 o
   3 -12   2        229.13        275.46        32.73 o
   4 -12   2        307.25        370.71        35.17 o
   5 -12   2        131.81        147.30        33.69 o
   6 -12   2        162.47        158.44        34.74 o
   7 -12   2        233.00        220.07        36.03 o
   8 -12   2          0.14         12.34        37.09 o
   9 -12   2        278.70        204.69        46.72 o
 -14 -11   2        214.01        170.37        39.90 o
 -13 -11   2         47.95         35.35        37.66 o
 -12 -11   2        289.98        301.68        35.18 o
 -11 -11   2        160.87        210.57        33.20 o
 -10 -11   2        547.40        595.71        37.63 o
  -9 -11   2        106.78        184.79        32.02 o
  -8 -11   2        279.66        285.36        31.92 o
  -7 -11   2          0.78         12.81        30.29 o
  -6 -11   2        790.89        824.33        31.04 o
  -5 -11   2        150.42        142.16        28.75 o
  -4 -11   2        182.42        178.05        28.72 o
  -3 -11   2       2471.33       2448.13        51.83 o
  -2 -11   2       1420.63       1459.30        42.03 o
  -1 -11   2       3082.69       2997.55        38.21 o
   0 -11   2       1127.27       1088.31        34.58 o
   1 -11   2          2.30          8.33        31.67 o
   2 -11   2       3329.21       3300.69        41.46 o
   3 -11   2         78.07         54.48        31.85 o
   4 -11   2          3.06         28.81        32.27 o
   5 -11   2        960.63        971.10        35.79 o
   6 -11   2        488.07        482.46        35.90 o
   7 -11   2        274.19        271.38        35.91 o
   8 -11   2         63.80         76.61        36.81 o
   9 -11   2        405.00        440.88        43.64 o
  10 -11   2         18.80         18.61        40.86 o
 -14 -10   2          0.24         20.30        36.14 o
 -13 -10   2         79.93         72.43        36.88 o
 -12 -10   2        139.62        175.70        35.38 o
 -11 -10   2        118.24        131.02        30.87 o
 -10 -10   2          5.64         10.33        31.69 o
  -9 -10   2        508.75        459.03        30.17 o
  -8 -10   2        876.45        859.05        37.12 o
  -7 -10   2        720.41        752.02        32.36 o
  -6 -10   2       4024.07       3896.65        49.98 o
  -5 -10   2       1673.32       1556.67        38.53 o
  -4 -10   2        386.20        370.24        30.23 o
  -3 -10   2       2285.35       2321.59        36.44 o
  -2 -10   2        930.35        937.63        39.39 o
  -1 -10   2        173.09        199.47        31.48 o
   0 -10   2       2120.10       2077.19        37.23 o
   1 -10   2        489.05        488.68        33.54 o
   2 -10   2        249.42        260.23        32.69 o
   3 -10   2         45.47         32.44        32.43 o
   4 -10   2       2148.04       2108.32        36.96 o
   5 -10   2        272.87        269.40        31.23 o
   6 -10   2        513.28        490.87        34.90 o
   7 -10   2       1242.05       1227.75        37.61 o
   8 -10   2          6.00         -9.48        35.12 o
   9 -10   2          0.17         24.18        36.56 o
  10 -10   2         47.40         67.97        39.19 o
  11 -10   2        197.35        181.79        38.08 o
 -15  -9   2          0.18          1.56        38.24 o
 -14  -9   2          5.90         16.69        32.17 o
 -13  -9   2        629.70        608.85        37.29 o
 -12  -9   2         83.35        110.64        32.45 o
 -11  -9   2          9.95         31.75        32.87 o
 -10  -9   2       1182.97       1034.00        34.66 o
  -9  -9   2        157.04        150.60        30.80 o
  -8  -9   2         17.28         29.41        28.77 o
  -7  -9   2        419.11        454.51        33.85 o
  -6  -9   2        111.22        105.38        30.28 o
  -5  -9   2          5.33         20.44        27.54 o
  -4  -9   2       3693.75       3486.77        41.91 o
  -3  -9   2       4008.29       4094.35        68.44 o
  -2  -9   2         25.54         32.59        31.19 o
  -1  -9   2       1948.12       1960.29        35.56 o
   0  -9   2       1557.06       1586.23        35.33 o
   1  -9   2        283.62        283.59        31.06 o
   2  -9   2        140.53         71.22        30.61 o
   3  -9   2        225.83        210.81        31.38 o
   4  -9   2        800.22        862.67        34.94 o
   5  -9   2        854.41        790.64        36.82 o
   6  -9   2        702.10        732.15        36.75 o
   7  -9   2         68.01        108.46        33.65 o
   8  -9   2         32.41         52.08        31.09 o
   9  -9   2       2301.45       2269.44        47.81 o
  10  -9   2         61.64         70.19        33.28 o
  11  -9   2         60.68         82.81        40.29 o
  12  -9   2        207.51        197.82        39.45 o
 -15  -8   2          5.37         15.14        39.48 o
 -14  -8   2        175.35        187.34        35.37 o
 -13  -8   2        116.10        140.98        34.84 o
 -12  -8   2        411.36        455.57        33.02 o
 -11  -8   2        509.83        447.80        33.26 o
 -10  -8   2        392.56        409.55        32.95 o
  -9  -8   2         24.68         45.13        30.39 o
  -8  -8   2        984.27       1105.63        32.20 o
  -7  -8   2        570.34        684.28        32.36 o
  -6  -8   2       1525.74       1541.02        41.13 o
  -5  -8   2        922.59        927.72        32.82 o
  -4  -8   2       2591.23       2600.89        37.38 o
  -3  -8   2         25.04         43.25        28.54 o
  -2  -8   2      11864.52      11759.42       153.99 o
  -1  -8   2       5874.74       5885.08        48.33 o
   0  -8   2       1450.80       1486.36        34.87 o
   1  -8   2        123.22        111.32        29.73 o
   2  -8   2       3016.83       2885.93        38.78 o
   3  -8   2       1229.02       1262.93        34.49 o
   4  -8   2        343.59        317.90        33.17 o
   5  -8   2       1983.65       1909.23        43.89 o
   6  -8   2         35.20         22.56        29.98 o
   7  -8   2        288.14        351.63        34.51 o
   8  -8   2         10.38         38.14        31.55 o
   9  -8   2        280.07        281.33        36.35 o
  10  -8   2         20.61         33.90        34.76 o
  11  -8   2        225.78        264.09        36.44 o
  12  -8   2         24.18         26.36        36.40 o
  13  -8   2          0.05         -0.39        38.52 o
 -15  -7   2        495.54        376.25        40.57 o
 -14  -7   2         27.82         60.52        36.00 o
 -13  -7   2        370.76        404.69        35.57 o
 -12  -7   2        448.91        428.18        32.21 o
 -11  -7   2        229.40        239.11        28.99 o
 -10  -7   2         87.48        109.04        29.08 o
  -9  -7   2       2063.86       2044.11        36.72 o
  -8  -7   2        579.21        522.45        29.18 o
  -7  -7   2       1507.70       1549.57        33.91 o
  -6  -7   2        140.13        138.15        29.80 o
  -5  -7   2       1529.87       1566.84        39.46 o
  -4  -7   2         92.56        126.53        28.57 o
  -3  -7   2       5616.21       5386.64        71.24 o
  -2  -7   2       2156.81       2128.24        36.12 o
  -1  -7   2       1962.40       1958.52        37.34 o
   0  -7   2        281.58        211.55        30.79 o
   1  -7   2        395.57        413.35        31.61 o
   2  -7   2        320.34        329.52        28.83 o
   3  -7   2         56.45         21.56        27.73 o
   4  -7   2       2749.10       2436.22        43.21 o
   5  -7   2        147.12        135.03        31.64 o
   6  -7   2       4248.77       4135.22        45.10 o
   7  -7   2        458.50        501.69        53.07 o
   8  -7   2        795.64        896.23        37.85 o
   9  -7   2         35.69         61.23        30.52 o
  10  -7   2        250.48        246.20        34.04 o
  11  -7   2        384.21        343.26        37.61 o
  12  -7   2         94.31         81.82        36.22 o
  13  -7   2         33.04         37.25        36.20 o
 -15  -6   2          0.48         -1.97        35.48 o
 -14  -6   2         91.10        119.74        35.75 o
 -13  -6   2        518.13        516.51        31.79 o
 -12  -6   2         40.77         38.48        32.59 o
 -11  -6   2        562.72        574.97        31.18 o
 -10  -6   2        135.20        127.63        31.11 o
  -9  -6   2        735.78        710.79        31.36 o
  -8  -6   2        180.35        235.77        27.44 o
  -7  -6   2       2300.51       2253.18        36.67 o
  -6  -6   2       3083.26       2949.05        38.40 o
  -5  -6   2        182.00        225.30        29.49 o
  -4  -6   2          6.50         40.88        31.43 o
  -3  -6   2       7755.79       7187.89        80.02 o
  -2  -6   2       1089.00       1013.61        33.04 o
  -1  -6   2        583.15        510.44        29.87 o
   0  -6   2        689.27        622.33        32.96 o
   1  -6   2       4626.45       4673.41        48.26 o
   2  -6   2         30.55         87.59        30.81 o
   3  -6   2        696.02        675.28        32.55 o
   4  -6   2       2046.47       2238.36        38.40 o
   5  -6   2        164.97        151.91        29.71 o
   6  -6   2        878.02        751.78        35.35 o
   7  -6   2         32.46         33.56        30.56 o
   8  -6   2        368.68        332.76        34.74 o
   9  -6   2       2902.08       2920.91        43.18 o
  10  -6   2       1012.45        992.38        37.17 o
  11  -6   2          0.16         16.53        33.98 o
  12  -6   2        339.55        354.28        36.26 o
  13  -6   2         50.38         57.76        35.56 o
  14  -6   2         30.66         28.68        38.76 o
 -15  -5   2        461.91        413.58        39.66 o
 -14  -5   2         88.25         73.28        35.79 o
 -13  -5   2         49.55         52.93        33.85 o
 -12  -5   2        948.14        939.20        35.23 o
 -11  -5   2        478.68        438.89        28.19 o
 -10  -5   2         96.92         81.02        28.88 o
  -9  -5   2        668.59        635.68        30.86 o
  -8  -5   2        748.30        806.35        32.19 o
  -7  -5   2        840.61        830.54        29.65 o
  -6  -5   2        119.24        130.25        28.65 o
  -5  -5   2       5017.62       5289.65        45.27 o
  -4  -5   2       1412.76       1422.80        35.52 o
  -3  -5   2       1019.32        964.50        39.32 o
  -2  -5   2       8138.89       7787.56        79.97 o
  -1  -5   2      45066.72      43464.30       262.68 o
   0  -5   2      12995.80      12051.22        94.90 o
   1  -5   2       3209.47       3513.15        44.44 o
   2  -5   2      23917.07      23186.94        91.05 o
   3  -5   2       1328.11       1510.57        36.91 o
   4  -5   2       7195.11       7194.19        73.42 o
   5  -5   2       1284.20       1087.15        33.44 o
   6  -5   2        111.92        158.12        28.86 o
   7  -5   2          0.20         29.54        32.41 o
   8  -5   2        939.44        995.79        36.54 o
   9  -5   2          8.47         26.34        30.96 o
  10  -5   2        421.07        431.91        33.44 o
  11  -5   2        463.18        430.33        30.95 o
  12  -5   2         60.10         46.77        35.28 o
  13  -5   2          0.03          6.86        36.14 o
  14  -5   2        261.00        212.47        38.60 o
 -15  -4   2        534.55        465.75        39.61 o
 -14  -4   2          2.05         23.37        35.20 o
 -13  -4   2        213.79        189.45        32.72 o
 -12  -4   2        539.08        553.46        33.54 o
 -11  -4   2       2150.14       2020.18        38.66 o
 -10  -4   2         42.26         67.82        28.98 o
  -9  -4   2       1486.85       1404.65        35.67 o
  -8  -4   2        202.86        205.89        27.11 o
  -7  -4   2       9511.15       9217.79       116.31 o
  -6  -4   2       2286.18       2134.35        35.41 o
  -5  -4   2        693.95        757.69        28.50 o
  -4  -4   2       9574.61       9711.61        76.82 o
  -3  -4   2       3943.96       3901.72        46.06 o
  -2  -4   2        167.28        160.15        30.84 o
  -1  -4   2       5513.76       6093.49        68.64 o
   0  -4   2       3130.26       3317.76        47.13 o
   1  -4   2       7373.77       7068.70        60.92 o
   2  -4   2          2.71         17.38        31.24 o
   3  -4   2       2371.38       2507.21        44.13 o
   4  -4   2       6677.23       6283.78        56.39 o
   5  -4   2        276.81        305.76        32.88 o
   6  -4   2        134.93        118.21        31.41 o
   7  -4   2       1078.45       1082.91        34.61 o
   8  -4   2         97.43         64.54        32.20 o
   9  -4   2       1563.53       1557.32        34.45 o
  10  -4   2       1907.11       1893.17        38.55 o
  11  -4   2        799.67        817.63        36.08 o
  12  -4   2         73.93        115.47        33.40 o
  13  -4   2        272.17        341.18        38.10 o
  14  -4   2         45.73         66.16        38.95 o
  15  -4   2          0.11         41.19        39.11 o
 -15  -3   2         30.29         58.28        44.01 o
 -14  -3   2        700.88        747.26        35.77 o
 -13  -3   2        385.66        366.70        34.42 o
 -12  -3   2          9.79         29.35        30.10 o
 -11  -3   2       1148.67       1128.67        34.04 o
 -10  -3   2          4.99          9.69        30.74 o
  -9  -3   2         49.70         66.97        30.48 o
  -8  -3   2        742.29        691.00        35.98 o
  -7  -3   2         13.40         11.00        26.98 o
  -6  -3   2       2322.99       2279.57        36.73 o
  -5  -3   2         15.82         35.85        27.99 o
  -4  -3   2      11105.83      11770.33        66.45 o
  -3  -3   2       5488.77       5485.64        52.04 o
  -2  -3   2         89.21         92.44        33.34 o
  -1  -3   2      59859.77      60390.94       543.15 o
   0  -3   2         45.77         51.98        41.59 o
   1  -3   2       2333.76       2458.81        54.50 o
   2  -3   2        219.66        182.22        34.09 o
   3  -3   2       5181.45       4817.00        57.35 o
   4  -3   2       8238.99       7850.55        64.15 o
   5  -3   2       2054.15       1681.00        47.18 o
   6  -3   2        459.62        476.12        30.77 o
   7  -3   2        295.10        392.90        33.21 o
   8  -3   2          0.26         18.48        31.87 o
   9  -3   2        981.91        959.00        34.94 o
  10  -3   2        417.00        446.97        31.57 o
  11  -3   2         72.78         90.51        33.07 o
  12  -3   2        814.69        858.40        37.57 o
  13  -3   2        165.65        151.64        34.67 o
  14  -3   2          8.81         13.16        38.44 o
  15  -3   2         71.54         88.38        40.35 o
 -15  -2   2          7.54         20.89        38.08 o
 -14  -2   2        424.46        404.30        39.44 o
 -13  -2   2          5.10         33.38        38.82 o
 -12  -2   2       1356.51       1483.24        35.68 o
 -11  -2   2        543.60        572.91        30.23 o
 -10  -2   2       2251.86       2182.92        57.42 o
  -9  -2   2        294.38        314.57        27.50 o
  -8  -2   2        576.02        525.66        27.75 o
  -7  -2   2         19.22          9.11        27.92 o
  -6  -2   2        791.12        842.85        29.05 o
  -5  -2   2       6780.53       6111.99        49.61 o
  -4  -2   2        371.32        351.87        30.43 o
  -3  -2   2      21163.38      22799.95       108.19 o
  -2  -2   2       4603.33       4619.14        59.07 o
  -1  -2   2       8239.72       8972.85        95.78 o
   0  -2   2       7861.08       7995.61        83.23 o
   1  -2   2       3157.82       2940.29        64.52 o
   2  -2   2         48.51        122.48        48.07 o
   3  -2   2       2091.43       2091.15        48.08 o
   4  -2   2          1.84         -9.89        41.46 o
   5  -2   2      19534.87      19545.87       224.53 o
   6  -2   2       9773.69      10357.19       142.15 o
   7  -2   2        153.32        156.41        30.08 o
   8  -2   2       2671.23       2528.34        48.48 o
   9  -2   2         76.69        111.57        33.35 o
  10  -2   2       2418.04       2575.56        41.39 o
  11  -2   2       1937.56       1966.32        39.23 o
  12  -2   2         83.91         68.96        31.15 o
  13  -2   2        447.91        421.44        34.90 o
  14  -2   2         76.24         54.35        34.18 o
  15  -2   2         87.97        102.56        40.64 o
 -15  -1   2        156.58        162.27        38.71 o
 -14  -1   2         46.85         58.41        35.59 o
 -13  -1   2         24.03         40.43        33.42 o
 -12  -1   2        322.46        339.34        35.81 o
 -11  -1   2        588.04        605.93        37.41 o
 -10  -1   2          4.81         11.66        29.15 o
  -9  -1   2         77.41         45.30        28.95 o
  -8  -1   2        405.24        448.14        31.40 o
  -7  -1   2       1597.70       1442.44        30.12 o
  -6  -1   2        244.10        205.25        28.80 o
  -5  -1   2       2067.01       2093.74        35.93 o
  -4  -1   2       1270.95       1600.76        37.28 o
  -3  -1   2      35050.83      34884.44       284.50 o
  -2  -1   2       6219.69       6278.45        69.17 o
  -1  -1   2       4529.83       4797.20        69.42 o
   0  -1   2      24794.54      26331.30       188.18 o
   1  -1   2       8007.88       8196.53       104.19 o
   2  -1   2        968.53       1015.04        57.74 o
   3  -1   2      10052.27      10355.67       116.57 o
   4  -1   2         32.82         45.46        35.45 o
   5  -1   2        458.94        528.37        35.65 o
   6  -1   2          4.79         31.66        31.69 o
   7  -1   2        103.34         90.97        29.50 o
   8  -1   2        628.00        642.64        33.20 o
   9  -1   2        294.23        341.52        34.51 o
  10  -1   2         92.54        101.20        31.55 o
  11  -1   2         20.28          0.73        29.22 o
  12  -1   2        242.21        213.54        32.37 o
  13  -1   2        102.46        124.94        33.14 o
  14  -1   2        225.72        222.80        38.32 o
  15  -1   2        159.94        145.32        36.85 o
  16  -1   2        101.84         74.60        39.83 o
 -15   0   2         12.96         36.76        37.00 o
 -14   0   2        343.52        360.82        36.75 o
 -13   0   2          1.13          5.76        33.92 o
 -12   0   2          6.61         41.24        32.32 o
 -11   0   2        875.40        866.21        31.35 o
 -10   0   2        335.50        357.34        30.28 o
  -9   0   2        531.43        531.76        36.87 o
  -8   0   2       1049.76        982.39        38.74 o
  -7   0   2          3.17         -8.32        28.07 o
  -6   0   2       1016.88        955.78        32.87 o
  -5   0   2        168.85        189.15        30.81 o
  -4   0   2       2026.78       1987.01        38.36 o
  -3   0   2       2804.51       3234.11        49.07 o
  -2   0   2       3804.32       3759.67        60.00 o
  -1   0   2       7677.22       8220.90        86.37 o
   0   0   2       3544.38       3797.09        90.98 o
   1   0   2        252.48        303.79        53.75 o
   2   0   2       1801.27       2227.91        76.81 o
   3   0   2        509.21        606.56        56.41 o
   4   0   2       8905.07       8598.29        77.16 o
   5   0   2         86.78        115.84        35.20 o
   6   0   2        416.18        378.29        34.32 o
   7   0   2         15.10         19.44        27.45 o
   8   0   2         75.07         49.01        31.41 o
   9   0   2       3413.99       3385.38        54.80 o
  10   0   2         22.57         52.42        37.06 o
  11   0   2       1132.98       1038.21        34.49 o
  12   0   2         18.74         28.97        33.15 o
  13   0   2         59.62         55.82        35.54 o
  14   0   2         24.07          9.41        37.52 o
  15   0   2        168.71        158.92        36.92 o
  16   0   2        112.51         76.51        39.05 o
 -15   1   2        213.22        207.96        37.61 o
 -14   1   2         81.44        107.18        32.81 o
 -13   1   2         82.13         77.42        32.35 o
 -12   1   2         68.01         65.05        30.74 o
 -11   1   2          6.27         18.94        28.62 o
 -10   1   2       1848.61       1900.58        36.69 o
  -9   1   2        266.00        263.26        31.89 o
  -8   1   2        389.98        309.34        31.67 o
  -7   1   2          7.66         -1.14        25.62 o
  -6   1   2          0.37         25.89        28.99 o
  -5   1   2        309.94        321.18        29.63 o
  -4   1   2       3477.99       3192.11        62.86 o
  -3   1   2       6271.70       6083.48       103.21 o
  -2   1   2         11.26         80.77        41.06 o
  -1   1   2       7321.09       7563.89       120.99 o
   0   1   2         84.27        119.91        47.18 o
   1   1   2      26754.40      28039.66       260.55 o
   2   1   2       1303.17       1386.69        68.00 o
   3   1   2       9668.27      10229.83       102.15 o
   4   1   2        814.71        803.13        43.84 o
   5   1   2         12.96         27.78        32.44 o
   6   1   2       3712.45       3963.75        48.58 o
   7   1   2       3137.46       2970.98        42.78 o
   8   1   2       1418.68       1353.30        35.12 o
   9   1   2       2570.95       2364.13        45.76 o
  10   1   2          0.74          3.34        32.73 o
  11   1   2        830.99        797.53        36.79 o
  12   1   2        222.71        225.30        38.88 o
  13   1   2        187.32        242.24        37.93 o
  14   1   2        199.16        211.26        37.79 o
  15   1   2        766.46        781.07        42.69 o
  16   1   2         42.36         28.28        42.08 o
 -15   2   2         57.84         62.62        40.14 o
 -14   2   2         42.24         57.84        36.13 o
 -13   2   2        194.48        198.37        33.08 o
 -12   2   2        151.73        197.72        31.92 o
 -11   2   2        155.97        167.07        30.32 o
 -10   2   2         48.64         70.47        30.52 o
  -9   2   2       3759.85       3533.11        41.36 o
  -8   2   2        147.79        121.66        30.83 o
  -7   2   2        508.85        443.80        29.64 o
  -6   2   2        919.98        910.73        31.22 o
  -5   2   2          9.22         14.17        27.06 o
  -4   2   2       2369.52       2093.06        38.49 o
  -3   2   2       4735.24       4610.36        88.15 o
  -2   2   2        225.58        294.78        35.42 o
  -1   2   2      13290.31      14016.82       179.77 o
   0   2   2       2186.31       2229.24        64.20 o
   1   2   2       7690.55       7979.69       118.10 o
   2   2   2        164.44        186.29        55.92 o
   3   2   2      90532.37      90677.86       787.33 o
   4   2   2       1661.64       1718.34        49.50 o
   5   2   2        200.17        147.98        32.48 o
   6   2   2        301.82        229.96        32.92 o
   7   2   2       1250.58       1243.44        36.24 o
   8   2   2          8.24         37.61        32.22 o
   9   2   2       1590.49       1597.38        35.51 o
  10   2   2          4.87         24.16        32.59 o
  11   2   2        157.41        194.11        33.71 o
  12   2   2         17.54         50.88        31.77 o
  13   2   2       1348.61       1368.53        37.12 o
  14   2   2        167.78        185.76        40.52 o
  15   2   2         42.42         57.55        37.64 o
  16   2   2         14.35         27.10        41.96 o
 -14   3   2        336.46        292.94        38.54 o
 -13   3   2          4.03          9.67        33.66 o
 -12   3   2         14.63         18.47        33.49 o
 -11   3   2          0.64         27.00        32.07 o
 -10   3   2        915.54        934.87        33.85 o
  -9   3   2        225.88        262.19        32.40 o
  -8   3   2        521.71        574.75        32.92 o
  -7   3   2       4408.74       4576.32        46.48 o
  -6   3   2        873.40        932.06        32.69 o
  -5   3   2       1472.56       1487.29        36.94 o
  -4   3   2          3.49         13.89        29.79 o
  -3   3   2         42.32         69.51        28.58 o
  -2   3   2       5727.70       5917.40        58.12 o
  -1   3   2       6489.19       7250.52        72.08 o
   0   3   2        121.69         87.39        43.46 o
   1   3   2         89.24         89.72        46.03 o
   2   3   2       3578.15       3992.71        70.15 o
   3   3   2       3339.96       3580.81        59.88 o
   4   3   2        101.21         82.98        35.38 o
   5   3   2       1281.86       1606.42        39.69 o
   6   3   2        361.18        281.75        32.16 o
   7   3   2       1004.06       1009.84        34.74 o
   8   3   2       4670.14       4817.91        62.17 o
   9   3   2       1951.66       1877.96        38.70 o
  10   3   2        534.77        453.21        32.98 o
  11   3   2        572.76        548.10        33.66 o
  12   3   2         79.90         98.49        32.47 o
  13   3   2        320.89        332.01        33.75 o
  14   3   2        114.85        140.71        31.74 o
  15   3   2        825.23        858.09        39.68 o
  16   3   2         34.69         26.76        43.02 o
 -14   4   2         38.01         44.98        40.72 o
 -13   4   2         25.04         55.65        33.71 o
 -12   4   2         17.69         11.36        31.97 o
 -11   4   2        211.09        239.82        34.52 o
 -10   4   2        241.29        258.04        32.60 o
  -9   4   2       1064.76       1093.59        33.80 o
  -8   4   2        417.98        417.85        32.64 o
  -7   4   2        676.19        713.30        32.17 o
  -6   4   2        445.78        449.20        31.76 o
  -5   4   2        343.05        284.27        31.86 o
  -4   4   2       1230.14       1344.11        37.04 o
  -3   4   2        896.17        948.21        34.23 o
  -2   4   2      22833.98      22033.39       186.64 o
  -1   4   2       1122.63        885.02        39.08 o
   0   4   2         72.49        116.55        35.10 o
   1   4   2        155.40        195.14        38.57 o
   2   4   2       1379.19       1289.46        44.02 o
   3   4   2        208.30        281.83        33.38 o
   4   4   2         47.61         18.71        32.12 o
   5   4   2         87.56        123.51        30.60 o
   6   4   2       1753.69       1798.31        38.69 o
   7   4   2       1720.77       1790.73        37.94 o
   8   4   2       2683.16       2603.53        44.41 o
   9   4   2          0.00         12.98        30.18 o
  10   4   2       3130.57       3171.80        59.25 o
  11   4   2        434.87        405.63        33.68 o
  12   4   2         29.47         53.64        33.21 o
  13   4   2       1074.49       1068.58        36.23 o
  14   4   2        339.86        417.91        35.82 o
  15   4   2         19.01         31.20        37.03 o
  16   4   2         40.91         45.81        38.82 o
 -14   5   2        106.60         95.91        39.30 o
 -13   5   2        606.97        554.30        43.39 o
 -12   5   2        176.07        182.70        35.84 o
 -11   5   2        128.40        152.11        32.30 o
 -10   5   2          0.67          4.50        32.07 o
  -9   5   2       2693.84       2740.09        38.99 o
  -8   5   2        300.38        354.06        32.60 o
  -7   5   2         97.75        142.81        30.57 o
  -6   5   2          7.56         43.45        37.60 o
  -5   5   2          3.67         14.86        29.96 o
  -4   5   2        649.64        629.42        34.10 o
  -3   5   2       6752.85       6781.47        75.22 o
  -2   5   2        213.24        225.85        31.46 o
  -1   5   2        537.11        553.63        34.99 o
   0   5   2       7436.02       7024.10        60.87 o
   1   5   2        258.86        235.31        32.84 o
   2   5   2         21.28         40.49        34.99 o
   3   5   2      11452.29      11450.15        74.62 o
   4   5   2       8520.12       8931.76        65.69 o
   5   5   2       1845.73       1853.83        39.33 o
   6   5   2          0.73          3.91        31.29 o
   7   5   2        146.22        264.96        31.43 o
   8   5   2         75.17        105.31        31.63 o
   9   5   2        354.17        385.60        31.34 o
  10   5   2       1190.11       1153.19        34.71 o
  11   5   2        442.68        442.84        32.41 o
  12   5   2         84.96         64.47        32.25 o
  13   5   2        383.68        377.76        33.94 o
  14   5   2         32.33         72.59        35.69 o
  15   5   2        211.60        241.00        38.05 o
  16   5   2        160.09        104.16        39.59 o
 -13   6   2          0.87         26.07        40.24 o
 -12   6   2         45.64         26.37        35.84 o
 -11   6   2        140.58        154.32        35.59 o
 -10   6   2        224.04        212.42        35.43 o
  -9   6   2         30.34         45.29        32.34 o
  -8   6   2         96.35        150.86        31.89 o
  -7   6   2       1499.32       1442.84        42.73 o
  -6   6   2          4.33         14.84        30.61 o
  -5   6   2         13.56         22.23        31.13 o
  -4   6   2       2459.29       2538.51        40.49 o
  -3   6   2       1735.25       1767.09        44.59 o
  -2   6   2        631.71        688.25        34.52 o
  -1   6   2       2661.90       2627.33        42.66 o
   0   6   2          7.86          3.54        32.08 o
   1   6   2        140.93        137.22        30.89 o
   2   6   2          1.70         26.69        36.29 o
   3   6   2        183.41        146.22        31.70 o
   4   6   2         57.73         92.06        36.82 o
   5   6   2       2465.46       2445.67        40.49 o
   6   6   2       2646.27       2225.19        38.52 o
   7   6   2        661.75        650.14        30.53 o
   8   6   2       2338.98       2354.75        38.83 o
   9   6   2        506.78        555.27        33.32 o
  10   6   2       1409.07       1340.85        35.35 o
  11   6   2         64.32        103.66        32.98 o
  12   6   2         58.53         95.29        31.34 o
  13   6   2         22.48         30.90        33.26 o
  14   6   2          0.53          1.87        33.96 o
  15   6   2         18.03         38.10        36.79 o
  16   6   2         50.71         24.37        38.98 o
 -13   7   2         45.53         81.70        49.08 o
 -12   7   2         74.63         93.77        38.19 o
 -11   7   2        169.42        162.32        34.13 o
 -10   7   2          0.10         11.79        34.92 o
  -9   7   2        288.74        308.22        34.09 o
  -8   7   2         15.92         38.31        32.16 o
  -7   7   2        130.41        184.15        38.18 o
  -6   7   2       1018.42       1065.22        35.65 o
  -5   7   2       1667.09       1764.99        37.91 o
  -4   7   2         94.25        160.26        31.92 o
  -3   7   2        332.56        398.69        31.72 o
  -2   7   2      12901.45      12748.83       188.36 o
  -1   7   2        254.80        290.44        30.72 o
   0   7   2        590.73        598.46        32.42 o
   1   7   2       5972.37       5692.47        50.65 o
   2   7   2        296.92        247.57        33.32 o
   3   7   2       4982.20       4765.43        74.25 o
   4   7   2       1225.29       1214.11        36.01 o
   5   7   2        258.38        220.73        31.11 o
   6   7   2        403.19        489.86        30.63 o
   7   7   2          1.10         -4.66        29.31 o
   8   7   2        987.88        867.93        34.33 o
   9   7   2        248.95        212.61        31.22 o
  10   7   2        957.81        968.39        34.84 o
  11   7   2        131.47        143.59        31.59 o
  12   7   2         35.87         40.67        31.49 o
  13   7   2        207.89        214.89        33.84 o
  14   7   2        743.08        773.07        37.65 o
  15   7   2          1.97         16.65        37.73 o
  16   7   2        154.92        211.04        40.14 o
 -12   8   2        196.04        184.52        39.08 o
 -11   8   2         46.80         32.25        37.53 o
 -10   8   2        203.64        240.23        37.04 o
  -9   8   2        781.97        807.58        36.76 o
  -8   8   2          0.07        -21.39        38.58 o
  -7   8   2       1138.60       1198.72        35.79 o
  -6   8   2        180.21        158.66        31.88 o
  -5   8   2       1049.60        929.52        35.36 o
  -4   8   2       2091.44       2071.23        38.36 o
  -3   8   2       1513.50       1437.14        36.16 o
  -2   8   2       4421.21       4191.64        62.53 o
  -1   8   2         89.07         75.53        29.63 o
   0   8   2        982.86       1054.53        33.70 o
   1   8   2        688.30        658.71        28.95 o
   2   8   2        693.50        641.07        31.92 o
   3   8   2       2545.45       2437.82        39.44 o
   4   8   2         95.91         67.13        27.40 o
   5   8   2        948.54       1028.89        34.56 o
   6   8   2         89.85         82.85        34.33 o
   7   8   2        120.67         92.21        33.30 o
   8   8   2        359.83        413.99        33.33 o
   9   8   2        340.25        361.20        32.40 o
  10   8   2         10.10         19.06        31.51 o
  11   8   2         13.17         36.29        31.18 o
  12   8   2          0.30         21.04        33.29 o
  13   8   2         44.99         42.56        34.01 o
  14   8   2         72.89         72.26        35.58 o
  15   8   2        206.67        225.56        37.83 o
  16   8   2        246.90        157.96        41.45 o
 -11   9   2        143.17         99.47        38.78 o
 -10   9   2        245.03        262.43        37.30 o
  -9   9   2        165.99        173.10        35.51 o
  -8   9   2        794.37        714.94        42.74 o
  -7   9   2         15.47         16.06        32.61 o
  -6   9   2        168.12        178.90        32.94 o
  -5   9   2        353.82        303.54        33.40 o
  -4   9   2       2618.65       2437.06        39.48 o
  -3   9   2          0.63         25.76        30.05 o
  -2   9   2       1529.09       1592.17        34.63 o
  -1   9   2        200.73        232.46        32.90 o
   0   9   2        316.74        316.95        30.51 o
   1   9   2        147.00        125.12        28.15 o
   2   9   2        160.74        107.23        31.33 o
   3   9   2        185.69        251.21        29.92 o
   4   9   2         41.95         71.11        30.92 o
   5   9   2          1.90         21.61        28.31 o
   6   9   2        945.63        870.22        34.20 o
   7   9   2        361.92        417.75        35.70 o
   8   9   2       1368.55       1311.48        37.27 o
   9   9   2       1416.09       1379.17        36.94 o
  10   9   2         91.24        100.67        30.69 o
  11   9   2        228.27        223.96        32.11 o
  12   9   2        129.36        118.47        33.10 o
  13   9   2         25.59         17.23        34.15 o
  14   9   2         87.21        100.58        36.66 o
  15   9   2         73.31         76.18        37.93 o
 -11  10   2         43.22         68.04        57.21 o
 -10  10   2        212.66        148.41        34.80 o
  -9  10   2         14.08         31.00        35.95 o
  -8  10   2          3.95         57.27        39.81 o
  -7  10   2        103.78        129.24        33.91 o
  -6  10   2         83.01        104.52        32.40 o
  -5  10   2        561.18        530.56        33.26 o
  -4  10   2        211.86        214.83        32.40 o
  -3  10   2        186.29        140.25        31.31 o
  -2  10   2       6721.62       6468.01       125.30 o
  -1  10   2        634.70        617.42        30.89 o
   0  10   2       2496.54       2191.48        40.12 o
   1  10   2       1265.73       1174.22        36.26 o
   2  10   2         63.56         67.78        30.02 o
   3  10   2        444.65        424.17        31.56 o
   4  10   2        230.23        240.05        31.70 o
   5  10   2        274.64        318.80        28.28 o
   6  10   2        461.45        540.66        32.12 o
   7  10   2          2.61         16.20        32.50 o
   8  10   2          0.59         -9.16        36.47 o
   9  10   2         11.72         19.82        30.47 o
  10  10   2        250.07        250.91        31.84 o
  11  10   2        414.57        435.08        34.27 o
  12  10   2        198.06        186.09        34.27 o
  13  10   2         86.66        123.89        35.38 o
  14  10   2         91.63        107.02        36.37 o
  15  10   2         33.51         42.04        40.04 o
 -10  11   2        250.54        183.07        41.21 o
  -9  11   2        132.70        118.24        44.68 o
  -8  11   2          5.92         40.03        35.80 o
  -7  11   2        566.40        613.74        36.96 o
  -6  11   2        557.12        516.77        35.65 o
  -5  11   2         95.18         89.16        32.93 o
  -4  11   2        119.37        122.80        32.70 o
  -3  11   2        196.73        183.04        32.59 o
  -2  11   2        110.76        110.99        29.53 o
  -1  11   2        330.73        322.48        33.25 o
   0  11   2         45.59         40.93        33.03 o
   1  11   2         77.30        101.37        31.07 o
   2  11   2        129.06        170.38        32.04 o
   3  11   2        100.05        129.48        32.07 o
   4  11   2         20.16         32.79        31.77 o
   5  11   2         38.34         63.62        29.17 o
   6  11   2         16.03          8.10        32.24 o
   7  11   2         96.28        104.95        29.48 o
   8  11   2        125.20        149.24        31.34 o
   9  11   2        450.60        486.83        33.59 o
  10  11   2          6.61          2.37        37.71 o
  11  11   2          0.18          4.27        34.74 o
  12  11   2        294.09        322.44        36.66 o
  13  11   2         87.30         90.44        33.62 o
  14  11   2        234.06        204.43        39.69 o
  15  11   2          4.88        -16.48        39.50 o
  -9  12   2        103.53         49.92        43.28 o
  -8  12   2        248.95        167.69        38.87 o
  -7  12   2         10.67         27.49        36.64 o
  -6  12   2          0.47         25.25        36.23 o
  -5  12   2        591.58        613.27        35.53 o
  -4  12   2        643.02        623.97        34.70 o
  -3  12   2         25.82         32.21        33.46 o
  -2  12   2        379.74        393.52        34.61 o
  -1  12   2         88.35        110.25        33.00 o
   0  12   2         32.08         37.52        31.93 o
   1  12   2          3.21         21.38        32.35 o
   2  12   2         60.83        112.53        37.48 o
   3  12   2         28.16         18.58        32.40 o
   4  12   2         30.83         30.54        31.05 o
   5  12   2        147.58        134.94        30.54 o
   6  12   2        110.52        154.25        30.35 o
   7  12   2         43.51         73.78        29.23 o
   8  12   2        126.14        149.58        33.07 o
   9  12   2       1032.23       1092.38        36.00 o
  10  12   2        381.60        370.74        34.50 o
  11  12   2         53.43         51.86        40.38 o
  12  12   2        398.13        414.64        38.17 o
  13  12   2          0.07          7.95        36.44 o
  14  12   2         60.93         77.47        39.29 o
  -8  13   2         41.15         29.45        40.69 o
  -7  13   2         56.25         34.99        38.87 o
  -6  13   2        187.60        212.12        37.48 o
  -5  13   2         10.71         31.07        35.48 o
  -4  13   2        143.86        148.44        34.57 o
  -3  13   2        178.56        160.78        31.59 o
  -2  13   2        200.11        213.07        31.77 o
  -1  13   2         73.36         91.76        32.39 o
   0  13   2        245.62        227.24        31.29 o
   1  13   2        495.71        573.19        33.23 o
   2  13   2        921.86        997.86        40.99 o
   3  13   2        565.91        567.71        34.33 o
   4  13   2       2913.70       3015.54        54.06 o
   5  13   2        634.03        729.30        33.31 o
   6  13   2        379.03        407.76        34.34 o
   7  13   2        389.23        444.76        35.08 o
   8  13   2        228.83        193.27        31.83 o
   9  13   2        134.34        129.27        35.71 o
  10  13   2        349.22        294.21        35.00 o
  11  13   2        585.02        562.98        39.66 o
  12  13   2         82.02         62.84        36.11 o
  13  13   2        258.80        239.25        37.11 o
  -6  14   2         20.35         12.48        38.78 o
  -5  14   2          9.71         33.69        37.24 o
  -4  14   2         89.69         85.62        36.41 o
  -3  14   2         59.34         64.75        35.35 o
  -2  14   2          8.45         32.54        33.24 o
  -1  14   2        195.23        196.22        35.77 o
   0  14   2        104.40        127.79        31.47 o
   1  14   2         90.96        110.04        31.07 o
   2  14   2       1225.09       1303.82        44.53 o
   3  14   2         94.91        104.30        34.50 o
   4  14   2        221.04        224.41        34.42 o
   5  14   2       2471.70       2444.80        39.60 o
   6  14   2        245.05        256.43        32.69 o
   7  14   2          7.72         18.46        34.64 o
   8  14   2        277.60        245.40        34.76 o
   9  14   2        534.74        508.47        37.48 o
  10  14   2        135.63        141.98        38.25 o
  11  14   2         20.16         20.29        38.92 o
  12  14   2        586.38        482.44        42.58 o
  13  14   2        134.44        102.79        41.28 o
  -5  15   2        216.95        180.96        43.53 o
  -4  15   2          4.17        -15.02        38.73 o
  -3  15   2        140.51        120.35        39.01 o
  -2  15   2         13.36         25.89        37.23 o
  -1  15   2          0.31         17.53        35.53 o
   0  15   2         55.65         50.54        37.51 o
   1  15   2          7.88         27.59        33.88 o
   2  15   2          3.93         18.72        32.58 o
   3  15   2          2.25         -3.58        32.88 o
   4  15   2        535.52        487.87        34.45 o
   5  15   2         11.07         15.39        33.30 o
   6  15   2          0.47          7.41        36.02 o
   7  15   2        258.96        286.32        32.14 o
   8  15   2         68.18         85.50        37.88 o
   9  15   2         76.72         73.96        37.65 o
  10  15   2        128.49        127.11        39.96 o
  11  15   2        277.56        251.64        38.48 o
  12  15   2         81.07         76.66        48.14 o
  -3  16   2         74.42         60.80        40.39 o
  -2  16   2         41.86         15.34        37.97 o
  -1  16   2         56.07         68.90        38.40 o
   0  16   2         66.76         75.18        38.52 o
   1  16   2        533.28        543.76        42.81 o
   2  16   2         12.65         -3.59        38.31 o
   3  16   2         13.33         43.89        38.22 o
   4  16   2         85.67         92.69        37.30 o
   5  16   2          3.72          8.12        35.34 o
   6  16   2        109.85         72.68        35.69 o
   7  16   2          0.36         19.96        38.31 o
   8  16   2         11.57         -1.89        36.84 o
   9  16   2          1.23         20.33        38.24 o
  10  16   2        285.43        260.16        38.94 o
  -1  17   2        223.94        184.54        43.11 o
   0  17   2         38.87         43.48        42.68 o
   1  17   2         33.64         11.93        48.50 o
   2  17   2        344.23        365.16        39.42 o
   3  17   2         34.56         38.77        37.79 o
   4  17   2          1.09          4.43        40.62 o
   5  17   2        308.51        213.09        41.37 o
   6  17   2        251.73        234.15        39.53 o
   7  17   2         34.35         84.49        36.14 o
   8  17   2         53.47         44.60        41.49 o
  -6 -17   3        179.45        153.66        40.39 o
  -5 -17   3          2.17         13.39        39.40 o
  -4 -17   3          0.55         29.52        38.54 o
  -3 -17   3        139.61        106.79        39.05 o
  -2 -17   3        183.17        149.23        40.78 o
  -1 -17   3         10.21         12.13        37.14 o
   0 -17   3        327.00        336.33        48.17 o
   1 -17   3         44.21         -5.50        40.99 o
  -9 -16   3         32.41         53.62        39.61 o
  -8 -16   3         16.51         43.30        39.73 o
  -7 -16   3         15.19          9.89        37.99 o
  -6 -16   3         64.77         51.40        35.70 o
  -5 -16   3        171.10        159.01        38.70 o
  -4 -16   3        175.85        131.95        37.21 o
  -3 -16   3        297.37        308.01        35.25 o
  -2 -16   3         93.32        108.42        36.62 o
  -1 -16   3        296.27        238.01        35.41 o
   0 -16   3         46.35         29.40        43.74 o
   1 -16   3          8.22         10.35        37.52 o
   2 -16   3        410.27        406.70        40.83 o
   3 -16   3        160.06        113.42        41.18 o
   4 -16   3          9.68          8.84        42.14 o
 -10 -15   3          9.89          5.24        36.64 o
  -9 -15   3          1.98         -2.12        38.98 o
  -8 -15   3        229.60        223.95        35.07 o
  -7 -15   3         29.45         54.18        36.28 o
  -6 -15   3         12.82         41.03        37.27 o
  -5 -15   3        331.07        353.42        33.90 o
  -4 -15   3         55.69         70.46        34.49 o
  -3 -15   3        252.07        257.41        35.82 o
  -2 -15   3        405.18        390.83        33.96 o
  -1 -15   3         53.46         31.57        37.57 o
   0 -15   3        152.49        135.39        37.15 o
   1 -15   3         63.51        130.05        35.27 o
   2 -15   3        507.06        558.80        39.88 o
   3 -15   3          0.53          8.04        37.71 o
   4 -15   3        200.15        181.38        39.21 o
   5 -15   3          1.22         21.80        40.71 o
   6 -15   3         69.77         55.04        86.39 o
 -11 -14   3          1.38         42.66        35.81 o
 -10 -14   3         91.62         88.12        37.28 o
  -9 -14   3         34.67         50.44        33.35 o
  -8 -14   3          0.35        -12.41        32.29 o
  -7 -14   3         28.14         22.25        31.94 o
  -6 -14   3        191.18        187.84        34.80 o
  -5 -14   3          2.73         34.70        31.67 o
  -4 -14   3         85.06         74.82        35.74 o
  -3 -14   3        215.40        229.14        34.36 o
  -2 -14   3        343.34        411.47        34.01 o
  -1 -14   3         48.54         52.37        36.57 o
   0 -14   3        427.83        454.70        33.10 o
   1 -14   3         11.78         18.65        34.13 o
   2 -14   3          7.72         17.09        34.22 o
   3 -14   3        139.96        136.67        35.42 o
   4 -14   3        229.41        222.78        37.24 o
   5 -14   3          0.01         10.99        36.67 o
   6 -14   3        180.05        143.52        39.38 o
   7 -14   3          0.50         20.91        40.06 o
 -12 -13   3          0.06          6.80        36.63 o
 -11 -13   3         69.84         78.01        35.69 o
 -10 -13   3        338.24        310.65        32.11 o
  -9 -13   3          0.46         -8.60        34.17 o
  -8 -13   3        867.76        850.70        34.45 o
  -7 -13   3        365.24        400.97        33.76 o
  -6 -13   3         61.00         72.11        30.86 o
  -5 -13   3        531.88        560.48        31.27 o
  -4 -13   3         85.15        128.99        31.78 o
  -3 -13   3          2.59         -3.55        29.32 o
  -2 -13   3        236.32        256.56        32.13 o
  -1 -13   3         16.24         35.52        37.51 o
   0 -13   3        165.69        162.57        32.54 o
   1 -13   3         12.86          7.34        31.81 o
   2 -13   3        932.34        914.99        35.87 o
   3 -13   3        361.03        353.14        35.50 o
   4 -13   3        130.65        161.94        36.06 o
   5 -13   3        258.51        244.82        38.53 o
   6 -13   3        201.89        181.58        39.40 o
   7 -13   3         40.02         49.81        39.00 o
   8 -13   3         14.56         11.96        41.53 o
 -13 -12   3         72.02         62.82        45.72 o
 -12 -12   3         47.61         59.20        43.10 o
 -11 -12   3        154.03        154.43        35.31 o
 -10 -12   3         27.31         59.21        34.37 o
  -9 -12   3        351.94        363.32        32.57 o
  -8 -12   3       2293.59       2385.64        37.40 o
  -7 -12   3         14.44         31.15        30.55 o
  -6 -12   3        301.37        336.69        32.72 o
  -5 -12   3        890.63        911.74        35.50 o
  -4 -12   3        255.56        234.74        29.38 o
  -3 -12   3         37.86         46.27        30.53 o
  -2 -12   3       1585.16       1583.28        35.32 o
  -1 -12   3         62.91         77.90        30.54 o
   0 -12   3         27.41         38.58        30.21 o
   1 -12   3        364.62        336.80        31.48 o
   2 -12   3        180.79        219.32        29.60 o
   3 -12   3        182.63        208.51        33.59 o
   4 -12   3        204.02        263.21        32.34 o
   5 -12   3          3.38          8.88        33.26 o
   6 -12   3         20.01         28.14        33.76 o
   7 -12   3         19.78         34.94        34.98 o
   8 -12   3         99.38        134.68        35.59 o
   9 -12   3         14.39         27.10        39.17 o
 -13 -11   3        103.60        113.99        36.39 o
 -12 -11   3        272.77        257.03        34.93 o
 -11 -11   3        123.88        129.62        37.42 o
 -10 -11   3          4.94         23.01        34.96 o
  -9 -11   3        105.33         77.93        32.52 o
  -8 -11   3        101.46         83.45        29.29 o
  -7 -11   3        915.99        959.20        31.59 o
  -6 -11   3       1794.15       1775.86        35.20 o
  -5 -11   3         31.01         35.12        29.87 o
  -4 -11   3       1725.73       1734.88        35.23 o
  -3 -11   3       3261.73       3237.24        40.61 o
  -2 -11   3        733.72        764.03        33.54 o
  -1 -11   3         60.26         71.04        32.59 o
   0 -11   3       3562.84       3438.37        41.98 o
   1 -11   3        352.08        284.04        31.96 o
   2 -11   3        116.56        152.89        32.50 o
   3 -11   3         89.42        130.75        32.58 o
   4 -11   3        588.87        589.79        34.42 o
   5 -11   3        107.91         76.62        33.68 o
   6 -11   3        167.80        184.31        32.70 o
   7 -11   3          0.45          0.23        34.91 o
   8 -11   3        264.61        263.51        38.61 o
   9 -11   3        109.88        139.42        45.76 o
  10 -11   3        159.55        158.75        39.67 o
 -14 -10   3         88.62         55.82        37.47 o
 -13 -10   3         20.78         28.51        37.16 o
 -12 -10   3         36.27         43.20        31.38 o
 -11 -10   3        524.22        555.52        31.69 o
 -10 -10   3          8.89         28.88        29.40 o
  -9 -10   3          0.01         13.60        32.70 o
  -8 -10   3        204.64        195.72        33.19 o
  -7 -10   3        374.94        382.52        29.21 o
  -6 -10   3        416.57        407.95        31.63 o
  -5 -10   3       1247.70       1192.40        32.39 o
  -4 -10   3          1.00          3.06        29.48 o
  -3 -10   3         62.81         80.18        31.15 o
  -2 -10   3          1.40         18.06        30.75 o
  -1 -10   3        682.71        707.51        33.90 o
   0 -10   3         43.12         66.73        32.27 o
   1 -10   3        247.69        266.01        32.54 o
   2 -10   3       5199.26       5262.63       121.91 o
   3 -10   3        311.30        337.54        33.79 o
   4 -10   3        124.63        135.24        32.61 o
   5 -10   3        756.67        792.81        33.87 o
   6 -10   3        333.04        365.72        32.59 o
   7 -10   3          0.41         21.21        33.30 o
   8 -10   3          6.41          7.54        35.34 o
   9 -10   3         10.53          3.88        43.47 o
  10 -10   3         43.13         61.89        37.34 o
  11 -10   3         52.66         62.62        40.43 o
 -14  -9   3        107.73        104.53        38.46 o
 -13  -9   3        410.13        474.47        36.78 o
 -12  -9   3         75.03         74.01        33.81 o
 -11  -9   3        145.81        128.16        32.99 o
 -10  -9   3         44.58         56.63        31.64 o
  -9  -9   3         10.16         26.27        30.61 o
  -8  -9   3        186.33        199.13        30.86 o
  -7  -9   3        272.32        253.60        35.85 o
  -6  -9   3        901.83        865.12        31.20 o
  -5  -9   3        659.65        576.36        30.51 o
  -4  -9   3         69.13         53.08        29.59 o
  -3  -9   3          6.62          3.36        30.04 o
  -2  -9   3         86.91        114.38        30.16 o
  -1  -9   3        885.99        839.14        32.88 o
   0  -9   3        416.33        441.71        31.94 o
   1  -9   3         76.84         76.97        28.80 o
   2  -9   3        557.38        550.04        32.84 o
   3  -9   3        673.50        607.86        34.42 o
   4  -9   3        167.29        162.03        30.68 o
   5  -9   3          9.34         33.81        30.50 o
   6  -9   3          9.65         16.41        31.38 o
   7  -9   3       2095.22       2212.72        41.32 o
   8  -9   3        200.15        241.84        35.44 o
   9  -9   3        249.56        305.03        38.48 o
  10  -9   3        260.92        303.49        35.34 o
  11  -9   3        144.81        150.13        39.12 o
  12  -9   3          0.72         -2.57        39.33 o
 -15  -8   3         18.24         11.13        39.88 o
 -14  -8   3        127.19        132.65        35.90 o
 -13  -8   3        134.39        156.97        33.77 o
 -12  -8   3         97.16         92.01        31.99 o
 -11  -8   3        559.01        554.25        33.92 o
 -10  -8   3        630.87        588.67        31.50 o
  -9  -8   3        360.03        404.80        26.31 o
  -8  -8   3         12.84          7.79        30.54 o
  -7  -8   3         99.18        123.01        27.68 o
  -6  -8   3        591.92        503.52        36.60 o
  -5  -8   3        221.89        220.27        28.55 o
  -4  -8   3        492.19        450.61        29.01 o
  -3  -8   3        637.59        600.75        29.18 o
  -2  -8   3       2343.23       2393.45        35.88 o
  -1  -8   3          4.97         39.04        27.43 o
   0  -8   3       9247.55       9421.66        85.33 o
   1  -8   3          0.98         26.68        30.04 o
   2  -8   3       1875.57       1825.91        37.16 o
   3  -8   3        335.93        363.31        33.55 o
   4  -8   3       1256.26       1192.13        37.20 o
   5  -8   3         44.03         42.73        31.58 o
   6  -8   3        651.09        626.02        35.68 o
   7  -8   3        145.41        177.23        33.54 o
   8  -8   3        261.99        284.54        34.48 o
   9  -8   3         75.83         93.16        32.53 o
  10  -8   3         16.52         34.65        35.45 o
  11  -8   3         15.98          7.40        37.26 o
  12  -8   3        166.91        180.17        37.95 o
  13  -8   3         64.42         59.62        39.58 o
 -15  -7   3         80.03         76.90        37.73 o
 -14  -7   3        190.79        176.27        35.15 o
 -13  -7   3          2.39         -9.31        34.70 o
 -12  -7   3        139.36        154.45        34.32 o
 -11  -7   3       1460.91       1357.17        35.69 o
 -10  -7   3       3494.30       3608.77        38.69 o
  -9  -7   3        310.16        311.40        29.77 o
  -8  -7   3        160.23        127.75        30.35 o
  -7  -7   3        294.77        242.68        29.72 o
  -6  -7   3          8.71         34.75        29.40 o
  -5  -7   3        675.98        613.93        33.82 o
  -4  -7   3        123.10        111.58        26.81 o
  -3  -7   3       2305.51       2347.14        37.18 o
  -2  -7   3       1374.71       1354.47        33.07 o
  -1  -7   3       1249.83       1236.42        34.98 o
   0  -7   3         12.61         21.64        30.00 o
   1  -7   3       4026.33       3885.29        64.73 o
   2  -7   3       1369.73       1359.93        31.80 o
   3  -7   3       1773.88       1783.98        36.24 o
   4  -7   3         84.10         62.93        30.27 o
   5  -7   3        916.05        817.17        35.68 o
   6  -7   3        267.91        263.08        31.91 o
   7  -7   3        480.49        547.32        32.70 o
   8  -7   3       1979.31       1980.19        42.72 o
   9  -7   3        597.32        625.75        36.11 o
  10  -7   3       1942.45       2004.21        40.74 o
  11  -7   3         15.18         13.32        31.62 o
  12  -7   3        294.65        302.22        39.32 o
  13  -7   3         83.67         92.01        40.84 o
 -15  -6   3         47.38         33.35        39.33 o
 -14  -6   3         98.19        111.85        34.48 o
 -13  -6   3        125.71        106.10        35.01 o
 -12  -6   3         10.68          6.42        29.31 o
 -11  -6   3         47.72         42.96        31.86 o
 -10  -6   3        258.03        274.91        31.66 o
  -9  -6   3        664.18        610.17        28.84 o
  -8  -6   3        271.83        289.53        30.90 o
  -7  -6   3        235.79        192.54        28.69 o
  -6  -6   3         47.31         90.72        26.37 o
  -5  -6   3        704.82        756.23        28.37 o
  -4  -6   3        329.84        373.82        34.37 o
  -3  -6   3       3104.52       2917.51        38.39 o
  -2  -6   3       2747.66       2586.35        37.99 o
  -1  -6   3       2188.14       2361.33        39.70 o
   0  -6   3       3912.58       3887.31        45.01 o
   1  -6   3       2635.58       2340.60        38.30 o
   2  -6   3       2631.81       2655.45        51.47 o
   3  -6   3        624.16        569.74        30.17 o
   4  -6   3         21.78         17.02        29.88 o
   5  -6   3        125.32        113.80        27.70 o
   6  -6   3         83.68         85.39        32.57 o
   7  -6   3       3863.57       3823.44        45.11 o
   8  -6   3       1110.84       1172.41        36.87 o
   9  -6   3         10.91         34.43        33.20 o
  10  -6   3        708.27        731.88        35.22 o
  11  -6   3         43.14         24.15        31.36 o
  12  -6   3          7.38        -10.76        37.79 o
  13  -6   3        160.40        163.74        36.39 o
  14  -6   3         15.78         38.42        41.10 o
 -15  -5   3         61.62         61.60        38.23 o
 -14  -5   3         41.68         44.05        34.05 o
 -13  -5   3        306.82        287.69        35.01 o
 -12  -5   3          4.57         25.20        30.25 o
 -11  -5   3       1193.49       1226.56        33.22 o
 -10  -5   3       2617.45       2581.48        35.62 o
  -9  -5   3        807.02        842.33        28.24 o
  -8  -5   3          0.15         11.77        28.80 o
  -7  -5   3        362.85        344.01        26.62 o
  -6  -5   3         86.95         96.00        26.50 o
  -5  -5   3       4028.74       4352.01        41.75 o
  -4  -5   3       1858.16       1548.57        35.13 o
  -3  -5   3        330.74        380.99        34.03 o
  -2  -5   3        150.59        213.67        30.71 o
  -1  -5   3        245.92        267.77        31.83 o
   0  -5   3       3985.99       3837.73        45.96 o
   1  -5   3       1574.93       1618.93        38.80 o
   2  -5   3      12737.95      12126.87        83.52 o
   3  -5   3        261.67        334.11        31.73 o
   4  -5   3        987.41       1131.12        32.15 o
   5  -5   3         84.93         44.70        28.97 o
   6  -5   3         46.32         37.34        30.74 o
   7  -5   3       2092.32       2135.71        53.73 o
   8  -5   3        543.34        518.34        35.41 o
   9  -5   3         10.17         20.42        31.21 o
  10  -5   3        387.92        342.68        32.36 o
  11  -5   3        203.58        241.29        34.90 o
  12  -5   3        910.78        957.37        38.58 o
  13  -5   3         28.16         78.65        35.21 o
  14  -5   3         10.55         27.06        41.13 o
 -15  -4   3          0.86         -2.24        37.74 o
 -14  -4   3          4.20         10.11        34.03 o
 -13  -4   3        375.43        392.39        33.07 o
 -12  -4   3         11.13         17.82        28.79 o
 -11  -4   3        510.07        510.35        31.43 o
 -10  -4   3        256.20        221.63        30.96 o
  -9  -4   3          9.92         34.43        28.57 o
  -8  -4   3       3301.55       3239.93        38.90 o
  -7  -4   3       6311.71       6051.77        45.72 o
  -6  -4   3       3762.47       3936.79        57.53 o
  -5  -4   3       2692.57       2366.74        37.07 o
  -4  -4   3        416.70        424.24        29.80 o
  -3  -4   3         93.93         66.00        26.70 o
  -2  -4   3       1341.41       1387.14        36.81 o
  -1  -4   3      17156.60      18190.36       157.86 o
   0  -4   3         55.09        104.03        32.28 o
   1  -4   3      60138.20      58957.53       385.20 o
   2  -4   3       2852.11       2513.89        44.42 o
   3  -4   3       5693.65       5761.59        65.85 o
   4  -4   3       1019.14        853.90        35.39 o
   5  -4   3       3596.66       3341.88        54.29 o
   6  -4   3        355.69        417.57        34.21 o
   7  -4   3       1009.45        920.44        34.64 o
   8  -4   3       1379.75       1317.99        36.02 o
   9  -4   3       1095.74       1042.37        34.89 o
  10  -4   3         73.16         77.62        32.96 o
  11  -4   3        102.23        109.84        31.86 o
  12  -4   3        990.35       1000.13        39.02 o
  13  -4   3         33.67         53.79        33.98 o
  14  -4   3        300.89        307.67        40.20 o
  15  -4   3        297.03        246.86        40.00 o
 -15  -3   3         16.93         10.91        44.60 o
 -14  -3   3          7.73         31.60        41.12 o
 -13  -3   3         53.98         65.01        31.83 o
 -12  -3   3          9.66         37.43        30.23 o
 -11  -3   3        421.12        406.23        32.30 o
 -10  -3   3        474.26        466.71        30.47 o
  -9  -3   3       1698.55       1628.07        33.73 o
  -8  -3   3        131.90        138.97        30.14 o
  -7  -3   3        685.94        687.10        27.69 o
  -6  -3   3       4899.03       4862.52        67.36 o
  -5  -3   3        158.40        209.80        28.88 o
  -4  -3   3       6151.66       6218.80        51.10 o
  -3  -3   3       9655.29       9934.81        80.87 o
  -2  -3   3       5005.98       4797.51        51.94 o
  -1  -3   3       3904.57       4071.30        55.12 o
   0  -3   3       1137.13       1360.55        44.88 o
   1  -3   3      10218.88      10011.45        81.35 o
   2  -3   3        766.83        952.00        41.88 o
   3  -3   3       4280.46       4207.69        52.22 o
   4  -3   3         50.74         64.61        32.72 o
   5  -3   3        527.86        506.28        36.79 o
   6  -3   3         19.25         30.76        31.39 o
   7  -3   3       4011.30       3911.29        62.18 o
   8  -3   3        198.22        281.80        31.87 o
   9  -3   3        792.44        754.28        33.53 o
  10  -3   3        262.38        272.31        32.30 o
  11  -3   3        159.70        207.17        28.89 o
  12  -3   3          0.05        -10.80        32.37 o
  13  -3   3        519.58        534.12        34.61 o
  14  -3   3        414.04        406.29        37.19 o
  15  -3   3        110.11         68.90        40.62 o
 -15  -2   3          8.50          0.41        33.78 o
 -14  -2   3         56.39         62.40        33.79 o
 -13  -2   3          4.03         10.14        34.77 o
 -12  -2   3        448.22        456.01        29.98 o
 -11  -2   3        139.78        161.69        31.22 o
 -10  -2   3       3716.81       3661.38        48.75 o
  -9  -2   3        114.33        136.42        28.77 o
  -8  -2   3         69.46         69.96        28.44 o
  -7  -2   3       1053.76       1016.83        29.58 o
  -6  -2   3       3555.97       3385.51        38.75 o
  -5  -2   3         43.64         95.70        29.64 o
  -4  -2   3      14888.20      14098.24        70.66 o
  -3  -2   3      24098.33      25501.22       191.15 o
  -2  -2   3       2152.19       2559.20        44.32 o
  -1  -2   3         82.87         32.41        46.52 o
   0  -2   3        776.49        756.87        48.96 o
   1  -2   3      11023.94      11603.93       179.64 o
   2  -2   3       3229.80       3253.51        61.99 o
   3  -2   3       1126.57       1041.18        45.62 o
   4  -2   3       5792.73       6146.26        71.61 o
   5  -2   3         75.81         85.29        36.13 o
   6  -2   3        104.08         56.07        32.50 o
   7  -2   3       6328.89       6083.44        81.46 o
   8  -2   3       2513.24       2505.05        43.95 o
   9  -2   3        272.56        295.68        33.59 o
  10  -2   3        203.19        224.01        34.05 o
  11  -2   3        435.06        484.52        35.51 o
  12  -2   3        599.76        622.68        36.32 o
  13  -2   3         55.29         76.89        33.30 o
  14  -2   3        110.15        129.05        38.69 o
  15  -2   3        825.31        750.54        43.57 o
 -15  -1   3        130.90        102.08        40.09 o
 -14  -1   3         76.23         89.92        36.26 o
 -13  -1   3         30.22         45.05        30.09 o
 -12  -1   3        200.90        235.61        35.14 o
 -11  -1   3        952.84        962.54        36.12 o
 -10  -1   3         65.95         78.36        29.11 o
  -9  -1   3       2502.61       2370.82        34.58 o
  -8  -1   3        687.30        621.72        29.23 o
  -7  -1   3        420.47        390.80        26.70 o
  -6  -1   3         10.00         30.44        27.78 o
  -5  -1   3       4601.57       4082.76        57.60 o
  -4  -1   3       4160.43       4348.62        45.88 o
  -3  -1   3      30573.20      30972.35       374.69 o
  -2  -1   3       1123.34        990.52        39.82 o
  -1  -1   3        161.30        235.34        40.79 o
   0  -1   3      11390.47      11752.94       115.79 o
   1  -1   3      20706.95      21115.81       208.58 o
   2  -1   3       1228.19       1234.71        70.89 o
   3  -1   3       9970.66      10103.95        96.74 o
   4  -1   3       1621.34       1845.56        50.09 o
   5  -1   3      22757.08      22468.36       205.46 o
   6  -1   3       3917.38       3784.34        49.31 o
   7  -1   3       2646.66       2653.89        44.46 o
   8  -1   3       1060.73        977.91        36.35 o
   9  -1   3         92.51         97.93        32.57 o
  10  -1   3         83.16        117.83        34.07 o
  11  -1   3         67.52         97.41        31.36 o
  12  -1   3       1106.24       1105.49        38.09 o
  13  -1   3         92.56         86.39        36.71 o
  14  -1   3        229.91        258.79        35.78 o
  15  -1   3          4.03         29.15        36.39 o
  16  -1   3         89.44         85.32        40.03 o
 -15   0   3         40.20         27.44        39.05 o
 -14   0   3          5.07          4.16        36.72 o
 -13   0   3        619.72        752.97        59.36 o
 -12   0   3        230.32        245.95        31.71 o
 -11   0   3         54.19        110.55        31.60 o
 -10   0   3       2500.88       2412.50        38.09 o
  -9   0   3       3469.10       3405.84       129.59 o
  -8   0   3          0.16         -2.78        33.04 o
  -7   0   3       2561.33       2514.47        43.73 o
  -6   0   3       8463.08       8214.61        84.44 o
  -5   0   3       4435.01       4419.32        44.29 o
  -4   0   3       4179.54       3898.30        45.17 o
  -3   0   3        558.00        434.00        33.19 o
  -2   0   3       6525.45       6449.01        79.13 o
  -1   0   3       1297.21       1526.88        50.11 o
   0   0   3        671.79        687.63        56.42 o
   1   0   3      22019.85      22159.08       310.20 o
   2   0   3       2223.25       2288.30        76.16 o
   3   0   3       9971.62      11145.56       110.98 o
   4   0   3       1819.22       1735.89        51.31 o
   5   0   3        109.11         57.94        36.15 o
   6   0   3       3472.56       3575.11        50.60 o
   7   0   3       5219.10       4826.95        51.66 o
   8   0   3        504.22        643.24        34.51 o
   9   0   3       3038.73       3151.27        53.58 o
  10   0   3          8.31         11.44        36.86 o
  11   0   3         13.04          3.71        33.33 o
  12   0   3        263.60        295.04        33.80 o
  13   0   3        815.00        822.86        38.09 o
  14   0   3         45.74         64.63        35.26 o
  15   0   3        306.12        300.50        39.91 o
  16   0   3          4.51         21.76        38.48 o
 -15   1   3          2.96         16.80        37.01 o
 -14   1   3        233.36        214.92        37.59 o
 -13   1   3         12.52         -0.80        35.42 o
 -12   1   3        114.66        128.31        33.91 o
 -11   1   3        432.21        433.05        30.68 o
 -10   1   3       1185.30       1239.14        33.18 o
  -9   1   3        895.79        963.69        32.71 o
  -8   1   3        119.75        106.24        30.72 o
  -7   1   3        924.14        837.80        30.56 o
  -6   1   3         33.59         55.07        26.74 o
  -5   1   3       2374.98       2247.68        49.44 o
  -4   1   3      14908.38      13308.71       167.77 o
  -3   1   3        281.84        325.05        32.63 o
  -2   1   3       7330.32       7036.56        80.64 o
  -1   1   3      30838.70      31442.32       349.15 o
   0   1   3       2007.85       1958.97        59.64 o
   1   1   3       5253.09       5623.61        92.49 o
   2   1   3        577.65        686.28        65.16 o
   3   1   3      20431.21      21673.66       181.60 o
   4   1   3        944.57        773.48        45.87 o
   5   1   3       8764.18       9252.16        74.61 o
   6   1   3       3764.79       3629.26        50.82 o
   7   1   3       7484.22       7607.40        60.22 o
   8   1   3       2214.16       2167.46        40.68 o
   9   1   3        200.90        249.79        33.58 o
  10   1   3          9.56         13.62        32.10 o
  11   1   3        810.08        772.17        33.63 o
  12   1   3        895.53        827.46        42.07 o
  13   1   3          9.45         46.30        40.58 o
  14   1   3        500.95        576.91        38.80 o
  15   1   3        166.17        144.82        36.42 o
  16   1   3        157.70        159.04        40.27 o
 -14   2   3        307.09        283.40        39.15 o
 -13   2   3        145.85        144.63        36.31 o
 -12   2   3         44.30         57.01        31.90 o
 -11   2   3        555.59        595.71        32.30 o
 -10   2   3         13.15          6.63        30.85 o
  -9   2   3       2389.10       2260.13        35.60 o
  -8   2   3        103.96        102.24        31.44 o
  -7   2   3        230.09        226.69        28.80 o
  -6   2   3       4795.35       4863.23        43.08 o
  -5   2   3      10909.59      10884.22       127.57 o
  -4   2   3        309.04        341.21        32.36 o
  -3   2   3       4201.02       4101.31       107.89 o
  -2   2   3         80.30         85.57        31.51 o
  -1   2   3       5208.95       6142.67       107.34 o
   0   2   3          2.65         33.65        43.70 o
   1   2   3       3575.40       3953.03        90.03 o
   2   2   3        731.02        786.35        65.14 o
   3   2   3       3009.78       3159.18        68.94 o
   4   2   3        237.91        198.00        43.07 o
   5   2   3      21841.84      20588.38       135.25 o
   6   2   3       1558.39       1602.14        41.88 o
   7   2   3        951.80        980.56        37.42 o
   8   2   3       1664.35       1649.01        37.24 o
   9   2   3         84.58         24.74        32.33 o
  10   2   3        401.89        389.64        36.24 o
  11   2   3        613.28        584.28        36.48 o
  12   2   3       1041.57        971.61        35.93 o
  13   2   3        728.90        704.40        35.48 o
  14   2   3        322.38        338.13        41.47 o
  15   2   3         14.70         48.83        37.81 o
  16   2   3         45.84         45.43        40.99 o
 -14   3   3        132.66        132.96        40.47 o
 -13   3   3        262.56        254.62        36.76 o
 -12   3   3        509.95        547.83        36.11 o
 -11   3   3        124.31        114.96        29.85 o
 -10   3   3         10.89         30.72        29.98 o
  -9   3   3        451.42        460.18        31.53 o
  -8   3   3        955.51        936.92        32.75 o
  -7   3   3        533.76        545.83        31.37 o
  -6   3   3        688.13        635.12        31.71 o
  -5   3   3       5381.70       5631.55        62.35 o
  -4   3   3        663.45        612.64        36.99 o
  -3   3   3       3935.30       3924.36        57.64 o
  -2   3   3       6104.56       6797.40        63.54 o
  -1   3   3        216.38        217.75        34.45 o
   0   3   3       1020.38        917.05        44.49 o
   1   3   3      12226.32      12345.04       105.32 o
   2   3   3       3198.13       3549.10        70.85 o
   3   3   3        626.00        712.39        44.49 o
   4   3   3        756.05       1015.73        43.67 o
   5   3   3       1644.55       1497.99        41.45 o
   6   3   3       2222.79       2031.38        40.45 o
   7   3   3       5144.18       5207.49        79.53 o
   8   3   3       1599.24       1699.59        37.43 o
   9   3   3        792.35        799.70        34.31 o
  10   3   3         45.00         73.88        33.13 o
  11   3   3        215.42        263.32        34.96 o
  12   3   3         47.26         48.83        30.68 o
  13   3   3        378.22        345.90        33.51 o
  14   3   3          5.38         26.85        32.27 o
  15   3   3         24.99         11.28        36.93 o
  16   3   3        143.23        126.30        47.16 o
 -14   4   3         40.16         56.72        40.03 o
 -13   4   3        484.31        491.09        39.14 o
 -12   4   3          1.46         19.10        35.48 o
 -11   4   3       1386.81       1379.25        37.66 o
 -10   4   3        622.84        638.81        34.84 o
  -9   4   3         37.70         36.05        31.51 o
  -8   4   3        664.18        652.99        32.30 o
  -7   4   3       4912.99       4625.00        78.95 o
  -6   4   3        993.22        930.02        34.34 o
  -5   4   3          2.58         -6.66        33.08 o
  -4   4   3      10425.22      10765.38       127.33 o
  -3   4   3        681.21        650.25        33.90 o
  -2   4   3        770.26        778.96        33.58 o
  -1   4   3       1783.30       1531.50        42.29 o
   0   4   3        178.86        135.24        34.82 o
   1   4   3       3832.23       3983.68        58.34 o
   2   4   3       2177.64       1952.66        50.05 o
   3   4   3         36.41         11.96        35.76 o
   4   4   3          9.46         61.17        34.89 o
   5   4   3       6379.21       6907.98       106.71 o
   6   4   3       8603.23       8162.81       101.66 o
   7   4   3       3172.40       3073.71        78.26 o
   8   4   3       4003.04       3773.42        57.95 o
   9   4   3         46.48         10.51        31.33 o
  10   4   3        295.24        350.23        33.46 o
  11   4   3         17.44         49.51        32.09 o
  12   4   3        653.41        590.58        33.58 o
  13   4   3        143.53        145.06        33.50 o
  14   4   3        201.18        232.03        35.67 o
  15   4   3        114.92        117.37        36.26 o
  16   4   3         39.16         19.49        40.02 o
 -13   5   3         10.70         11.30        36.23 o
 -12   5   3        281.80        333.70        37.42 o
 -11   5   3        436.97        463.35        34.58 o
 -10   5   3          0.27         23.42        32.72 o
  -9   5   3        993.66       1051.92        33.86 o
  -8   5   3        103.02        119.48        32.02 o
  -7   5   3       1250.54       1117.30        36.26 o
  -6   5   3       1406.71       1404.67        43.30 o
  -5   5   3       2315.14       2180.43        38.24 o
  -4   5   3      10296.35      10400.20        59.07 o
  -3   5   3        165.95        238.94        30.24 o
  -2   5   3       3740.78       3530.42        46.41 o
  -1   5   3      23408.46      23034.36       312.90 o
   0   5   3       2880.49       2652.07        47.28 o
   1   5   3      17192.33      16225.00       124.97 o
   2   5   3       2010.96       1845.08        45.79 o
   3   5   3       2131.98       1937.68        45.06 o
   4   5   3         13.14         33.47        33.50 o
   5   5   3       1883.86       1931.42        42.02 o
   6   5   3       4988.69       5215.16        93.78 o
   7   5   3       1847.22       1778.70        48.11 o
   8   5   3        495.34        393.58        33.01 o
   9   5   3          5.22         -5.13        30.58 o
  10   5   3         76.02         52.92        30.19 o
  11   5   3        985.64        973.74        34.37 o
  12   5   3        257.20        254.68        32.15 o
  13   5   3        105.77         92.36        34.22 o
  14   5   3        939.25        949.34        37.63 o
  15   5   3        245.13        204.01        37.83 o
  16   5   3         21.64         25.96        41.60 o
 -13   6   3        190.88        156.64        38.20 o
 -12   6   3        195.39        166.95        39.93 o
 -11   6   3         60.89         71.36        35.80 o
 -10   6   3         44.55         71.85        32.34 o
  -9   6   3        649.22        640.51        34.49 o
  -8   6   3        386.45        336.94        32.59 o
  -7   6   3       1686.38       1780.62        38.74 o
  -6   6   3        787.17        718.58        35.58 o
  -5   6   3        342.62        439.18        33.79 o
  -4   6   3        251.33        260.53        31.96 o
  -3   6   3       3819.12       4011.80        54.99 o
  -2   6   3        551.53        526.86        30.79 o
  -1   6   3       1454.13       1409.15        36.67 o
   0   6   3       1308.80       1484.25        49.89 o
   1   6   3          3.50         -5.59        33.98 o
   2   6   3       7807.32       7759.18        69.62 o
   3   6   3       1529.82       1413.86        38.86 o
   4   6   3       5075.39       4816.50        51.63 o
   5   6   3       2057.67       1804.26        40.65 o
   6   6   3        132.87         99.09        31.16 o
   7   6   3       3329.69       2909.96        61.39 o
   8   6   3        124.63         90.04        31.41 o
   9   6   3       1453.19       1487.35        47.80 o
  10   6   3       2412.28       2389.78        56.05 o
  11   6   3        741.45        798.40        34.95 o
  12   6   3        650.23        595.96        33.50 o
  13   6   3        728.46        716.19        35.09 o
  14   6   3          0.02          7.38        34.59 o
  15   6   3         52.83         43.51        36.33 o
  16   6   3        164.31        167.99        39.57 o
 -12   7   3         67.33         61.50        37.79 o
 -11   7   3        254.39        254.82        37.35 o
 -10   7   3         31.35         53.30        35.02 o
  -9   7   3         33.56         37.64        33.50 o
  -8   7   3         71.18         94.48        32.75 o
  -7   7   3        399.58        449.75        38.44 o
  -6   7   3        851.87        940.21        35.36 o
  -5   7   3        486.32        574.17        34.31 o
  -4   7   3        769.09        851.43        34.21 o
  -3   7   3         16.08         17.88        29.90 o
  -2   7   3         58.86         36.30        27.40 o
  -1   7   3       4230.80       4128.27        70.66 o
   0   7   3        273.07        303.82        27.91 o
   1   7   3       3835.42       3316.26        42.96 o
   2   7   3        381.42        308.81        31.50 o
   3   7   3       1836.01       1736.86        39.03 o
   4   7   3       1239.75       1240.74        33.85 o
   5   7   3       1566.42       1436.03        48.58 o
   6   7   3         28.16         15.58        30.66 o
   7   7   3          0.71         20.08        31.61 o
   8   7   3       1974.37       2073.01        49.35 o
   9   7   3       1452.92       1265.75        43.16 o
  10   7   3        481.53        454.43        34.29 o
  11   7   3          2.10          3.96        32.03 o
  12   7   3        419.83        448.04        32.70 o
  13   7   3         19.85         37.16        33.29 o
  14   7   3        105.84        111.06        35.28 o
  15   7   3         86.86        109.12        37.61 o
  16   7   3         11.15         12.63        39.18 o
 -12   8   3        214.09        150.07        41.55 o
 -11   8   3         93.84         95.58        35.64 o
 -10   8   3          3.31         24.98        35.75 o
  -9   8   3       1086.74       1093.92        37.74 o
  -8   8   3        103.03         68.13        33.26 o
  -7   8   3        639.89        672.45        34.38 o
  -6   8   3        966.54       1062.05        34.41 o
  -5   8   3          1.20         14.93        32.19 o
  -4   8   3         48.87        107.89        32.48 o
  -3   8   3         10.22         17.47        32.39 o
  -2   8   3       1020.08       1026.70        33.49 o
  -1   8   3       3219.21       3474.20        42.89 o
   0   8   3         69.89         62.19        27.82 o
   1   8   3       1063.91       1059.40        34.74 o
   2   8   3       1712.61       1739.82        37.99 o
   3   8   3       2290.14       2492.68        38.61 o
   4   8   3         88.85         76.11        31.35 o
   5   8   3       2445.29       2219.70        39.91 o
   6   8   3       1591.99       1673.37        42.95 o
   7   8   3       2988.00       3025.32        53.88 o
   8   8   3       1169.00        886.46        36.68 o
   9   8   3        236.36        282.51        31.97 o
  10   8   3          7.64         11.65        31.64 o
  11   8   3       1923.79       1903.48        44.73 o
  12   8   3        193.84        203.36        34.18 o
  13   8   3        283.68        282.23        35.80 o
  14   8   3         71.80        104.77        34.97 o
  15   8   3         13.15         29.22        39.35 o
  16   8   3          0.34         13.35        40.66 o
 -11   9   3          5.40         10.66        39.60 o
 -10   9   3        140.38        141.11        37.55 o
  -9   9   3         24.35         42.08        35.13 o
  -8   9   3         70.25         75.18        39.60 o
  -7   9   3          1.04         10.86        33.02 o
  -6   9   3       2080.55       2139.46        38.35 o
  -5   9   3        336.03        355.00        32.46 o
  -4   9   3        249.32        282.27        32.81 o
  -3   9   3         81.52         52.18        31.90 o
  -2   9   3       1252.11       1253.07        34.71 o
  -1   9   3         16.43         57.29        33.27 o
   0   9   3        649.21        639.34        33.97 o
   1   9   3        423.77        409.72        30.74 o
   2   9   3        139.30        120.71        32.39 o
   3   9   3         38.56         80.15        28.30 o
   4   9   3       3303.01       3317.59        42.21 o
   5   9   3        593.95        559.78        35.02 o
   6   9   3          2.11          6.36        30.08 o
   7   9   3        176.20        207.01        38.44 o
   8   9   3         15.04         47.36        32.92 o
   9   9   3       1715.62       1660.49        37.72 o
  10   9   3         48.13         77.36        30.12 o
  11   9   3         43.23         31.02        34.05 o
  12   9   3        426.23        407.14        35.96 o
  13   9   3        955.90        958.57        38.22 o
  14   9   3          0.05         14.61        36.53 o
  15   9   3         74.45         72.57        38.15 o
  16   9   3         31.43         40.70        42.24 o
 -10  10   3          0.15         11.50        40.44 o
  -9  10   3         79.72        100.29        37.22 o
  -8  10   3        204.00        257.42        42.18 o
  -7  10   3        234.04        268.99        34.94 o
  -6  10   3         73.37         59.90        33.20 o
  -5  10   3          7.02         11.33        32.31 o
  -4  10   3       1392.72       1437.09        37.41 o
  -3  10   3         13.77         50.04        33.62 o
  -2  10   3        989.35        930.72        35.81 o
  -1  10   3        198.49        176.84        31.24 o
   0  10   3       3439.68       3417.03        57.95 o
   1  10   3        627.71        534.08        34.18 o
   2  10   3        778.21        726.43        31.50 o
   3  10   3       1519.83       1510.63        34.79 o
   4  10   3        535.20        620.41        33.73 o
   5  10   3        458.48        513.93        33.70 o
   6  10   3        906.35        887.96        32.82 o
   7  10   3         61.59         86.27        33.76 o
   8  10   3        460.52        476.52        34.41 o
   9  10   3        441.09        504.59        33.76 o
  10  10   3        338.79        331.86        33.84 o
  11  10   3        557.04        527.21        34.33 o
  12  10   3        159.10        181.08        34.95 o
  13  10   3         35.23         24.97        37.27 o
  14  10   3          0.75         26.15        36.82 o
  15  10   3         22.66          8.54        41.86 o
  -9  11   3        409.03        379.51        41.92 o
  -8  11   3        188.70        208.24        43.74 o
  -7  11   3         35.18         42.09        36.08 o
  -6  11   3        519.25        531.01        35.42 o
  -5  11   3         14.61         30.94        32.28 o
  -4  11   3         73.28         66.47        30.34 o
  -3  11   3        195.82        240.97        32.59 o
  -2  11   3        228.94        181.82        32.42 o
  -1  11   3        105.67        148.27        32.88 o
   0  11   3        748.10        718.64        34.96 o
   1  11   3       5060.81       4872.91        75.67 o
   2  11   3        182.53        188.04        33.18 o
   3  11   3       2328.73       2278.95        41.17 o
   4  11   3        114.52        113.85        30.16 o
   5  11   3       1037.99        995.38        36.24 o
   6  11   3         50.01         63.22        32.51 o
   7  11   3         40.31         39.94        32.69 o
   8  11   3       1056.27       1056.80        36.71 o
   9  11   3         80.20         80.53        31.91 o
  10  11   3         65.89         94.53        39.17 o
  11  11   3        906.24        951.49        35.60 o
  12  11   3         67.58         72.23        35.80 o
  13  11   3        238.25        215.47        37.51 o
  14  11   3         27.34         32.69        38.91 o
  15  11   3        219.16        184.57        43.44 o
  -9  12   3         39.66         56.70        80.58 o
  -8  12   3         13.71         46.89        38.86 o
  -7  12   3        107.86         77.17        36.97 o
  -6  12   3        121.71        145.14        36.22 o
  -5  12   3        300.27        265.99        36.33 o
  -4  12   3         27.54         55.20        34.12 o
  -3  12   3        344.18        299.34        30.40 o
  -2  12   3        211.85        213.70        32.02 o
  -1  12   3        845.84        884.14        34.28 o
   0  12   3        634.19        668.10        34.59 o
   1  12   3        579.80        658.26        35.11 o
   2  12   3       2380.08       2323.69        42.69 o
   3  12   3       1194.46       1143.09        37.26 o
   4  12   3          1.27         16.36        33.25 o
   5  12   3        199.16        168.96        32.71 o
   6  12   3        247.26        241.63        33.50 o
   7  12   3        128.27        203.13        32.46 o
   8  12   3         90.14         73.45        34.39 o
   9  12   3        348.32        314.84        35.62 o
  10  12   3         48.88         44.33        31.57 o
  11  12   3         11.71         17.12        34.59 o
  12  12   3        531.17        492.78        43.22 o
  13  12   3         54.46         61.68        36.92 o
  14  12   3        503.51        404.38        41.33 o
  -7  13   3         31.97         40.78        39.64 o
  -6  13   3        104.43         77.61        38.49 o
  -5  13   3        112.73        122.54        37.66 o
  -4  13   3        201.31        210.03        35.97 o
  -3  13   3          6.97         22.60        33.85 o
  -2  13   3         47.83         41.98        35.94 o
  -1  13   3        257.22        294.11        34.77 o
   0  13   3          0.09         16.31        34.49 o
   1  13   3        236.47        238.19        34.36 o
   2  13   3        401.49        467.08        36.90 o
   3  13   3         45.62          6.25        33.44 o
   4  13   3         18.46         23.15        33.36 o
   5  13   3        133.03        121.87        31.91 o
   6  13   3        574.93        604.90        33.25 o
   7  13   3        400.05        430.38        35.05 o
   8  13   3         72.75         93.36        33.89 o
   9  13   3         36.75         31.71        35.85 o
  10  13   3         33.01         51.77        34.79 o
  11  13   3        242.56        216.65        38.59 o
  12  13   3          0.12         34.63        38.29 o
  13  13   3         63.93         95.03        41.36 o
  14  13   3        102.68        102.35        62.83 o
  -6  14   3         26.24         38.53        39.12 o
  -5  14   3          0.81          4.64        40.33 o
  -4  14   3          2.51         13.04        37.06 o
  -3  14   3        316.50        322.53        35.26 o
  -2  14   3        220.66        272.17        37.15 o
  -1  14   3         17.96         66.58        33.95 o
   0  14   3        373.58        395.61        37.54 o
   1  14   3        210.30        252.81        36.27 o
   2  14   3         42.28         61.02        40.25 o
   3  14   3        150.50        134.84        32.36 o
   4  14   3        503.42        499.96        36.80 o
   5  14   3        760.50        729.72        36.96 o
   6  14   3        180.69        230.66        33.74 o
   7  14   3         53.65         54.91        35.12 o
   8  14   3         45.36         45.67        36.16 o
   9  14   3         45.53         43.26        37.32 o
  10  14   3         27.53         51.07        38.67 o
  11  14   3         53.22         60.62        39.51 o
  12  14   3         73.89         48.37        40.30 o
  13  14   3         54.26         41.78        41.41 o
  -5  15   3        317.63        189.34        41.23 o
  -4  15   3         85.56        103.16        39.42 o
  -3  15   3         42.55         77.65        39.87 o
  -2  15   3         15.82         -5.30        36.52 o
  -1  15   3        584.26        583.68        40.42 o
   0  15   3        110.31        122.29        37.30 o
   1  15   3         57.79        109.94        37.41 o
   2  15   3         57.03         46.53        36.61 o
   3  15   3        922.92        873.15        37.03 o
   4  15   3        478.26        451.72        34.69 o
   5  15   3         57.33         40.79        36.06 o
   6  15   3       1022.27       1098.34        37.40 o
   7  15   3         31.19         12.16        36.99 o
   8  15   3         14.57         51.47        36.23 o
   9  15   3         88.34         80.49        37.06 o
  10  15   3          8.41          3.41        35.17 o
  11  15   3          0.92          8.22        42.35 o
  12  15   3         62.17         78.81        43.48 o
  -3  16   3          5.54         36.73        41.20 o
  -2  16   3        166.19        165.18        37.32 o
  -1  16   3        303.69        285.76        39.16 o
   0  16   3          4.78          9.44        35.74 o
   1  16   3        433.40        519.89        48.24 o
   2  16   3          0.16         13.76        39.31 o
   3  16   3         73.28         81.54        33.97 o
   4  16   3         86.10         80.89        38.05 o
   5  16   3         86.58         96.06        38.90 o
   6  16   3         40.74         60.60        39.01 o
   7  16   3         25.18         11.45        35.86 o
   8  16   3        229.50        190.92        40.67 o
   9  16   3        115.36         84.78        41.98 o
  10  16   3         92.95         81.80        39.83 o
  -1  17   3          0.03        -15.67        40.41 o
   0  17   3        145.57        145.54        44.39 o
   1  17   3        367.32        369.03        49.33 o
   2  17   3        183.53        212.39        38.92 o
   3  17   3          0.56         -7.25        41.96 o
   4  17   3        125.01        134.27        40.68 o
   5  17   3         52.73         82.24        41.40 o
   6  17   3          4.83          0.05        38.52 o
   7  17   3        133.49         94.84        41.52 o
   8  17   3          0.16         -5.50        38.88 o
  -6 -17   4         29.29         47.21        81.69 o
  -5 -17   4         80.86         70.85        41.60 o
  -4 -17   4         50.46         52.17        39.35 o
  -3 -17   4        119.59        138.37        40.31 o
  -2 -17   4        160.28        126.71        40.78 o
  -1 -17   4          2.66         19.68        39.12 o
   0 -17   4          0.31         10.88        46.94 o
   1 -17   4         29.92         43.52        86.85 o
  -8 -16   4          0.17         -9.45        36.50 o
  -7 -16   4         58.47         62.72        38.45 o
  -6 -16   4        379.48        412.98        37.25 o
  -5 -16   4         50.08         33.07        37.06 o
  -4 -16   4         55.09         91.35        36.96 o
  -3 -16   4        206.80        206.90        37.26 o
  -2 -16   4          2.44          5.06        38.03 o
  -1 -16   4         13.58         13.70        36.74 o
   0 -16   4         63.19         59.06        44.17 o
   1 -16   4        321.73        279.38        36.42 o
   2 -16   4         38.55         32.44        37.44 o
   3 -16   4        116.20        106.19        39.93 o
 -10 -15   4         53.04         30.31        39.66 o
  -9 -15   4          0.01         47.33        37.99 o
  -8 -15   4         73.25         61.90        37.16 o
  -7 -15   4        334.36        328.95        38.61 o
  -6 -15   4          4.43         23.03        32.94 o
  -5 -15   4         75.98         89.32        34.56 o
  -4 -15   4        163.11        137.92        34.41 o
  -3 -15   4         80.80        118.45        35.99 o
  -2 -15   4         11.43         29.50        34.79 o
  -1 -15   4        157.41        146.45        33.66 o
   0 -15   4          3.21         -3.82        42.01 o
   1 -15   4        249.27        278.15        37.02 o
   2 -15   4        156.57        181.17        36.63 o
   3 -15   4          0.96         36.30        37.35 o
   4 -15   4          6.67         16.29        38.73 o
   5 -15   4        367.50        345.25        41.13 o
 -11 -14   4        190.84        108.82        39.53 o
 -10 -14   4          1.26          2.90        34.87 o
  -9 -14   4         43.33         45.66        37.53 o
  -8 -14   4         60.91         65.04        32.01 o
  -7 -14   4         27.39         24.06        32.22 o
  -6 -14   4        236.74        264.13        35.20 o
  -5 -14   4         21.00         32.54        33.00 o
  -4 -14   4        650.47        659.31        33.98 o
  -3 -14   4        484.90        469.26        33.12 o
  -2 -14   4         92.95        107.08        31.36 o
  -1 -14   4          1.77         29.57        38.91 o
   0 -14   4         72.18        100.66        34.12 o
   1 -14   4         38.41         48.79        34.10 o
   2 -14   4          1.86          8.23        34.66 o
   3 -14   4          0.98         43.06        35.74 o
   4 -14   4        136.84        136.40        34.43 o
   5 -14   4        226.14        210.11        38.40 o
   6 -14   4          9.43         42.23        38.83 o
   7 -14   4          8.90          1.54        41.18 o
 -12 -13   4        261.35        196.52        37.41 o
 -11 -13   4          4.60         36.49        37.44 o
 -10 -13   4        146.24        125.84        36.61 o
  -9 -13   4        206.77        187.91        35.31 o
  -8 -13   4          1.25         16.10        33.92 o
  -7 -13   4        583.28        621.05        34.62 o
  -6 -13   4        714.69        740.56        32.04 o
  -5 -13   4        236.01        276.87        33.47 o
  -4 -13   4        219.69        213.75        30.92 o
  -3 -13   4        259.72        306.63        32.71 o
  -2 -13   4        898.11        887.44        34.38 o
  -1 -13   4          6.61         -4.04        37.74 o
   0 -13   4        290.41        323.68        32.95 o
   1 -13   4        232.49        232.72        30.99 o
   2 -13   4          0.09         19.67        31.20 o
   3 -13   4         48.01         64.78        34.91 o
   4 -13   4         22.00         17.66        34.96 o
   5 -13   4        103.90        120.28        35.09 o
   6 -13   4        141.22        135.80        37.98 o
   7 -13   4        419.27        414.49        40.25 o
   8 -13   4          8.27          3.19        42.06 o
 -12 -12   4         17.27        -13.21        43.19 o
 -11 -12   4        114.87        131.51        32.54 o
 -10 -12   4        367.80        338.51        33.90 o
  -9 -12   4         59.35         28.13        33.24 o
  -8 -12   4          9.13          6.24        31.01 o
  -7 -12   4        227.09        256.39        32.95 o
  -6 -12   4        257.91        251.71        28.56 o
  -5 -12   4        678.07        742.99        31.57 o
  -4 -12   4        874.76        886.63        33.67 o
  -3 -12   4          0.44         24.27        31.67 o
  -2 -12   4          0.80        -15.51        30.59 o
  -1 -12   4       2194.79       2116.74        42.95 o
   0 -12   4         38.65         46.26        30.73 o
   1 -12   4        333.16        295.25        32.41 o
   2 -12   4        621.06        587.40        30.68 o
   3 -12   4          6.41         28.32        32.10 o
   4 -12   4         12.12         24.06        32.02 o
   5 -12   4        315.44        290.47        35.90 o
   6 -12   4        107.74         66.60        35.51 o
   7 -12   4         67.10         49.14        36.91 o
   8 -12   4       1052.50       1021.38        43.43 o
   9 -12   4        164.61        145.68        41.35 o
 -13 -11   4          3.52         24.94        38.39 o
 -12 -11   4        108.65        151.55        35.07 o
 -11 -11   4         22.89         31.19        37.41 o
 -10 -11   4          0.01         12.70        38.83 o
  -9 -11   4       1016.13       1047.88        33.91 o
  -8 -11   4         29.69         38.44        29.68 o
  -7 -11   4         18.79         41.63        29.03 o
  -6 -11   4          1.39         18.40        29.96 o
  -5 -11   4        938.50        991.48        31.72 o
  -4 -11   4        119.61        126.32        31.32 o
  -3 -11   4        479.67        472.92        32.37 o
  -2 -11   4          0.61          4.56        28.20 o
  -1 -11   4        122.17         97.84        37.03 o
   0 -11   4        237.86        245.74        31.90 o
   1 -11   4        775.30        755.77        33.57 o
   2 -11   4        200.49        216.31        30.01 o
   3 -11   4        712.21        723.93        35.68 o
   4 -11   4        469.79        462.78        34.92 o
   5 -11   4        220.57        206.72        33.27 o
   6 -11   4        161.88        184.47        35.61 o
   7 -11   4         99.36        102.79        32.59 o
   8 -11   4       1267.30       1246.97        51.74 o
   9 -11   4          1.73          1.23        42.42 o
  10 -11   4         29.63         24.36        42.39 o
 -14 -10   4          3.75          8.11        82.24 o
 -13 -10   4         87.96        130.99        37.44 o
 -12 -10   4        237.03        217.91        36.06 o
 -11 -10   4          0.19         -0.09        29.55 o
 -10 -10   4       1245.12       1352.28        34.76 o
  -9 -10   4          3.17         12.10        33.84 o
  -8 -10   4        237.58        275.28        29.45 o
  -7 -10   4        585.71        563.74        31.85 o
  -6 -10   4        151.18        129.42        28.92 o
  -5 -10   4        180.18        188.06        28.00 o
  -4 -10   4          0.34          8.44        31.39 o
  -3 -10   4        948.33        920.26        34.58 o
  -2 -10   4       2617.30       2583.10        38.94 o
  -1 -10   4        276.73        224.37        32.54 o
   0 -10   4          0.76         -7.92        31.19 o
   1 -10   4        172.57        176.44        31.32 o
   2 -10   4        599.57        629.86        33.06 o
   3 -10   4        968.10        877.83        33.98 o
   4 -10   4         15.26          6.66        30.82 o
   5 -10   4       1020.13        911.62        35.16 o
   6 -10   4        332.43        390.98        35.73 o
   7 -10   4         23.32         20.01        33.53 o
   8 -10   4        412.21        500.44        35.19 o
   9 -10   4        273.30        311.33        43.77 o
  10 -10   4        434.68        480.08        41.05 o
  11 -10   4         15.26         30.17        42.12 o
 -14  -9   4        116.51        110.77        39.82 o
 -13  -9   4         98.52        118.87        33.12 o
 -12  -9   4        303.32        343.18        35.61 o
 -11  -9   4         39.21         42.27        30.09 o
 -10  -9   4         70.87         92.15        31.88 o
  -9  -9   4         86.74         87.75        31.08 o
  -8  -9   4        323.51        288.34        31.24 o
  -7  -9   4       1032.28       1095.71        36.96 o
  -6  -9   4         35.79         38.02        27.09 o
  -5  -9   4       1454.30       1357.62        34.72 o
  -4  -9   4       1927.98       1868.44        36.57 o
  -3  -9   4        789.36        804.19        32.18 o
  -2  -9   4       3332.10       3411.65        62.31 o
  -1  -9   4        454.69        476.00        31.70 o
   0  -9   4        657.68        650.26        32.64 o
   1  -9   4       2125.73       2094.57        44.79 o
   2  -9   4       2042.68       1927.01        38.42 o
   3  -9   4        473.98        508.66        30.21 o
   4  -9   4        105.11        114.69        30.62 o
   5  -9   4        541.22        600.01        33.08 o
   6  -9   4        205.00        195.26        34.08 o
   7  -9   4        103.38        144.12        33.66 o
   8  -9   4        621.84        718.13        34.50 o
   9  -9   4        169.29        171.94        38.41 o
  10  -9   4         70.93         83.74        37.33 o
  11  -9   4         48.08         64.46        38.96 o
  12  -9   4         81.58        117.39        38.16 o
 -14  -8   4         19.79         19.68        38.54 o
 -13  -8   4         38.27         45.08        34.42 o
 -12  -8   4        612.65        664.65        34.51 o
 -11  -8   4        125.14        144.05        29.66 o
 -10  -8   4          0.35         12.40        31.07 o
  -9  -8   4        582.52        572.02        28.96 o
  -8  -8   4         85.19         93.67        30.35 o
  -7  -8   4         40.03         41.18        27.85 o
  -6  -8   4        660.51        671.22        37.24 o
  -5  -8   4        147.05        227.61        30.45 o
  -4  -8   4        348.58        351.51        29.15 o
  -3  -8   4       2867.94       2621.11        59.64 o
  -2  -8   4       2255.04       2213.61        45.49 o
  -1  -8   4       2594.31       2539.44        49.17 o
   0  -8   4        170.89        142.37        27.72 o
   1  -8   4        808.91        736.50        30.23 o
   2  -8   4        291.94        352.60        32.54 o
   3  -8   4       4436.96       4148.86        57.18 o
   4  -8   4        290.63        344.47        30.71 o
   5  -8   4       1338.46       1337.52        34.17 o
   6  -8   4         20.27         28.45        33.72 o
   7  -8   4        207.21        200.20        32.28 o
   8  -8   4       1782.49       1793.30        37.73 o
   9  -8   4         15.07         30.41        35.16 o
  10  -8   4        144.59        157.13        37.66 o
  11  -8   4        217.29        210.01        35.73 o
  12  -8   4          1.39         10.51        38.41 o
  13  -8   4         47.07         17.48        41.96 o
 -15  -7   4         15.42         41.77        80.58 o
 -14  -7   4          0.05          1.66        36.97 o
 -13  -7   4         56.05         77.38        33.17 o
 -12  -7   4       1460.55       1462.05        58.00 o
 -11  -7   4        370.85        356.98        31.91 o
 -10  -7   4       1798.99       1732.89        36.08 o
  -9  -7   4        183.36        247.45        29.02 o
  -8  -7   4        228.78        254.10        28.35 o
  -7  -7   4       1159.36       1074.67        30.61 o
  -6  -7   4        246.37        252.62        30.90 o
  -5  -7   4          7.58         22.85        31.18 o
  -4  -7   4       1605.89       1510.56        31.10 o
  -3  -7   4        196.68        212.67        27.22 o
  -2  -7   4         57.42         78.80        26.94 o
  -1  -7   4       3545.05       3573.67        39.53 o
   0  -7   4       1466.22       1490.52        35.09 o
   1  -7   4         10.81         34.07        28.43 o
   2  -7   4        120.06        123.30        30.39 o
   3  -7   4        674.47        666.84        29.90 o
   4  -7   4        794.99        759.57        33.83 o
   5  -7   4        125.63        157.58        29.73 o
   6  -7   4       2645.84       2593.33        41.62 o
   7  -7   4       1675.19       1729.11        37.97 o
   8  -7   4       1983.90       1893.76        45.80 o
   9  -7   4       1363.02       1436.35        39.25 o
  10  -7   4       1617.57       1651.64        40.75 o
  11  -7   4        172.05        153.47        36.74 o
  12  -7   4        430.45        447.73        35.59 o
  13  -7   4        101.27         86.11        37.84 o
 -15  -6   4         38.58         53.74        39.62 o
 -14  -6   4         55.35         80.97        37.22 o
 -13  -6   4         41.74         79.00        34.85 o
 -12  -6   4          8.70         11.18        33.55 o
 -11  -6   4       1035.69       1032.18        31.26 o
 -10  -6   4        215.12        268.67        27.31 o
  -9  -6   4       1125.28       1127.30        30.62 o
  -8  -6   4       1337.00       1257.87        31.74 o
  -7  -6   4        708.01        772.09        31.69 o
  -6  -6   4         20.31         42.80        25.97 o
  -5  -6   4        518.77        582.16        28.01 o
  -4  -6   4        333.83        313.32        33.05 o
  -3  -6   4        135.24        156.22        28.93 o
  -2  -6   4       9527.08       9034.55       116.91 o
  -1  -6   4       2188.19       2071.89        41.68 o
   0  -6   4      10503.48      11175.98       127.37 o
   1  -6   4       3363.87       3308.54        42.12 o
   2  -6   4       9649.21       9476.47        96.97 o
   3  -6   4        259.00        293.20        31.35 o
   4  -6   4       1976.69       1880.12        37.95 o
   5  -6   4        153.09        113.62        31.43 o
   6  -6   4        751.81        841.26        34.90 o
   7  -6   4       1896.47       1882.76        39.74 o
   8  -6   4         34.54         49.45        33.94 o
   9  -6   4        169.77        148.17        32.81 o
  10  -6   4        522.78        431.01        33.85 o
  11  -6   4        154.58        179.62        36.71 o
  12  -6   4        193.31        208.76        33.84 o
  13  -6   4         10.02         25.83        36.35 o
  14  -6   4        139.50         87.46        41.86 o
 -15  -5   4        133.73        121.41        35.93 o
 -14  -5   4          2.06         -3.28        34.22 o
 -13  -5   4          3.21         19.74        32.66 o
 -12  -5   4        466.90        460.63        32.41 o
 -11  -5   4        228.88        238.62        27.82 o
 -10  -5   4        463.65        439.92        27.22 o
  -9  -5   4        200.54        212.91        29.91 o
  -8  -5   4          4.35         17.90        25.84 o
  -7  -5   4         14.08          4.89        27.93 o
  -6  -5   4       4730.27       4867.75        41.00 o
  -5  -5   4         49.41         73.17        24.52 o
  -4  -5   4          5.28         13.63        27.63 o
  -3  -5   4       5666.62       5338.96        55.24 o
  -2  -5   4       6450.29       6351.20        81.80 o
  -1  -5   4         39.46         67.67        35.18 o
   0  -5   4       1771.92       1707.74        38.15 o
   1  -5   4       1492.32       1558.31        35.91 o
   2  -5   4       2312.63       2199.87        38.79 o
   3  -5   4          0.77          8.72        29.03 o
   4  -5   4       5206.77       5391.48        85.18 o
   5  -5   4        586.22        677.43        33.01 o
   6  -5   4         61.25         40.15        30.73 o
   7  -5   4         36.05         20.24        38.62 o
   8  -5   4       1476.91       1474.80        39.02 o
   9  -5   4        869.36        843.16        35.31 o
  10  -5   4       1030.35        972.29        33.22 o
  11  -5   4         52.78         71.03        34.79 o
  12  -5   4        135.36        174.28        34.76 o
  13  -5   4        138.96        172.73        38.96 o
  14  -5   4         43.29         66.91        40.45 o
 -15  -4   4         50.29         50.32        44.29 o
 -14  -4   4         24.31         34.38        34.21 o
 -13  -4   4          7.92          8.81        31.86 o
 -12  -4   4         18.30         10.03        30.39 o
 -11  -4   4         36.11         56.21        29.44 o
 -10  -4   4        378.34        362.68        28.47 o
  -9  -4   4         72.62         69.19        29.73 o
  -8  -4   4        223.36        230.06        26.76 o
  -7  -4   4       2877.81       3027.97        38.41 o
  -6  -4   4        632.40        619.77        27.34 o
  -5  -4   4       4041.30       4472.58        46.60 o
  -4  -4   4       6616.72       6676.59        62.09 o
  -3  -4   4       5832.63       6321.48        50.68 o
  -2  -4   4        141.05        133.37        29.87 o
  -1  -4   4       1761.25       1723.62        36.95 o
   0  -4   4      29151.60      28122.72       429.03 o
   1  -4   4        410.62        419.83        32.66 o
   2  -4   4       4474.49       4658.30        73.31 o
   3  -4   4      16080.60      16388.41       157.68 o
   4  -4   4         72.26         53.05        33.64 o
   5  -4   4        127.15        189.74        31.74 o
   6  -4   4       1030.66       1006.01        42.56 o
   7  -4   4          1.07         -2.83        34.78 o
   8  -4   4         66.00         45.48        33.49 o
   9  -4   4        159.32        139.14        33.58 o
  10  -4   4        421.73        387.08        35.45 o
  11  -4   4          0.02         14.35        34.04 o
  12  -4   4        102.51        129.65        34.85 o
  13  -4   4        343.35        407.99        35.90 o
  14  -4   4         20.40         29.53        36.95 o
  15  -4   4         89.41         93.17        39.76 o
 -15  -3   4         21.74         10.97        44.01 o
 -14  -3   4        423.08        362.94        39.64 o
 -13  -3   4         26.93         44.20        33.71 o
 -12  -3   4          7.13         51.95        28.65 o
 -11  -3   4        351.84        376.09        32.05 o
 -10  -3   4        619.64        653.48        30.40 o
  -9  -3   4         25.18         48.75        26.50 o
  -8  -3   4          4.64          7.27        29.33 o
  -7  -3   4        677.47        705.24        30.71 o
  -6  -3   4       6602.58       6854.14        64.89 o
  -5  -3   4      12733.34      12369.64        62.24 o
  -4  -3   4       3106.09       3352.61        41.79 o
  -3  -3   4       1434.56       1380.90        34.53 o
  -2  -3   4       3050.44       3244.65        42.01 o
  -1  -3   4       1174.68       1339.74        38.19 o
   0  -3   4       4530.42       4784.22        71.47 o
   1  -3   4          8.46         13.13        34.88 o
   2  -3   4      12658.73      11894.53       115.27 o
   3  -3   4       3994.84       3489.21        53.67 o
   4  -3   4        170.87        244.74        32.17 o
   5  -3   4       1779.90       1488.67        43.93 o
   6  -3   4        994.55       1095.94        39.91 o
   7  -3   4        234.78        253.40        32.55 o
   8  -3   4        737.95        658.31        37.24 o
   9  -3   4         91.06        117.72        31.70 o
  10  -3   4         96.69         99.21        34.73 o
  11  -3   4         47.14         76.78        31.90 o
  12  -3   4        134.81        173.89        33.67 o
  13  -3   4         25.88         53.42        36.01 o
  14  -3   4          0.20         25.25        37.13 o
  15  -3   4         24.34         23.18        42.76 o
 -15  -2   4        327.44        280.29        37.82 o
 -14  -2   4         72.89         49.99        33.99 o
 -13  -2   4         81.31         90.33        39.11 o
 -12  -2   4       1029.97       1069.29        40.52 o
 -11  -2   4          1.71         31.44        31.11 o
 -10  -2   4       1020.13       1021.27        31.63 o
  -9  -2   4         57.30         49.72        26.75 o
  -8  -2   4         90.58        119.64        29.32 o
  -7  -2   4       1493.95       1583.58        31.96 o
  -6  -2   4       5558.08       5482.95        44.45 o
  -5  -2   4        876.01        762.27        30.47 o
  -4  -2   4          4.67         14.97        27.75 o
  -3  -2   4      12070.62      11926.19        89.78 o
  -2  -2   4        468.82        449.15        30.39 o
  -1  -2   4       2444.47       2954.80        55.30 o
   0  -2   4         71.89        131.39        45.47 o
   1  -2   4        997.24       1051.42        42.14 o
   2  -2   4        405.83        585.69        42.64 o
   3  -2   4        566.24        506.36        42.11 o
   4  -2   4       3209.86       3104.37        58.52 o
   5  -2   4        709.17        585.79        40.68 o
   6  -2   4       1579.36       1604.80        43.46 o
   7  -2   4       2208.28       2188.37        41.21 o
   8  -2   4       2054.09       1868.50        41.44 o
   9  -2   4         25.88         15.81        32.63 o
  10  -2   4        957.99        945.73        35.51 o
  11  -2   4          9.18         -9.19        34.50 o
  12  -2   4        149.09        152.44        33.87 o
  13  -2   4         47.88         45.49        37.39 o
  14  -2   4        407.97        438.85        39.59 o
  15  -2   4        124.87        149.04        37.86 o
  16  -2   4          4.02        -22.95        46.91 o
 -15  -1   4         25.75         61.79        39.25 o
 -14  -1   4        367.12        402.96        35.27 o
 -13  -1   4        110.96         83.68        34.91 o
 -12  -1   4         36.43         67.29        32.98 o
 -11  -1   4       1596.36       1610.76        49.23 o
 -10  -1   4         45.69         44.45        35.16 o
  -9  -1   4         18.14         35.79        28.59 o
  -8  -1   4        286.20        285.61        30.50 o
  -7  -1   4        143.29        138.31        26.45 o
  -6  -1   4         30.23         60.72        25.76 o
  -5  -1   4       4280.93       3981.72        40.21 o
  -4  -1   4       9201.28       8875.35       104.68 o
  -3  -1   4      13962.37      14286.17        72.26 o
  -2  -1   4        486.54        626.54        33.66 o
  -1  -1   4      10359.44      11021.70       184.68 o
   0  -1   4       4112.83       4434.95        79.85 o
   1  -1   4       1712.07       1508.73        52.71 o
   2  -1   4       2829.22       2720.11        64.54 o
   3  -1   4       5252.33       5131.10        78.26 o
   4  -1   4          5.66          7.17        41.23 o
   5  -1   4       2280.09       2152.14        50.90 o
   6  -1   4       3722.15       3490.03        56.12 o
   7  -1   4        868.32       1072.20        37.55 o
   8  -1   4          6.89         23.90        34.32 o
   9  -1   4        324.81        341.73        36.65 o
  10  -1   4          0.67        -12.09        32.85 o
  11  -1   4        359.06        415.37        36.19 o
  12  -1   4       2305.45       2228.78        42.06 o
  13  -1   4         56.85         87.88        33.77 o
  14  -1   4          8.92         14.97        37.71 o
  15  -1   4        115.43        124.25        39.70 o
  16  -1   4        257.88        159.47        41.15 o
 -15   0   4        144.50        126.08        38.68 o
 -14   0   4        176.19        176.76        33.85 o
 -13   0   4         18.78         18.40        32.47 o
 -12   0   4         55.68         77.08        33.02 o
 -11   0   4         43.24         52.16        31.58 o
 -10   0   4         65.92        116.35        29.07 o
  -9   0   4         46.39         60.53        30.45 o
  -8   0   4        944.98        933.58        35.47 o
  -7   0   4        855.03        936.96        34.15 o
  -6   0   4        671.75        624.48        28.86 o
  -5   0   4        540.10        535.15        30.33 o
  -4   0   4         73.07         85.94        25.55 o
  -3   0   4        177.04        257.94        31.33 o
  -2   0   4       3498.03       3532.51        45.75 o
  -1   0   4       9986.87      10107.07       117.03 o
   0   0   4       5050.63       5063.95       119.69 o
   1   0   4       2199.41       2166.24        61.16 o
   2   0   4        543.42        513.97        61.11 o
   3   0   4       1309.15       1266.04        61.11 o
   4   0   4        584.36        667.92        48.86 o
   5   0   4        440.03        300.96        40.13 o
   6   0   4       1548.31       1787.80        45.97 o
   7   0   4       1755.24       1642.50        42.47 o
   8   0   4        546.56        510.71        34.69 o
   9   0   4        491.17        491.27        41.89 o
  10   0   4          2.22          4.58        40.04 o
  11   0   4        259.75        248.86        32.72 o
  12   0   4         19.21         31.31        35.25 o
  13   0   4        632.26        613.39        37.80 o
  14   0   4         41.75         58.07        38.05 o
  15   0   4        422.55        407.73        40.52 o
  16   0   4         37.63         45.34        40.68 o
 -14   1   4          0.68         -0.15        35.93 o
 -13   1   4          1.48         16.55        33.56 o
 -12   1   4        482.46        561.58        35.10 o
 -11   1   4          0.07          8.40        30.15 o
 -10   1   4        368.67        387.50        30.46 o
  -9   1   4         14.15         13.80        29.43 o
  -8   1   4       4201.58       3936.06        73.15 o
  -7   1   4         18.33         28.19        27.98 o
  -6   1   4         75.01         86.23        25.31 o
  -5   1   4          4.07         14.15        27.00 o
  -4   1   4       8397.25       8532.60       127.82 o
  -3   1   4       4406.31       4385.12        77.56 o
  -2   1   4        504.44        569.26        33.14 o
  -1   1   4       9861.02      10062.91       245.35 o
   0   1   4      15022.17      16361.61       106.54 o
   1   1   4       2571.53       2859.12        66.42 o
   2   1   4      10760.18      10925.30       110.18 o
   3   1   4       1197.96       1277.75        59.35 o
   4   1   4       6441.85       7189.20        84.66 o
   5   1   4       3056.52       2912.43        55.23 o
   6   1   4          0.52         32.21        36.13 o
   7   1   4       3820.38       3905.21        50.03 o
   8   1   4       1792.66       1707.25        40.31 o
   9   1   4         67.61         81.83        34.16 o
  10   1   4        212.91        178.59        33.14 o
  11   1   4        248.74        249.60        35.12 o
  12   1   4        177.27        184.28        39.58 o
  13   1   4         20.85         59.48        32.85 o
  14   1   4         20.48         67.80        36.72 o
  15   1   4          0.95         -7.11        38.96 o
  16   1   4         96.88         93.62        41.54 o
 -14   2   4        368.85        393.60        38.36 o
 -13   2   4         93.23        101.95        36.75 o
 -12   2   4        146.91        154.49        35.00 o
 -11   2   4        157.76        178.36        33.68 o
 -10   2   4       1255.68       1236.49        33.46 o
  -9   2   4        109.36        112.88        29.59 o
  -8   2   4        636.19        535.06        32.76 o
  -7   2   4         87.18         92.10        31.09 o
  -6   2   4       1028.07        958.06        31.62 o
  -5   2   4        784.88        821.58        30.04 o
  -4   2   4       1766.49       1774.13        36.83 o
  -3   2   4       1501.10       1433.73        40.38 o
  -2   2   4       1001.46        987.06        36.56 o
  -1   2   4       1422.14       1507.51        41.71 o
   0   2   4        339.65        265.16        40.29 o
   1   2   4        837.04        927.44        55.40 o
   2   2   4       6260.53       6514.39        91.82 o
   3   2   4      12846.18      12893.95       107.71 o
   4   2   4      23846.81      24732.88       272.05 o
   5   2   4       1976.49       1978.62        51.07 o
   6   2   4        616.71        695.46        39.95 o
   7   2   4        747.92        662.90        37.18 o
   8   2   4         11.90         15.33        33.24 o
   9   2   4        291.87        278.52        33.59 o
  10   2   4        453.67        453.62        36.35 o
  11   2   4        520.94        495.84        37.00 o
  12   2   4       1561.05       1572.67        38.90 o
  13   2   4        218.66        228.51        33.67 o
  14   2   4          5.97         34.91        40.98 o
  15   2   4        777.37        767.03        40.62 o
  16   2   4          2.61         17.52        40.75 o
 -14   3   4        514.36        460.03        39.83 o
 -13   3   4         18.23         -1.20        37.30 o
 -12   3   4         40.15         60.72        30.31 o
 -11   3   4        112.77        113.22        31.37 o
 -10   3   4         59.36         64.96        32.62 o
  -9   3   4        308.29        280.57        30.51 o
  -8   3   4       1990.62       1990.73        37.33 o
  -7   3   4        184.60        192.77        30.19 o
  -6   3   4         46.80         64.08        28.00 o
  -5   3   4       2214.43       1855.25        34.60 o
  -4   3   4        812.63        784.00        38.64 o
  -3   3   4       3559.72       3617.81        71.34 o
  -2   3   4       1752.52       1711.60        39.96 o
  -1   3   4      14601.06      13942.96       193.20 o
   0   3   4       9303.23       9644.60        76.81 o
   1   3   4        248.87        186.23        38.38 o
   2   3   4       5403.78       5110.74        80.97 o
   3   3   4        329.70        230.55        42.65 o
   4   3   4       7379.80       7031.34        73.04 o
   5   3   4        146.40        254.25        35.67 o
   6   3   4       2071.50       2110.56        44.08 o
   7   3   4       1794.56       1720.27        40.89 o
   8   3   4        380.72        367.95        36.09 o
   9   3   4        741.98        748.51        34.89 o
  10   3   4       3304.27       3313.94        47.64 o
  11   3   4        790.69        864.32        36.37 o
  12   3   4         35.49         48.18        32.42 o
  13   3   4         67.51         53.64        34.33 o
  14   3   4        221.29        216.93        37.61 o
  15   3   4        245.34        254.78        40.04 o
  16   3   4          0.07         18.65        47.51 o
 -13   4   4        454.61        423.11        40.11 o
 -12   4   4         48.76         47.13        36.45 o
 -11   4   4         13.57         56.60        32.16 o
 -10   4   4        167.79        212.97        31.35 o
  -9   4   4          1.06          7.95        31.87 o
  -8   4   4       1987.68       1898.07        37.55 o
  -7   4   4        376.18        390.96        34.03 o
  -6   4   4       2357.25       2158.74        38.24 o
  -5   4   4        239.99        351.53        37.46 o
  -4   4   4        574.45        558.92        31.47 o
  -3   4   4        547.13        429.06        32.77 o
  -2   4   4       2889.51       2874.30        43.06 o
  -1   4   4       8981.51       8769.04       122.13 o
   0   4   4       5723.60       5420.70        58.74 o
   1   4   4       2810.16       2629.45        49.06 o
   2   4   4       3567.62       3691.16        62.57 o
   3   4   4         14.96         52.78        40.45 o
   4   4   4       4977.02       4781.63        68.24 o
   5   4   4        751.26        595.30        37.96 o
   6   4   4       4211.59       3964.90        69.07 o
   7   4   4         93.91        104.04        32.33 o
   8   4   4       1395.63       1393.26        40.48 o
   9   4   4       2828.94       2614.88        42.19 o
  10   4   4       1138.87       1146.67        37.39 o
  11   4   4         30.82         21.63        31.70 o
  12   4   4        707.25        692.10        35.99 o
  13   4   4        170.33        164.83        33.09 o
  14   4   4         17.12         15.01        36.56 o
  15   4   4         81.53        118.90        36.11 o
  16   4   4        500.79        475.69        41.55 o
 -13   5   4        180.08        180.84        37.87 o
 -12   5   4         58.72         36.04        35.17 o
 -11   5   4        273.98        287.27        33.04 o
 -10   5   4        143.31        187.59        32.62 o
  -9   5   4         14.24         20.62        30.74 o
  -8   5   4        837.99        901.46        32.79 o
  -7   5   4          3.16         -4.94        30.16 o
  -6   5   4        424.46        494.67        32.55 o
  -5   5   4        208.71        160.58        28.91 o
  -4   5   4        292.47        295.16        28.85 o
  -3   5   4       1241.04       1413.96        36.55 o
  -2   5   4       4621.64       4982.03        49.74 o
  -1   5   4       5194.74       5126.43        53.08 o
   0   5   4       1949.31       1942.55        41.32 o
   1   5   4       1543.60       1346.75        43.20 o
   2   5   4      10033.79       9798.15       157.34 o
   3   5   4       3775.07       3830.13        57.02 o
   4   5   4       6795.57       6105.79       105.18 o
   5   5   4       1077.17       1123.13        39.84 o
   6   5   4       3994.17       3818.73        49.98 o
   7   5   4        165.76        256.57        33.43 o
   8   5   4        201.63        124.79        34.06 o
   9   5   4       1965.19       1706.36        37.27 o
  10   5   4        104.08        119.07        32.16 o
  11   5   4       1729.83       1874.21        39.62 o
  12   5   4        103.42        126.21        35.10 o
  13   5   4         99.29        135.21        34.09 o
  14   5   4         84.51         87.45        35.71 o
  15   5   4        204.19        195.15        38.19 o
  16   5   4         12.43         38.07        38.58 o
 -13   6   4         44.46         94.69        82.06 o
 -12   6   4         31.90         18.93        35.46 o
 -11   6   4        296.03        315.03        35.45 o
 -10   6   4         64.85         58.61        34.78 o
  -9   6   4        215.10        257.48        33.66 o
  -8   6   4        596.17        620.64        32.60 o
  -7   6   4          0.69          9.16        32.36 o
  -6   6   4       1284.14       1288.00        39.32 o
  -5   6   4       1434.03       1313.69        35.60 o
  -4   6   4         10.04          3.43        28.25 o
  -3   6   4       1362.21       1354.63        32.23 o
  -2   6   4       2721.95       2715.04        40.29 o
  -1   6   4         75.70        122.22        29.21 o
   0   6   4         20.96         14.95        30.68 o
   1   6   4      12635.09      12251.61       161.07 o
   2   6   4          0.60         34.99        34.84 o
   3   6   4        321.21        363.44        35.11 o
   4   6   4       4813.90       4976.86        56.35 o
   5   6   4        365.52        524.91        36.59 o
   6   6   4        287.49        375.38        34.68 o
   7   6   4       1836.08       1473.61        38.12 o
   8   6   4       1287.93       1122.98        38.13 o
   9   6   4        178.75        187.40        31.35 o
  10   6   4        562.58        626.99        35.82 o
  11   6   4        174.40        170.32        31.53 o
  12   6   4          0.72         -1.34        34.30 o
  13   6   4        108.77        124.15        36.80 o
  14   6   4         58.91         29.05        35.65 o
  15   6   4         77.10         78.54        36.38 o
  16   6   4         66.97         59.11        40.22 o
 -12   7   4         84.88         67.49        40.04 o
 -11   7   4          8.31        -14.29        36.74 o
 -10   7   4        838.69        836.54        36.07 o
  -9   7   4          0.30         -0.15        33.76 o
  -8   7   4        737.82        805.70        35.55 o
  -7   7   4        366.42        373.23        34.87 o
  -6   7   4        347.39        363.37        32.95 o
  -5   7   4         24.86         40.74        31.64 o
  -4   7   4         11.57         63.20        30.27 o
  -3   7   4       1575.45       1540.00        36.74 o
  -2   7   4       1010.24        959.29        34.56 o
  -1   7   4       2080.93       2172.32        39.12 o
   0   7   4       4757.62       4464.41        61.21 o
   1   7   4        817.29        872.98        34.28 o
   2   7   4       2740.97       2823.25        45.40 o
   3   7   4        111.35         90.84        31.56 o
   4   7   4       1763.06       1824.10        42.61 o
   5   7   4       1213.79       1180.74        35.99 o
   6   7   4        211.88        132.49        33.10 o
   7   7   4        320.24        353.14        34.48 o
   8   7   4        300.23        282.79        34.08 o
   9   7   4         40.65         86.09        34.08 o
  10   7   4        710.69        571.17        33.63 o
  11   7   4         85.53        101.13        30.99 o
  12   7   4          0.34         -4.71        31.66 o
  13   7   4        320.41        344.84        35.32 o
  14   7   4        105.16        141.18        36.21 o
  15   7   4         53.92         65.28        38.33 o
  16   7   4        342.01        331.66        41.72 o
 -11   8   4        350.69        279.47        39.75 o
 -10   8   4         41.58         56.78        36.53 o
  -9   8   4         34.14         36.72        35.41 o
  -8   8   4        590.18        633.03        33.88 o
  -7   8   4       1638.94       1709.92        44.38 o
  -6   8   4         69.55         70.12        29.83 o
  -5   8   4        794.88        856.66        34.34 o
  -4   8   4       1662.31       1570.32        34.81 o
  -3   8   4       1197.11       1114.92        36.08 o
  -2   8   4        393.14        364.76        30.46 o
  -1   8   4       5303.63       5482.36       110.03 o
   0   8   4         72.94        121.82        30.27 o
   1   8   4          0.09         -7.68        27.21 o
   2   8   4        384.93        305.33        31.23 o
   3   8   4       1863.04       1818.84        36.88 o
   4   8   4       1165.04       1203.97        38.19 o
   5   8   4        153.39        110.69        33.85 o
   6   8   4       7147.46       7177.18        55.94 o
   7   8   4          0.01         17.37        33.13 o
   8   8   4       2734.24       2760.15        62.57 o
   9   8   4       1129.53        922.27        36.97 o
  10   8   4       2751.06       2786.21        43.05 o
  11   8   4       1923.06       1909.32        46.23 o
  12   8   4         18.98         49.50        32.77 o
  13   8   4         85.79         95.62        35.49 o
  14   8   4        211.74        199.87        36.67 o
  15   8   4        571.20        498.38        39.80 o
  16   8   4         57.50         30.73        42.24 o
 -11   9   4        174.89        127.73        41.22 o
 -10   9   4          1.49          4.27        35.81 o
  -9   9   4         28.54         48.95        36.09 o
  -8   9   4        917.90        947.54        37.74 o
  -7   9   4         10.23         11.78        33.10 o
  -6   9   4         80.41         74.02        32.79 o
  -5   9   4       1796.84       1743.67        35.48 o
  -4   9   4         28.30         24.66        32.59 o
  -3   9   4       2685.56       2708.40        51.13 o
  -2   9   4       4438.71       4529.72        76.56 o
  -1   9   4        129.51        170.53        33.04 o
   0   9   4       1656.46       1641.53        35.27 o
   1   9   4       4620.30       4306.79        47.67 o
   2   9   4          0.38         21.44        33.44 o
   3   9   4          7.11         30.99        33.50 o
   4   9   4       6596.30       6292.45        67.22 o
   5   9   4        460.93        446.75        34.16 o
   6   9   4       1056.45       1051.09        37.79 o
   7   9   4       4855.01       4585.01        49.74 o
   8   9   4       1537.30       1445.80        37.39 o
   9   9   4          4.58          2.40        33.44 o
  10   9   4          6.83         14.34        32.03 o
  11   9   4       1108.80       1176.07        37.13 o
  12   9   4        140.58        131.15        35.66 o
  13   9   4        147.48        135.22        34.40 o
  14   9   4        248.11        252.70        37.25 o
  15   9   4        107.31         87.64        39.68 o
  16   9   4        216.23        176.40        41.07 o
 -10  10   4        140.63         93.83        40.84 o
  -9  10   4        697.60        662.90        40.79 o
  -8  10   4        199.56        202.05        43.20 o
  -7  10   4        315.03        319.64        36.00 o
  -6  10   4       1044.14       1062.08        37.07 o
  -5  10   4         31.96         31.97        32.46 o
  -4  10   4        428.25        444.17        35.94 o
  -3  10   4        626.33        678.15        33.64 o
  -2  10   4        438.28        542.20        33.87 o
  -1  10   4       2447.13       2481.48        56.30 o
   0  10   4        115.06        154.27        31.06 o
   1  10   4        238.05        217.86        29.72 o
   2  10   4        822.17        711.42        35.27 o
   3  10   4        836.46        804.94        34.14 o
   4  10   4       2761.77       2840.15        50.21 o
   5  10   4        401.39        350.09        34.69 o
   6  10   4        472.42        434.89        34.49 o
   7  10   4        105.27         99.26        33.81 o
   8  10   4          2.42         44.04        33.48 o
   9  10   4        601.09        618.67        37.34 o
  10  10   4       1056.25       1089.96        38.15 o
  11  10   4         57.15         79.58        34.85 o
  12  10   4          3.27         16.81        34.59 o
  13  10   4          0.93         10.91        34.63 o
  14  10   4         17.46         39.70        36.11 o
  15  10   4        283.13        245.93        40.11 o
  -9  11   4        120.07         88.93        40.12 o
  -8  11   4         86.92         87.76        44.24 o
  -7  11   4        206.97        241.86        36.90 o
  -6  11   4        109.58        165.06        35.69 o
  -5  11   4         90.69         83.39        31.74 o
  -4  11   4        874.69        878.93        33.88 o
  -3  11   4       1263.27       1230.54        37.20 o
  -2  11   4        140.31        192.27        31.26 o
  -1  11   4       2556.83       2624.05        58.09 o
   0  11   4        110.00        178.82        33.56 o
   1  11   4        250.82        245.09        33.75 o
   2  11   4         34.31         38.95        30.19 o
   3  11   4        463.38        438.03        32.48 o
   4  11   4        738.06        781.69        33.80 o
   5  11   4        555.92        539.75        33.48 o
   6  11   4        120.87        164.65        34.19 o
   7  11   4          1.86         10.69        33.93 o
   8  11   4        537.43        528.85        36.52 o
   9  11   4        167.04        208.34        35.21 o
  10  11   4        529.71        544.09        38.89 o
  11  11   4       1376.13       1357.03        40.52 o
  12  11   4          0.37          0.80        37.45 o
  13  11   4        194.92        208.38        36.60 o
  14  11   4        507.65        420.18        41.54 o
  15  11   4         60.97         71.92        41.43 o
  -8  12   4        113.14         58.14        45.87 o
  -7  12   4         57.21         67.99        37.84 o
  -6  12   4        235.40        220.79        38.24 o
  -5  12   4        630.72        741.69        37.21 o
  -4  12   4          1.69         19.58        32.32 o
  -3  12   4        265.13        264.04        35.53 o
  -2  12   4        181.55        213.63        33.54 o
  -1  12   4        799.79        859.93        34.44 o
   0  12   4         46.06         21.71        34.33 o
   1  12   4       2932.10       2848.29        51.67 o
   2  12   4        544.31        514.03        38.69 o
   3  12   4        300.00        277.06        32.33 o
   4  12   4       2329.80       2227.02        41.21 o
   5  12   4       1381.71       1404.27        36.62 o
   6  12   4         61.94        102.80        33.81 o
   7  12   4        160.75        193.41        35.23 o
   8  12   4         69.80        120.44        34.20 o
   9  12   4        198.57        203.79        34.46 o
  10  12   4        151.10        158.25        37.19 o
  11  12   4         57.10         98.34        34.58 o
  12  12   4        176.32        186.45        44.24 o
  13  12   4        147.83        116.75        39.07 o
  14  12   4         43.62         23.89        38.59 o
  -7  13   4        207.11        147.06        40.12 o
  -6  13   4        276.48        274.73        38.92 o
  -5  13   4          3.69          6.68        35.95 o
  -4  13   4        192.04        224.65        35.96 o
  -3  13   4        115.52        107.92        37.21 o
  -2  13   4          7.61          9.43        32.40 o
  -1  13   4          0.18          5.85        35.67 o
   0  13   4        308.64        315.69        33.18 o
   1  13   4         82.97         83.63        32.22 o
   2  13   4        583.17        479.97        39.59 o
   3  13   4        180.56        238.10        32.18 o
   4  13   4       1266.87       1329.76        36.93 o
   5  13   4        289.73        320.00        30.83 o
   6  13   4        517.18        580.85        36.50 o
   7  13   4        213.64        232.91        36.71 o
   8  13   4        155.31        132.37        32.75 o
   9  13   4        190.05        137.36        37.92 o
  10  13   4        209.93        202.18        38.05 o
  11  13   4          7.11         32.19        35.63 o
  12  13   4         24.42         19.25        38.25 o
  13  13   4         97.77         93.64        42.01 o
  14  13   4         59.61         38.10        42.31 o
  -6  14   4         63.92         63.41        41.39 o
  -5  14   4         82.80         37.38        40.52 o
  -4  14   4        197.01        187.31        38.68 o
  -3  14   4          3.14          1.81        34.34 o
  -2  14   4          8.04          1.10        34.07 o
  -1  14   4        124.84        144.29        36.43 o
   0  14   4         13.07         31.93        33.39 o
   1  14   4        197.20        218.58        33.26 o
   2  14   4          2.27         63.21        36.16 o
   3  14   4        248.11        230.03        33.38 o
   4  14   4        319.96        329.83        37.43 o
   5  14   4        413.31        420.24        32.58 o
   6  14   4        154.26        174.43        35.05 o
   7  14   4          5.67         17.72        33.87 o
   8  14   4        912.47        941.57        39.19 o
   9  14   4        589.91        679.51        35.15 o
  10  14   4         10.87         58.67        37.04 o
  11  14   4        412.50        395.80        41.54 o
  12  14   4        217.08        234.35        43.75 o
  13  14   4          5.58        -16.68        44.33 o
  -4  15   4        179.93        178.86        40.06 o
  -3  15   4        256.40        297.56        41.20 o
  -2  15   4        169.72        194.47        40.11 o
  -1  15   4         23.66         44.48        34.92 o
   0  15   4          2.69         21.30        35.57 o
   1  15   4        306.18        348.33        36.64 o
   2  15   4        595.37        594.35        37.29 o
   3  15   4       1002.92        952.63        44.18 o
   4  15   4         67.56         64.08        36.41 o
   5  15   4          1.86         20.92        32.05 o
   6  15   4          7.49         14.89        34.53 o
   7  15   4        399.37        426.70        39.54 o
   8  15   4         24.48         61.97        40.30 o
   9  15   4         30.56         35.34        37.21 o
  10  15   4        100.14        133.67        40.96 o
  11  15   4         29.21         12.43        42.14 o
  12  15   4         20.89         30.05        43.24 o
  -3  16   4        119.51        107.72        41.08 o
  -2  16   4          8.19         -7.48        39.47 o
  -1  16   4          3.34         -6.82        37.95 o
   0  16   4         46.95         21.52        41.22 o
   1  16   4        103.51         85.64        46.65 o
   2  16   4          0.47         10.14        37.58 o
   3  16   4         15.59         12.13        37.07 o
   4  16   4          3.94         27.77        34.21 o
   5  16   4         87.27         93.65        35.13 o
   6  16   4         41.93         55.36        37.12 o
   7  16   4          0.93         19.42        37.14 o
   8  16   4         12.45         33.99        37.74 o
   9  16   4        334.75        336.07        44.67 o
  10  16   4        153.38        159.85        41.84 o
   0  17   4         72.61         73.55        40.33 o
   1  17   4          0.13         36.51        48.75 o
   2  17   4        113.84        111.19        40.37 o
   3  17   4          4.75         25.12        39.99 o
   4  17   4         17.52         -2.35        39.80 o
   5  17   4          0.17        -10.96        39.41 o
   6  17   4          8.54         34.07        42.74 o
   7  17   4         88.36         53.48        42.36 o
   8  17   4          4.40         30.19        41.46 o
  -4 -17   5         24.19          9.50        40.30 o
  -3 -17   5        153.53         90.41        40.27 o
  -2 -17   5          0.20        -10.86        39.99 o
  -1 -17   5          9.37         31.76        40.67 o
   0 -17   5        224.98        192.64        49.45 o
  -7 -16   5          8.21          7.67        39.33 o
  -6 -16   5         21.17          3.96        37.08 o
  -5 -16   5         27.50         46.31        38.24 o
  -4 -16   5         18.08         27.91        36.91 o
  -3 -16   5         31.10         44.34        37.53 o
  -2 -16   5         80.82         56.17        37.48 o
  -1 -16   5        372.33        323.08        35.17 o
   0 -16   5         11.26         14.88        44.51 o
   1 -16   5        213.60        227.36        40.77 o
   2 -16   5         21.38         24.05        39.13 o
   3 -16   5        157.05         62.54        39.78 o
  -9 -15   5        192.70        166.60        38.23 o
  -8 -15   5         14.68         25.94        34.86 o
  -7 -15   5         60.37         60.00        32.91 o
  -6 -15   5         75.09        127.48        36.80 o
  -5 -15   5        130.07        111.62        36.29 o
  -4 -15   5        119.38        101.44        33.96 o
  -3 -15   5         81.81         74.51        35.31 o
  -2 -15   5        210.82        229.15        36.11 o
  -1 -15   5          5.26         55.38        35.33 o
   0 -15   5        323.75        330.25        43.11 o
   1 -15   5        167.80        171.86        36.65 o
   2 -15   5          1.48         22.27        36.72 o
   3 -15   5        139.75        128.79        38.46 o
   4 -15   5        294.54        224.18        39.55 o
   5 -15   5          0.42         -8.95        41.50 o
 -10 -14   5         28.81         40.36        35.83 o
  -9 -14   5          9.20         -0.75        36.87 o
  -8 -14   5         16.45         16.96        36.30 o
  -7 -14   5          0.97          6.29        35.22 o
  -6 -14   5        236.41        236.33        35.26 o
  -5 -14   5        548.86        543.34        35.96 o
  -4 -14   5        188.68        209.23        34.72 o
  -3 -14   5        122.20        191.34        31.54 o
  -2 -14   5        536.59        516.62        35.16 o
  -1 -14   5       1018.26        988.31        36.77 o
   0 -14   5        260.80        240.55        40.73 o
   1 -14   5        554.77        570.02        36.62 o
   2 -14   5         38.21         43.72        34.89 o
   3 -14   5        242.30        251.44        37.42 o
   4 -14   5         48.52         73.47        37.45 o
   5 -14   5        136.77        118.62        37.02 o
   6 -14   5        199.13        170.43        40.22 o
   7 -14   5        122.09        109.75        41.93 o
 -11 -13   5        135.81        126.79        34.27 o
 -10 -13   5         14.37         -3.95        31.27 o
  -9 -13   5        142.02        117.23        33.89 o
  -8 -13   5         86.44         87.18        32.14 o
  -7 -13   5         19.97         42.38        33.49 o
  -6 -13   5         15.45         26.39        31.60 o
  -5 -13   5         24.25         37.33        30.81 o
  -4 -13   5         35.48         38.35        30.41 o
  -3 -13   5         59.48         68.74        31.98 o
  -2 -13   5       1228.45       1233.94        35.71 o
  -1 -13   5         38.25         36.10        37.80 o
   0 -13   5         15.54         30.46        30.44 o
   1 -13   5        792.32        848.22        36.35 o
   2 -13   5          5.42         34.63        33.24 o
   3 -13   5        237.45        216.57        31.95 o
   4 -13   5         33.26         46.08        35.47 o
   5 -13   5        116.63        128.37        36.92 o
   6 -13   5          3.77         30.40        36.28 o
   7 -13   5         89.68         99.01        38.65 o
   8 -13   5         20.65         33.62        41.24 o
 -12 -12   5        186.41        169.19        37.05 o
 -11 -12   5         38.56         31.19        36.64 o
 -10 -12   5        122.02         89.83        33.39 o
  -9 -12   5        120.43         99.39        33.87 o
  -8 -12   5        134.52        137.91        31.52 o
  -7 -12   5       1252.67       1286.32        35.38 o
  -6 -12   5         25.81         65.56        32.18 o
  -5 -12   5        109.26        105.80        30.34 o
  -4 -12   5          2.49         23.15        31.76 o
  -3 -12   5        223.17        227.34        31.25 o
  -2 -12   5        718.27        740.74        31.70 o
  -1 -12   5         41.39         53.50        37.10 o
   0 -12   5        226.24        263.82        32.10 o
   1 -12   5          4.07          9.65        31.28 o
   2 -12   5         94.31        113.84        33.08 o
   3 -12   5         32.43         44.80        30.24 o
   4 -12   5        127.67        118.71        34.94 o
   5 -12   5          0.07         28.72        32.62 o
   6 -12   5         84.66         91.99        36.56 o
   7 -12   5        464.17        450.69        37.84 o
   8 -12   5        106.66        146.50        41.56 o
   9 -12   5         11.47         15.81        42.37 o
 -13 -11   5         16.23         35.36        37.33 o
 -12 -11   5         27.38         35.07        39.60 o
 -11 -11   5        506.06        475.22        39.76 o
 -10 -11   5          7.54         23.24        36.05 o
  -9 -11   5          1.18         21.80        32.53 o
  -8 -11   5        143.11        153.21        32.06 o
  -7 -11   5        563.50        624.57        30.30 o
  -6 -11   5         21.46         51.39        31.38 o
  -5 -11   5       1072.15       1151.60        32.40 o
  -4 -11   5         33.80         47.46        30.84 o
  -3 -11   5        272.84        304.91        30.25 o
  -2 -11   5        125.95        144.30        30.93 o
  -1 -11   5       3328.80       3216.61        47.08 o
   0 -11   5        554.72        552.90        32.98 o
   1 -11   5          1.73         36.71        32.38 o
   2 -11   5         19.37         53.64        31.42 o
   3 -11   5        446.75        407.20        32.31 o
   4 -11   5        134.64        115.03        32.32 o
   5 -11   5        638.24        576.94        35.61 o
   6 -11   5        129.01        147.33        33.95 o
   7 -11   5         47.79         61.04        37.59 o
   8 -11   5         31.03         37.12        39.30 o
   9 -11   5          1.65         45.76        45.24 o
  10 -11   5         56.57         77.13        44.14 o
 -13 -10   5         27.64         31.73        35.87 o
 -12 -10   5        520.78        488.53        35.65 o
 -11 -10   5        376.79        421.29        34.11 o
 -10 -10   5         13.02         11.69        28.24 o
  -9 -10   5          6.41          4.61        33.94 o
  -8 -10   5          0.41         -1.42        30.86 o
  -7 -10   5        125.35        142.86        26.81 o
  -6 -10   5        438.30        458.52        30.41 o
  -5 -10   5       2322.56       2245.31        37.14 o
  -4 -10   5        149.81        184.15        29.46 o
  -3 -10   5        307.91        243.59        29.71 o
  -2 -10   5        913.70        895.03        34.09 o
  -1 -10   5        113.53        142.87        34.60 o
   0 -10   5       2009.13       1981.38        36.64 o
   1 -10   5       1572.55       1619.55        42.69 o
   2 -10   5        509.55        488.38        30.66 o
   3 -10   5        114.24        112.92        30.72 o
   4 -10   5        514.40        466.88        33.86 o
   5 -10   5        387.44        423.56        35.02 o
   6 -10   5        100.12        132.76        32.65 o
   7 -10   5        353.85        358.20        35.16 o
   8 -10   5         34.95         23.19        37.76 o
   9 -10   5         18.05         49.24        42.83 o
  10 -10   5        208.18        209.30        40.09 o
  11 -10   5        218.78        239.88        40.54 o
 -14  -9   5         70.25         61.73        37.95 o
 -13  -9   5         54.72         37.35        35.63 o
 -12  -9   5          0.59         15.31        33.54 o
 -11  -9   5         33.71         56.81        33.38 o
 -10  -9   5        205.10        263.23        31.03 o
  -9  -9   5        472.87        471.42        29.25 o
  -8  -9   5          9.37          1.60        33.72 o
  -7  -9   5        492.82        507.62        36.85 o
  -6  -9   5        264.30        293.31        28.66 o
  -5  -9   5       3840.45       3875.77        73.97 o
  -4  -9   5       2649.69       2524.76        38.02 o
  -3  -9   5       1127.72       1124.87        34.88 o
  -2  -9   5        864.90        855.47        31.45 o
  -1  -9   5        480.07        492.37        37.62 o
   0  -9   5       4511.48       4527.93        69.75 o
   1  -9   5        651.36        620.31        31.85 o
   2  -9   5          8.58         13.66        28.50 o
   3  -9   5       3737.19       3555.43        41.62 o
   4  -9   5        209.69        279.91        33.56 o
   5  -9   5        606.31        615.30        34.69 o
   6  -9   5        691.19        789.55        37.23 o
   7  -9   5        381.74        397.00        36.21 o
   8  -9   5          3.47        -21.78        34.81 o
   9  -9   5          1.37        -10.35        37.11 o
  10  -9   5        228.74        235.33        39.61 o
  11  -9   5         84.52        125.58        40.31 o
  12  -9   5          9.38          6.68        39.95 o
 -14  -8   5        317.44        213.67        40.35 o
 -13  -8   5          6.43         -7.93        37.22 o
 -12  -8   5       1036.78       1037.62        34.12 o
 -11  -8   5       1079.55       1117.94        36.61 o
 -10  -8   5       1040.59       1045.91        30.75 o
  -9  -8   5         84.59         62.23        30.87 o
  -8  -8   5         13.71          1.34        28.23 o
  -7  -8   5       1217.53       1336.67        38.90 o
  -6  -8   5         57.28         57.82        31.32 o
  -5  -8   5       1254.43       1198.82        31.30 o
  -4  -8   5       1144.70       1120.64        32.31 o
  -3  -8   5        363.77        387.97        27.34 o
  -2  -8   5        136.55        126.24        29.77 o
  -1  -8   5        943.56        963.93        38.29 o
   0  -8   5        426.62        357.77        30.52 o
   1  -8   5        707.83        743.03        32.54 o
   2  -8   5       1085.62       1058.92        35.26 o
   3  -8   5         12.59         17.47        27.63 o
   4  -8   5         75.33        100.33        32.38 o
   5  -8   5       1314.00       1532.08        38.47 o
   6  -8   5        543.65        514.03        36.08 o
   7  -8   5        264.98        254.05        32.17 o
   8  -8   5        384.92        433.91        36.80 o
   9  -8   5         55.70         70.79        32.74 o
  10  -8   5        185.03        199.26        37.67 o
  11  -8   5        370.11        385.21        39.63 o
  12  -8   5        300.39        282.84        42.64 o
  13  -8   5         20.00         58.54        43.63 o
 -14  -7   5        120.38        124.82        38.79 o
 -13  -7   5         60.35         75.74        36.74 o
 -12  -7   5        175.78        206.13        34.91 o
 -11  -7   5         40.98         60.93        31.14 o
 -10  -7   5          8.86        -12.03        30.75 o
  -9  -7   5         18.42         23.22        29.20 o
  -8  -7   5       1015.59       1029.47        32.99 o
  -7  -7   5        303.68        335.20        29.22 o
  -6  -7   5       1342.13       1286.54        38.25 o
  -5  -7   5       2855.87       2901.67        44.71 o
  -4  -7   5       1486.49       1517.99        44.90 o
  -3  -7   5        616.51        604.87        29.35 o
  -2  -7   5         65.14        127.53        27.20 o
  -1  -7   5        303.40        320.38        34.74 o
   0  -7   5       9141.94       9184.02       185.29 o
   1  -7   5        142.38        171.60        27.61 o
   2  -7   5        238.50        256.53        31.12 o
   3  -7   5          0.60         31.66        27.10 o
   4  -7   5        626.95        677.34        32.56 o
   5  -7   5          0.42         23.65        32.93 o
   6  -7   5        114.83         87.68        30.99 o
   7  -7   5        253.89        266.30        32.92 o
   8  -7   5        266.46        267.85        40.44 o
   9  -7   5          1.27         22.36        32.83 o
  10  -7   5        658.73        705.34        38.01 o
  11  -7   5          3.03         13.74        35.16 o
  12  -7   5         20.47         36.35        39.82 o
  13  -7   5        313.24        235.83        39.60 o
 -14  -6   5         10.99         28.59        35.64 o
 -13  -6   5        159.59        165.87        36.06 o
 -12  -6   5          3.77          7.07        32.11 o
 -11  -6   5        187.82        210.44        29.49 o
 -10  -6   5        187.85        233.89        31.39 o
  -9  -6   5       3260.37       3335.13        39.26 o
  -8  -6   5        704.02        790.47        27.96 o
  -7  -6   5       1436.13       1313.64        33.48 o
  -6  -6   5        144.51        195.52        26.89 o
  -5  -6   5        166.47        213.37        26.95 o
  -4  -6   5        491.10        555.19        31.52 o
  -3  -6   5       2030.23       1890.50        35.56 o
  -2  -6   5        113.46        138.73        26.83 o
  -1  -6   5          7.62          2.78        33.79 o
   0  -6   5       4911.30       4653.68        44.47 o
   1  -6   5       1594.85       1622.66        35.98 o
   2  -6   5         66.15         28.27        24.65 o
   3  -6   5       3491.96       3267.88        62.91 o
   4  -6   5       1101.01       1126.88        36.12 o
   5  -6   5         29.21         15.23        29.61 o
   6  -6   5         16.86         30.32        32.30 o
   7  -6   5        299.09        292.55        34.72 o
   8  -6   5        528.14        539.18        37.72 o
   9  -6   5        320.22        337.72        31.18 o
  10  -6   5        155.31        159.13        33.94 o
  11  -6   5         54.17         62.35        32.43 o
  12  -6   5         90.74        101.20        38.35 o
  13  -6   5         19.39         21.65        40.04 o
  14  -6   5         10.53         16.85        42.97 o
 -14  -5   5        266.46        246.47        36.29 o
 -13  -5   5         73.67         48.59        31.73 o
 -12  -5   5        124.17        128.76        29.72 o
 -11  -5   5        455.34        467.37        33.12 o
 -10  -5   5       3831.22       3930.19        65.62 o
  -9  -5   5        380.32        389.05        29.62 o
  -8  -5   5        525.01        512.49        28.03 o
  -7  -5   5      12724.86      12604.25       117.32 o
  -6  -5   5          0.01        -12.09        26.28 o
  -5  -5   5          0.47          9.61        24.39 o
  -4  -5   5       2852.40       2706.89        35.52 o
  -3  -5   5          0.20        -10.79        30.81 o
  -2  -5   5         17.73         21.63        27.34 o
  -1  -5   5       2347.65       2299.61        38.47 o
   0  -5   5       2954.33       2982.12        41.82 o
   1  -5   5       1001.86       1189.27        36.23 o
   2  -5   5       5886.84       5747.05        67.95 o
   3  -5   5        848.98        846.04        34.61 o
   4  -5   5          0.32          3.52        31.38 o
   5  -5   5       2487.25       2753.39        55.97 o
   6  -5   5       2686.79       2757.57        67.99 o
   7  -5   5        126.85        127.23        36.21 o
   8  -5   5        996.23        939.39        38.22 o
   9  -5   5        888.36        898.81        34.71 o
  10  -5   5         25.77         17.93        31.34 o
  11  -5   5        600.91        652.07        35.61 o
  12  -5   5        142.17        170.81        37.73 o
  13  -5   5         42.52         22.70        38.76 o
  14  -5   5         58.30         50.65        42.52 o
 -14  -4   5        127.13        132.21        33.32 o
 -13  -4   5        174.02        148.22        34.56 o
 -12  -4   5        455.70        455.09        34.32 o
 -11  -4   5         93.19        104.04        29.91 o
 -10  -4   5        345.62        374.56        29.91 o
  -9  -4   5       1644.87       1610.04        51.94 o
  -8  -4   5       1871.34       1775.97        34.31 o
  -7  -4   5        214.20        190.40        30.61 o
  -6  -4   5       4858.01       4931.75        42.02 o
  -5  -4   5        108.91         76.31        27.62 o
  -4  -4   5         87.74         92.14        26.58 o
  -3  -4   5         18.18          7.34        27.36 o
  -2  -4   5      20969.86      21445.05       255.55 o
  -1  -4   5         16.43         55.06        27.95 o
   0  -4   5       1965.31       1910.63        39.43 o
   1  -4   5       4373.78       4157.25        48.74 o
   2  -4   5         43.52         66.27        29.00 o
   3  -4   5       1599.07       1652.18        41.22 o
   4  -4   5       3768.58       3452.42        79.03 o
   5  -4   5       2248.86       2210.84        43.46 o
   6  -4   5          0.12         35.02        33.48 o
   7  -4   5         77.73         59.96        33.82 o
   8  -4   5         23.13         50.47        32.31 o
   9  -4   5        138.76        172.00        33.23 o
  10  -4   5       1565.24       1533.84        40.12 o
  11  -4   5       2745.96       2798.20        45.79 o
  12  -4   5          1.12          4.49        36.43 o
  13  -4   5        371.02        398.48        39.00 o
  14  -4   5        180.42        137.06        35.39 o
  15  -4   5         12.14         38.72        41.23 o
 -14  -3   5         30.89         49.38        42.69 o
 -13  -3   5        147.03        129.10        40.35 o
 -12  -3   5       1029.80       1099.36        36.01 o
 -11  -3   5        328.93        305.18        30.51 o
 -10  -3   5       1876.90       1838.26        36.18 o
  -9  -3   5        350.47        382.46        27.94 o
  -8  -3   5        169.54        152.06        29.69 o
  -7  -3   5      12000.29      12283.21       136.72 o
  -6  -3   5        650.07        675.24        30.89 o
  -5  -3   5        213.26        274.50        28.24 o
  -4  -3   5         37.37         57.16        26.53 o
  -3  -3   5          6.42          8.94        27.38 o
  -2  -3   5        115.93        102.01        28.05 o
  -1  -3   5       3151.47       2920.39        50.14 o
   0  -3   5       9566.89       8845.30        93.46 o
   1  -3   5       1227.98       1245.87        40.02 o
   2  -3   5         28.36         28.68        34.58 o
   3  -3   5       7816.74       7329.48        77.28 o
   4  -3   5       2648.93       2735.45        52.94 o
   5  -3   5        749.64        633.63        42.55 o
   6  -3   5        110.70        154.75        35.99 o
   7  -3   5         79.39        119.20        36.28 o
   8  -3   5       1284.41       1282.57        37.99 o
   9  -3   5        419.23        344.14        35.96 o
  10  -3   5       1247.41       1207.73        39.13 o
  11  -3   5         33.83         49.85        33.36 o
  12  -3   5        998.98       1099.62        35.88 o
  13  -3   5        546.71        543.74        37.23 o
  14  -3   5         64.45        101.34        41.29 o
  15  -3   5        406.90        309.23        42.15 o
 -14  -2   5         89.21         71.65        35.49 o
 -13  -2   5        145.83        158.41        33.11 o
 -12  -2   5        110.52        142.35        37.73 o
 -11  -2   5         84.39         79.78        30.39 o
 -10  -2   5        845.59        891.31        31.78 o
  -9  -2   5         89.70         73.91        26.75 o
  -8  -2   5       1023.27       1081.91        32.83 o
  -7  -2   5         21.83         33.13        27.58 o
  -6  -2   5       2361.85       2387.83        44.86 o
  -5  -2   5        460.39        366.49        26.51 o
  -4  -2   5       2322.50       2124.22        37.16 o
  -3  -2   5        118.94        153.13        29.91 o
  -2  -2   5       1743.36       1473.28        33.77 o
  -1  -2   5       5447.06       5135.66        60.63 o
   0  -2   5        272.86        188.22        31.29 o
   1  -2   5        226.94        188.29        34.21 o
   2  -2   5        294.11        265.44        36.58 o
   3  -2   5       1031.24       1020.44        44.01 o
   4  -2   5       4390.95       4255.84        66.08 o
   5  -2   5      10485.86      10351.44       141.41 o
   6  -2   5       2321.27       2386.98        48.69 o
   7  -2   5        393.36        432.68        35.45 o
   8  -2   5       1651.85       1514.52        43.30 o
   9  -2   5        115.84        103.17        33.43 o
  10  -2   5        870.33        938.73        38.38 o
  11  -2   5       2287.54       2338.41        41.05 o
  12  -2   5         28.18         42.94        32.80 o
  13  -2   5        134.99        119.45        38.75 o
  14  -2   5        171.43        166.48        40.03 o
  15  -2   5         72.39        121.97        41.26 o
  16  -2   5          0.77         24.41        50.00 o
 -14  -1   5         71.79         73.69        32.30 o
 -13  -1   5        220.66        228.10        33.74 o
 -12  -1   5         92.10        124.55        31.14 o
 -11  -1   5        671.51        667.31        38.75 o
 -10  -1   5        146.57        141.06        35.54 o
  -9  -1   5       1100.98       1102.45        30.69 o
  -8  -1   5        218.14        257.25        28.32 o
  -7  -1   5          0.57        -20.48        28.93 o
  -6  -1   5        542.21        536.25        27.54 o
  -5  -1   5       2357.86       2535.60        34.58 o
  -4  -1   5         41.30         50.46        27.32 o
  -3  -1   5        354.49        408.36        27.13 o
  -2  -1   5      13807.56      14049.83       168.13 o
  -1  -1   5        129.11        214.98        30.12 o
   0  -1   5       1388.87       1518.05        41.43 o
   1  -1   5       2038.24       2172.72        48.67 o
   2  -1   5         76.01         64.38        41.41 o
   3  -1   5         17.37         38.16        42.34 o
   4  -1   5       5164.59       5117.69        73.11 o
   5  -1   5       1181.68       1133.34        54.13 o
   6  -1   5        459.51        478.90        42.07 o
   7  -1   5          2.17          8.47        36.47 o
   8  -1   5       2769.07       2553.65        49.86 o
   9  -1   5        100.49         98.87        36.96 o
  10  -1   5       2231.16       2128.51        56.26 o
  11  -1   5       1629.74       1570.47        38.26 o
  12  -1   5        983.02        955.31        37.64 o
  13  -1   5         94.29         93.16        38.79 o
  14  -1   5        148.33        187.99        36.83 o
  15  -1   5          1.29        -13.77        41.73 o
  16  -1   5        118.93        130.62        41.56 o
 -14   0   5        196.93        205.88        37.09 o
 -13   0   5        314.65        301.52        36.95 o
 -12   0   5          8.59         13.01        31.55 o
 -11   0   5        131.04        115.01        30.35 o
 -10   0   5        592.17        674.00        31.66 o
  -9   0   5       3662.86       3715.01        82.92 o
  -8   0   5        401.19        411.11        36.01 o
  -7   0   5        169.33        187.69        32.53 o
  -6   0   5          1.35         30.42        32.13 o
  -5   0   5       1318.40       1439.70        45.65 o
  -4   0   5        832.13        820.92        30.93 o
  -3   0   5         14.35         -2.32        29.66 o
  -2   0   5       8532.90       8616.12       108.26 o
  -1   0   5       3913.07       3686.63        72.11 o
   0   0   5       2358.80       2026.52        53.73 o
   1   0   5       1755.86       1853.34        58.29 o
   2   0   5          1.64         16.94        40.82 o
   3   0   5       8110.68       7919.79        90.72 o
   4   0   5       3025.21       2891.94        66.43 o
   5   0   5       5680.07       5516.77        69.33 o
   6   0   5       2391.22       2345.81        51.89 o
   7   0   5       6153.59       6208.60        61.35 o
   8   0   5          2.06         43.31        38.82 o
   9   0   5        484.67        509.61        41.89 o
  10   0   5        567.58        565.53        36.61 o
  11   0   5        256.54        290.49        36.27 o
  12   0   5        181.92        197.42        33.58 o
  13   0   5        691.40        764.42        38.59 o
  14   0   5         22.40          9.01        38.43 o
  15   0   5         58.16         50.64        41.44 o
  16   0   5        194.22        173.74        42.36 o
 -14   1   5        108.77         89.55        37.51 o
 -13   1   5         13.09         39.31        35.78 o
 -12   1   5        296.85        322.87        33.44 o
 -11   1   5          1.67         44.07        28.80 o
 -10   1   5         70.16         95.27        29.57 o
  -9   1   5        320.20        326.93        31.74 o
  -8   1   5       5586.63       5240.42       118.45 o
  -7   1   5        544.89        560.09        31.94 o
  -6   1   5        912.20        849.96        28.49 o
  -5   1   5       1103.86       1010.40        30.44 o
  -4   1   5       6297.89       5800.50        95.97 o
  -3   1   5         56.58         64.49        30.17 o
  -2   1   5      15036.13      14551.30       221.58 o
  -1   1   5        468.59        430.46        33.15 o
   0   1   5       9106.57       9570.71        89.87 o
   1   1   5         26.76         95.01        40.84 o
   2   1   5        182.33        159.20        44.55 o
   3   1   5         90.80         85.63        42.94 o
   4   1   5        581.67        607.07        45.85 o
   5   1   5      20239.02      23114.29      1769.28 o
   6   1   5       1555.14       1490.09        46.53 o
   7   1   5       2127.71       2136.49        46.21 o
   8   1   5       2876.20       2787.84        46.22 o
   9   1   5       1468.29       1367.33        40.40 o
  10   1   5        300.87        366.66        37.13 o
  11   1   5       1338.05       1264.81        39.80 o
  12   1   5        288.71        311.04        37.04 o
  13   1   5        350.36        352.36        37.50 o
  14   1   5       1019.63        986.76        40.29 o
  15   1   5         85.71         94.41        38.89 o
  16   1   5         50.35         45.77        39.26 o
 -14   2   5         10.44         -1.43        39.29 o
 -13   2   5         30.21         45.57        31.50 o
 -12   2   5        131.38        191.00        33.81 o
 -11   2   5         31.48         52.80        33.19 o
 -10   2   5        122.00        112.79        32.59 o
  -9   2   5        442.79        432.84        32.47 o
  -8   2   5          4.19         48.97        30.15 o
  -7   2   5        115.88        186.62        29.20 o
  -6   2   5        239.46        297.16        29.82 o
  -5   2   5        189.52        213.34        27.13 o
  -4   2   5        274.03        265.87        28.18 o
  -3   2   5       1060.30        908.67        33.75 o
  -2   2   5      37319.46      37687.32       656.15 o
  -1   2   5        323.49        373.42        33.51 o
   0   2   5      33291.55      33797.61       349.48 o
   1   2   5       2806.53       2700.39        59.77 o
   2   2   5         88.21        126.99        46.52 o
   3   2   5        148.90        129.75        43.45 o
   4   2   5       7239.24       6989.49        77.92 o
   5   2   5         64.87         65.89        41.10 o
   6   2   5      13797.21      14002.37       134.97 o
   7   2   5        535.43        668.06        38.69 o
   8   2   5        644.98        630.57        39.90 o
   9   2   5         73.45        114.07        33.66 o
  10   2   5          2.06         -0.97        33.31 o
  11   2   5        940.11        867.60        38.28 o
  12   2   5          1.05         -5.01        32.08 o
  13   2   5        161.50        173.31        34.26 o
  14   2   5        218.65        211.69        42.58 o
  15   2   5         65.94         74.37        39.52 o
  16   2   5        294.57        265.56        42.35 o
 -13   3   5        157.63        107.77        37.04 o
 -12   3   5          5.81         24.29        33.91 o
 -11   3   5        219.63        216.95        32.59 o
 -10   3   5        354.12        407.43        31.57 o
  -9   3   5        975.02       1210.29        87.38 o
  -8   3   5        645.58        668.31        30.55 o
  -7   3   5        503.05        528.20        33.11 o
  -6   3   5         42.63         92.91        30.48 o
  -5   3   5        995.50        948.62        32.20 o
  -4   3   5        351.43        271.55        27.61 o
  -3   3   5        119.11        148.92        32.81 o
  -2   3   5       4624.69       5132.55        95.03 o
  -1   3   5       8825.62       8450.05       104.90 o
   0   3   5       9756.35      10247.73       127.49 o
   1   3   5        201.80        218.15        37.96 o
   2   3   5        330.30        223.67        45.34 o
   3   3   5       9060.06       8163.57        99.50 o
   4   3   5      10011.36       9303.93       183.70 o
   5   3   5        719.75        694.20        41.80 o
   6   3   5       8782.61       8363.58        77.24 o
   7   3   5       7412.66       7779.35        62.80 o
   8   3   5       1507.43       1342.20        38.71 o
   9   3   5        513.69        430.50        34.25 o
  10   3   5       2514.02       2571.27        42.64 o
  11   3   5        435.89        390.44        36.01 o
  12   3   5        195.25        225.05        33.68 o
  13   3   5        137.32        150.59        35.17 o
  14   3   5        101.22        108.93        36.83 o
  15   3   5        115.33        121.16        39.22 o
  16   3   5        117.61         97.54        46.94 o
 -13   4   5          2.13        -10.22        36.98 o
 -12   4   5          3.69          6.57        37.36 o
 -11   4   5        156.23        173.13        32.37 o
 -10   4   5        225.95        224.77        34.03 o
  -9   4   5        112.42        122.54        30.60 o
  -8   4   5       2068.51       2108.46        52.99 o
  -7   4   5         39.50         26.59        30.14 o
  -6   4   5        352.38        341.48        31.92 o
  -5   4   5        461.59        580.94        51.71 o
  -4   4   5       2025.53       2066.09        42.85 o
  -3   4   5       1284.71       1255.76        33.40 o
  -2   4   5      16841.34      16453.55       125.74 o
  -1   4   5       4205.08       4919.20        83.74 o
   0   4   5        419.19        314.59        35.06 o
   1   4   5       4063.50       4520.22        60.02 o
   2   4   5       2121.63       1721.61        50.05 o
   3   4   5         93.97        128.68        44.14 o
   4   4   5        965.08        853.34        42.29 o
   5   4   5        364.41        470.57        40.20 o
   6   4   5          0.42         35.68        32.69 o
   7   4   5        955.42        904.65        37.20 o
   8   4   5       1809.39       1549.15        39.40 o
   9   4   5        401.08        354.41        34.10 o
  10   4   5        174.46        155.80        33.49 o
  11   4   5        931.70        908.04        38.17 o
  12   4   5        688.27        641.46        35.46 o
  13   4   5         11.02         11.00        33.65 o
  14   4   5         45.17         67.23        37.96 o
  15   4   5        235.70        262.13        40.04 o
  16   4   5          5.39         38.25        41.18 o
 -13   5   5         19.77         22.51        36.56 o
 -12   5   5        463.85        435.84        34.01 o
 -11   5   5          1.68          9.17        35.84 o
 -10   5   5        416.46        462.97        36.35 o
  -9   5   5        500.27        502.05        34.23 o
  -8   5   5        205.09        206.98        32.73 o
  -7   5   5          5.92          3.98        31.83 o
  -6   5   5       1138.45       1063.35        33.14 o
  -5   5   5        272.36        271.90        36.62 o
  -4   5   5        194.26        205.13        30.01 o
  -3   5   5        878.97        799.98        31.84 o
  -2   5   5       4305.55       4141.12        45.68 o
  -1   5   5         30.42         65.09        29.94 o
   0   5   5       6079.85       6253.76        87.31 o
   1   5   5        452.81        442.90        35.79 o
   2   5   5      10234.78      10574.83       277.38 o
   3   5   5        642.46        778.29        48.27 o
   4   5   5       3591.44       3542.11        60.09 o
   5   5   5       1859.29       1896.26        48.35 o
   6   5   5        964.68       1108.17        39.83 o
   7   5   5       1151.68       1202.94        38.09 o
   8   5   5         60.36         98.57        35.92 o
   9   5   5         80.32         41.91        34.35 o
  10   5   5       2214.30       2276.44        46.96 o
  11   5   5        326.62        357.80        34.63 o
  12   5   5        235.90        213.97        35.07 o
  13   5   5        164.44        180.89        33.77 o
  14   5   5          0.12         12.14        33.95 o
  15   5   5          6.76         31.74        35.82 o
  16   5   5         24.41         21.21        40.72 o
 -12   6   5         10.39        -30.03        38.72 o
 -11   6   5        492.96        511.00        36.17 o
 -10   6   5         78.28         60.08        36.01 o
  -9   6   5        276.81        241.71        34.41 o
  -8   6   5        743.37        741.76        33.29 o
  -7   6   5       1758.26       1703.67        45.27 o
  -6   6   5         50.21         85.73        38.51 o
  -5   6   5         37.63         -0.96        31.71 o
  -4   6   5       1297.44       1251.85        35.12 o
  -3   6   5        287.00        235.24        28.04 o
  -2   6   5        106.38        140.32        30.20 o
  -1   6   5       4867.64       4792.95        73.21 o
   0   6   5       1937.59       1981.35        39.14 o
   1   6   5          2.92         -5.55        31.10 o
   2   6   5       1179.87       1017.06        41.49 o
   3   6   5      15175.71      15149.25       222.75 o
   4   6   5        698.74        741.74        42.32 o
   5   6   5       1196.32       1135.20        41.27 o
   6   6   5        145.53        123.10        35.02 o
   7   6   5        441.95        458.92        35.74 o
   8   6   5        790.83        970.05        36.80 o
   9   6   5          4.86         11.61        32.42 o
  10   6   5        827.81        759.30        37.22 o
  11   6   5          8.57         17.58        33.34 o
  12   6   5       1506.06       1403.27        93.82 o
  13   6   5         55.83         87.86        34.60 o
  14   6   5          0.34         25.35        35.78 o
  15   6   5        131.24        136.00        36.69 o
  16   6   5        159.10        159.04        40.59 o
 -12   7   5        236.18        159.74        41.91 o
 -11   7   5          1.73          5.44        35.96 o
 -10   7   5        106.57         75.09        36.24 o
  -9   7   5        523.19        545.85        36.70 o
  -8   7   5        403.88        398.56        35.21 o
  -7   7   5        102.61        112.30        32.23 o
  -6   7   5       1318.61       1296.66        42.04 o
  -5   7   5       1358.12       1356.06        36.23 o
  -4   7   5        180.23        176.27        30.97 o
  -3   7   5       1497.92       1454.79        35.15 o
  -2   7   5        616.41        572.61        31.88 o
  -1   7   5       1811.81       1771.58        37.72 o
   0   7   5        514.53        543.59        30.29 o
   1   7   5        178.30        168.03        30.24 o
   2   7   5       7027.04       7023.78       147.89 o
   3   7   5        625.19        676.53        39.26 o
   4   7   5       5717.28       5380.83        57.34 o
   5   7   5        384.92        379.92        37.77 o
   6   7   5        148.52        116.28        34.28 o
   7   7   5        651.37        606.39        36.82 o
   8   7   5        626.60        762.35        36.10 o
   9   7   5       1252.52       1094.78        37.19 o
  10   7   5       2236.99       2136.20        52.27 o
  11   7   5        594.52        479.96        34.22 o
  12   7   5         61.50        106.38        32.07 o
  13   7   5         14.74         20.97        34.69 o
  14   7   5         50.89         76.24        38.45 o
  15   7   5          2.14         10.72        38.34 o
  16   7   5          0.36         32.67        40.52 o
 -11   8   5         29.66         29.39        39.23 o
 -10   8   5         21.41         -6.97        37.66 o
  -9   8   5        818.08        865.36        38.47 o
  -8   8   5        198.27        237.21        34.67 o
  -7   8   5          1.38          8.71        39.13 o
  -6   8   5        555.37        576.37        34.28 o
  -5   8   5         59.92         99.01        31.57 o
  -4   8   5         19.81         45.50        31.21 o
  -3   8   5        657.78        628.65        32.11 o
  -2   8   5        483.61        487.58        34.02 o
  -1   8   5        575.34        560.34        34.77 o
   0   8   5       1205.85       1277.72        38.06 o
   1   8   5        768.71        866.05        36.89 o
   2   8   5          2.44          8.12        34.50 o
   3   8   5         65.37         82.10        32.06 o
   4   8   5         34.15         56.98        34.63 o
   5   8   5         24.81         22.76        34.92 o
   6   8   5       2213.40       2131.63        44.67 o
   7   8   5        127.85        126.47        35.55 o
   8   8   5        234.58        150.05        34.76 o
   9   8   5          2.61         11.73        33.91 o
  10   8   5       2219.51       2012.32        55.35 o
  11   8   5        503.04        401.23        35.51 o
  12   8   5        541.97        546.54        37.24 o
  13   8   5        273.40        263.56        37.10 o
  14   8   5          0.20         17.56        35.32 o
  15   8   5         43.63         47.06        41.82 o
  16   8   5        251.84        207.30        43.37 o
 -10   9   5        312.54        258.60        39.75 o
  -9   9   5         17.90          7.53        36.92 o
  -8   9   5         70.54        110.71        34.38 o
  -7   9   5        251.38        293.52        41.20 o
  -6   9   5         97.60        107.23        30.81 o
  -5   9   5          2.89         26.71        31.40 o
  -4   9   5        418.61        444.43        32.76 o
  -3   9   5       1273.56       1291.10        35.74 o
  -2   9   5        503.82        467.53        35.12 o
  -1   9   5       1115.14       1189.27        34.44 o
   0   9   5       1074.88       1047.99        34.95 o
   1   9   5       1330.22       1329.52        39.56 o
   2   9   5         23.98         29.41        32.15 o
   3   9   5       1685.39       1660.86        39.10 o
   4   9   5       2109.44       1917.76        43.02 o
   5   9   5        512.00        383.22        36.77 o
   6   9   5         71.39         95.73        35.21 o
   7   9   5        973.70        956.72        36.86 o
   8   9   5         63.27         26.80        39.29 o
   9   9   5        354.47        385.44        35.81 o
  10   9   5          2.13         37.14        33.42 o
  11   9   5        490.56        565.48        37.51 o
  12   9   5        874.37        831.59        37.43 o
  13   9   5         55.21         63.11        37.04 o
  14   9   5        101.43         94.04        37.02 o
  15   9   5          1.52          5.34        37.99 o
  16   9   5         14.46         22.12        40.30 o
 -10  10   5          0.00         13.17        39.85 o
  -9  10   5        184.87        213.13        38.71 o
  -8  10   5          7.84         15.97        36.62 o
  -7  10   5          0.70         35.35        32.94 o
  -6  10   5        464.21        487.33        34.16 o
  -5  10   5        497.32        563.51        34.48 o
  -4  10   5        394.82        400.79        33.38 o
  -3  10   5         72.93         99.35        33.59 o
  -2  10   5        788.38        790.35        34.99 o
  -1  10   5       1360.88       1294.20        37.34 o
   0  10   5        128.81        111.15        33.50 o
   1  10   5       2689.89       2526.68        54.44 o
   2  10   5       2266.07       2383.15        42.30 o
   3  10   5         17.44         22.09        33.63 o
   4  10   5         33.04         62.74        34.78 o
   5  10   5        480.89        515.37        33.51 o
   6  10   5       2389.18       2300.07        41.71 o
   7  10   5       1351.47       1320.67        39.62 o
   8  10   5         85.38        106.93        32.84 o
   9  10   5         16.43         13.08        38.29 o
  10  10   5       1195.86       1171.04        38.85 o
  11  10   5          0.40         16.41        34.77 o
  12  10   5        152.84        170.21        35.28 o
  13  10   5         98.17         60.62        36.30 o
  14  10   5         36.79         41.91        41.00 o
  15  10   5         11.51          5.77        40.44 o
  -9  11   5         43.25         41.94        40.63 o
  -8  11   5        131.34        104.01        45.16 o
  -7  11   5          1.86         36.03        36.26 o
  -6  11   5         54.75         66.97        34.24 o
  -5  11   5         53.24         63.38        32.59 o
  -4  11   5        109.65        109.37        33.16 o
  -3  11   5        907.93        922.04        34.68 o
  -2  11   5        323.52        357.83        34.85 o
  -1  11   5        363.82        329.32        33.98 o
   0  11   5         79.73        128.73        31.85 o
   1  11   5        376.51        430.07        33.47 o
   2  11   5        687.48        728.01        41.91 o
   3  11   5       1167.01       1190.37        36.65 o
   4  11   5        209.22        199.07        33.50 o
   5  11   5        281.25        311.67        35.70 o
   6  11   5         22.81         18.62        32.68 o
   7  11   5        360.00        377.87        35.92 o
   8  11   5        117.51         90.21        33.31 o
   9  11   5        355.01        359.58        36.70 o
  10  11   5         19.40          4.74        40.92 o
  11  11   5         16.15         17.30        41.68 o
  12  11   5        745.75        733.73        38.39 o
  13  11   5          0.37          8.92        39.18 o
  14  11   5          0.46         27.58        38.87 o
  15  11   5          3.57         23.17        42.95 o
  -8  12   5        196.97        207.11        47.59 o
  -7  12   5        177.93        142.50        40.45 o
  -6  12   5         38.65         34.00        37.54 o
  -5  12   5        314.12        308.02        35.04 o
  -4  12   5        196.78        246.13        33.26 o
  -3  12   5        173.35        164.93        35.92 o
  -2  12   5         85.58         92.21        32.26 o
  -1  12   5         35.62         82.87        33.59 o
   0  12   5        132.80        133.84        31.48 o
   1  12   5        141.64        159.05        34.64 o
   2  12   5        127.57        147.39        35.14 o
   3  12   5       1704.83       1618.69        37.66 o
   4  12   5        796.08        806.20        34.90 o
   5  12   5        190.42        179.82        35.46 o
   6  12   5         11.54         20.82        32.29 o
   7  12   5          1.14         11.23        35.43 o
   8  12   5         65.10         87.88        36.37 o
   9  12   5        826.73        800.20        39.86 o
  10  12   5         69.24         92.90        33.57 o
  11  12   5        151.86        143.81        38.59 o
  12  12   5        264.23        282.03        44.27 o
  13  12   5          1.86         32.79        45.28 o
  14  12   5         13.54         21.69        42.27 o
  -7  13   5         25.38         24.88        40.60 o
  -6  13   5        350.92        351.52        41.14 o
  -5  13   5        144.90        173.95        39.49 o
  -4  13   5          7.32         24.22        34.00 o
  -3  13   5        130.45        157.22        34.01 o
  -2  13   5        720.23        739.18        39.30 o
  -1  13   5         44.39         24.40        33.09 o
   0  13   5        296.35        290.11        36.30 o
   1  13   5        146.98        158.96        35.78 o
   2  13   5       1112.17       1216.11        44.28 o
   3  13   5        207.86        182.61        36.22 o
   4  13   5        656.96        717.08        37.17 o
   5  13   5        129.43        160.80        35.90 o
   6  13   5         47.29         53.94        32.67 o
   7  13   5        353.02        439.42        36.54 o
   8  13   5         65.94         78.53        34.56 o
   9  13   5        899.61        881.65        38.51 o
  10  13   5        452.80        415.24        40.20 o
  11  13   5        354.26        377.55        37.21 o
  12  13   5         18.92         26.72        37.59 o
  13  13   5          8.03          6.12        43.28 o
  14  13   5        344.40        262.49        51.62 o
  -6  14   5         42.56         68.69        79.84 o
  -5  14   5          0.10         13.22        38.21 o
  -4  14   5        720.45        632.80        37.83 o
  -3  14   5         21.37         29.45        35.23 o
  -2  14   5         51.10         15.27        36.02 o
  -1  14   5        439.67        471.40        39.50 o
   0  14   5        328.55        388.53        36.62 o
   1  14   5         67.98         86.80        36.34 o
   2  14   5        784.68        761.29        40.98 o
   3  14   5        339.27        365.37        35.55 o
   4  14   5        163.15        169.67        36.87 o
   5  14   5          0.04        -34.54        34.54 o
   6  14   5        678.76        724.76        40.40 o
   7  14   5         42.60         51.70        35.57 o
   8  14   5          1.89         12.07        39.30 o
   9  14   5        462.27        491.50        39.18 o
  10  14   5         87.75        144.65        38.04 o
  11  14   5         11.79         16.99        39.53 o
  12  14   5         93.26         89.48        42.25 o
  13  14   5        161.41        119.10        45.24 o
  -4  15   5         36.97         45.64        41.20 o
  -3  15   5         17.37         28.50        38.95 o
  -2  15   5        215.79        208.51        39.08 o
  -1  15   5        390.69        435.73        38.51 o
   0  15   5        128.41        129.12        39.86 o
   1  15   5        178.15        253.43        35.55 o
   2  15   5        134.90        102.54        34.37 o
   3  15   5        190.97        167.41        36.11 o
   4  15   5         15.49         21.95        34.68 o
   5  15   5        672.39        693.13        40.82 o
   6  15   5         26.07         65.68        38.37 o
   7  15   5         22.99         10.63        33.67 o
   8  15   5          0.53         24.12        38.02 o
   9  15   5         38.04         70.54        39.11 o
  10  15   5        119.90        129.41        43.11 o
  11  15   5        216.74        176.14        44.82 o
  12  15   5         75.04         53.07        41.79 o
  -2  16   5         94.77         86.48        40.60 o
  -1  16   5         41.75         64.43        42.81 o
   0  16   5        397.46        344.84        42.76 o
   1  16   5          1.54         10.38        46.03 o
   2  16   5        152.27        160.27        38.79 o
   3  16   5         81.31         99.01        38.03 o
   4  16   5        182.02        161.19        41.92 o
   5  16   5        125.25        113.48        37.94 o
   6  16   5          0.32         19.44        40.69 o
   7  16   5        170.22        199.14        40.30 o
   8  16   5         35.18         35.33        42.19 o
   9  16   5        399.38        381.66        45.26 o
  10  16   5        342.07        280.76        45.97 o
   0  17   5        508.70        383.17        46.92 o
   1  17   5        177.06        141.43        40.65 o
   2  17   5        355.90        326.62        41.63 o
   3  17   5          0.77         12.05        43.45 o
   4  17   5         39.58         49.25        43.05 o
   5  17   5         29.30          8.09        43.78 o
   6  17   5        147.67        141.74        44.53 o
   7  17   5          1.27         -3.21        41.28 o
   8  17   5          0.01          0.92        46.36 o
  -6 -16   6        122.30         72.24        39.67 o
  -5 -16   6        141.65        119.07        38.26 o
  -4 -16   6        244.62        230.28        38.93 o
  -3 -16   6         87.18         49.57        37.91 o
  -2 -16   6         15.00         15.43        35.93 o
  -1 -16   6        241.24        230.24        36.61 o
   0 -16   6         16.31          9.76        38.79 o
   1 -16   6         16.32         33.83        45.87 o
   2 -16   6         95.20         51.29        39.73 o
   3 -16   6        166.23        160.81        39.24 o
  -8 -15   6          2.17         -4.52        39.54 o
  -7 -15   6        380.91        339.65        37.28 o
  -6 -15   6        158.93        147.04        37.69 o
  -5 -15   6         87.27         62.19        34.71 o
  -4 -15   6         64.91         28.15        34.23 o
  -3 -15   6          4.80         -1.07        35.78 o
  -2 -15   6         75.18         81.32        33.99 o
  -1 -15   6         15.83          4.24        36.11 o
   0 -15   6         23.17         24.64        42.34 o
   1 -15   6         72.03         66.68        34.94 o
   2 -15   6        157.50        144.73        36.00 o
   3 -15   6         28.12         27.22        37.82 o
   4 -15   6        127.36         80.07        40.10 o
   5 -15   6        389.52        401.96        41.52 o
 -10 -14   6         64.56         61.69        36.67 o
  -9 -14   6         14.50         23.14        37.57 o
  -8 -14   6        167.45        184.03        35.48 o
  -7 -14   6         24.66         19.05        33.46 o
  -6 -14   6        405.27        424.02        34.99 o
  -5 -14   6         61.66         69.66        34.27 o
  -4 -14   6         36.00         26.68        31.41 o
  -3 -14   6        306.69        342.99        33.91 o
  -2 -14   6        125.65        117.70        31.00 o
  -1 -14   6        196.85        195.92        34.82 o
   0 -14   6        111.17        157.24        39.40 o
   1 -14   6         29.55         49.92        37.08 o
   2 -14   6        153.76        113.74        33.97 o
   3 -14   6        185.95        171.06        35.12 o
   4 -14   6         43.60         51.58        37.84 o
   5 -14   6         13.93         30.32        38.40 o
   6 -14   6         88.79         98.76        39.70 o
   7 -14   6        350.37        270.08        40.25 o
 -11 -13   6          9.71         23.79        37.15 o
 -10 -13   6        149.65        143.16        38.00 o
  -9 -13   6          0.91          8.20        33.53 o
  -8 -13   6          0.68         -0.15        34.77 o
  -7 -13   6        292.41        331.94        35.37 o
  -6 -13   6          0.52          0.96        31.38 o
  -5 -13   6          1.03         -3.78        28.29 o
  -4 -13   6       1058.03       1074.63        34.53 o
  -3 -13   6          8.74         24.27        32.68 o
  -2 -13   6        469.43        443.33        31.82 o
  -1 -13   6         85.53         84.49        31.90 o
   0 -13   6        516.50        584.42        40.98 o
   1 -13   6         26.42         46.52        31.07 o
   2 -13   6        147.19        177.70        35.22 o
   3 -13   6         16.42         32.88        33.11 o
   4 -13   6         78.03         95.00        33.36 o
   5 -13   6         37.74         33.56        35.58 o
   6 -13   6         36.47         36.52        38.82 o
   7 -13   6         54.71         53.65        41.96 o
   8 -13   6         34.25         32.11        43.08 o
 -11 -12   6         37.20         42.68        35.47 o
 -10 -12   6         38.71         34.22        33.46 o
  -9 -12   6         56.69         58.51        31.21 o
  -8 -12   6        748.54        776.02        34.53 o
  -7 -12   6        409.14        444.46        34.28 o
  -6 -12   6          3.44         20.53        32.24 o
  -5 -12   6       1274.32       1355.16        36.09 o
  -4 -12   6        210.43        220.49        30.48 o
  -3 -12   6         11.09          7.60        28.91 o
  -2 -12   6         25.91         67.56        31.53 o
  -1 -12   6       1189.42       1196.25        50.56 o
   0 -12   6        100.89         99.11        31.94 o
   1 -12   6        699.18        703.44        34.08 o
   2 -12   6        265.99        289.27        34.26 o
   3 -12   6          3.17         29.59        33.52 o
   4 -12   6         90.23         70.17        34.58 o
   5 -12   6        323.23        314.10        36.50 o
   6 -12   6          7.18          6.38        36.68 o
   7 -12   6         35.31         18.67        35.28 o
   8 -12   6        307.29        320.64        37.98 o
   9 -12   6        607.52        509.47        47.22 o
 -12 -11   6          1.00         24.81        43.68 o
 -11 -11   6          5.29         17.83        38.05 o
 -10 -11   6         78.17         82.14        32.95 o
  -9 -11   6        830.09        883.81        33.69 o
  -8 -11   6        102.40        105.45        32.74 o
  -7 -11   6        153.90        191.50        32.01 o
  -6 -11   6        575.59        603.99        31.69 o
  -5 -11   6        928.13        920.64        31.39 o
  -4 -11   6          0.08         29.18        31.86 o
  -3 -11   6       2082.58       1975.72        37.51 o
  -2 -11   6       1915.28       1937.41        36.68 o
  -1 -11   6        446.17        472.64        37.74 o
   0 -11   6        190.31        194.97        31.23 o
   1 -11   6       1116.11       1036.26        34.58 o
   2 -11   6        266.40        215.10        33.30 o
   3 -11   6        621.84        635.65        34.52 o
   4 -11   6        132.82        106.89        32.66 o
   5 -11   6          6.99         22.60        29.56 o
   6 -11   6        406.99        370.23        34.47 o
   7 -11   6        117.18        126.54        38.76 o
   8 -11   6         26.59         69.59        38.74 o
   9 -11   6        154.03        171.14        47.64 o
  10 -11   6        197.26        181.12        43.77 o
 -13 -10   6        216.78        176.77        36.03 o
 -12 -10   6          2.27         12.20        33.34 o
 -11 -10   6          1.44          3.06        35.15 o
 -10 -10   6         15.56         25.96        39.19 o
  -9 -10   6          2.90         13.88        35.28 o
  -8 -10   6        776.34        825.49        34.11 o
  -7 -10   6        869.00        844.89        31.88 o
  -6 -10   6          0.49          6.27        27.85 o
  -5 -10   6          2.48          1.16        28.91 o
  -4 -10   6        984.17        909.03        31.58 o
  -3 -10   6          2.36         10.20        30.54 o
  -2 -10   6         43.12         72.94        30.81 o
  -1 -10   6        348.29        318.60        37.50 o
   0 -10   6          9.79          9.59        30.15 o
   1 -10   6          4.40         13.57        31.09 o
   2 -10   6        638.72        664.42        31.57 o
   3 -10   6        240.16        232.93        33.05 o
   4 -10   6         35.29         46.51        29.34 o
   5 -10   6         41.03         22.07        31.73 o
   6 -10   6        162.51        167.64        32.38 o
   7 -10   6          0.16          4.90        33.25 o
   8 -10   6        681.02        823.84        39.20 o
   9 -10   6        460.10        470.93        43.59 o
  10 -10   6         37.33         57.43        39.65 o
  11 -10   6         27.06         29.61        39.49 o
 -13  -9   6         11.98         24.18        36.50 o
 -12  -9   6          0.95         29.26        33.58 o
 -11  -9   6         45.14         88.35        32.27 o
 -10  -9   6        381.04        427.81        30.75 o
  -9  -9   6        719.86        797.59        30.91 o
  -8  -9   6         27.17         15.61        35.16 o
  -7  -9   6        152.20        136.03        30.80 o
  -6  -9   6         81.60         66.82        27.25 o
  -5  -9   6         10.01         44.91        26.33 o
  -4  -9   6        713.03        719.41        32.63 o
  -3  -9   6       2293.75       2417.69        45.68 o
  -2  -9   6          0.56         15.67        30.53 o
  -1  -9   6       2736.91       2532.95        67.82 o
   0  -9   6         62.60         65.32        28.94 o
   1  -9   6       1256.75       1300.30        32.48 o
   2  -9   6        222.07        195.38        29.75 o
   3  -9   6        299.28        340.66        31.99 o
   4  -9   6         29.34         46.02        32.76 o
   5  -9   6       1440.20       1568.56        38.63 o
   6  -9   6        680.31        681.02        35.64 o
   7  -9   6         42.97         40.50        35.71 o
   8  -9   6        300.49        312.65        37.80 o
   9  -9   6          3.56         -3.35        42.32 o
  10  -9   6          2.08         28.88        36.84 o
  11  -9   6        115.31         85.73        38.21 o
  12  -9   6         28.88         16.48        40.03 o
 -14  -8   6         10.35         91.64        82.52 o
 -13  -8   6         19.00         23.11        37.83 o
 -12  -8   6        704.12        742.73        38.13 o
 -11  -8   6        232.65        246.56        34.03 o
 -10  -8   6          1.54         12.25        30.83 o
  -9  -8   6        229.91        258.23        29.24 o
  -8  -8   6         44.95         61.57        26.77 o
  -7  -8   6       1953.54       2045.06        33.33 o
  -6  -8   6        223.14        289.60        35.24 o
  -5  -8   6         36.60         55.61        29.42 o
  -4  -8   6         21.40         65.22        29.70 o
  -3  -8   6        514.91        455.30        30.03 o
  -2  -8   6        912.65        921.38        31.42 o
  -1  -8   6        151.09        157.73        35.01 o
   0  -8   6       2753.28       2793.13        41.57 o
   1  -8   6        496.65        565.74        32.42 o
   2  -8   6         51.81         65.97        32.17 o
   3  -8   6        451.80        509.56        33.09 o
   4  -8   6        417.71        397.16        33.45 o
   5  -8   6        297.37        259.46        33.46 o
   6  -8   6        372.31        374.88        33.76 o
   7  -8   6        558.69        518.96        32.33 o
   8  -8   6        348.63        439.24        36.60 o
   9  -8   6        730.19        796.36        37.94 o
  10  -8   6         76.47        118.45        38.81 o
  11  -8   6          0.12         10.82        40.32 o
  12  -8   6         39.01         64.85        41.99 o
  13  -8   6         19.38         17.53        40.90 o
 -14  -7   6        346.93        308.98        37.48 o
 -13  -7   6        121.27        128.06        36.93 o
 -12  -7   6         33.13         21.46        32.78 o
 -11  -7   6         52.31         67.98        31.26 o
 -10  -7   6        503.19        525.75        32.69 o
  -9  -7   6         56.24         70.76        28.80 o
  -8  -7   6        730.23        740.61        30.31 o
  -7  -7   6        214.87        210.70        29.99 o
  -6  -7   6        530.37        559.09        28.97 o
  -5  -7   6         64.90         66.90        34.28 o
  -4  -7   6        431.32        409.38        25.49 o
  -3  -7   6        559.47        624.45        29.35 o
  -2  -7   6         76.19         68.82        28.61 o
  -1  -7   6       2042.22       2132.25        36.10 o
   0  -7   6        939.17        888.68        33.75 o
   1  -7   6        696.92        730.27        28.65 o
   2  -7   6        707.92        732.94        32.64 o
   3  -7   6        801.90        692.32        34.49 o
   4  -7   6        897.40       1046.13        34.82 o
   5  -7   6        457.87        474.80        30.79 o
   6  -7   6        502.47        473.33        35.91 o
   7  -7   6       1187.56       1223.29        37.52 o
   8  -7   6        183.83        213.23        34.21 o
   9  -7   6        281.88        282.54        34.48 o
  10  -7   6         91.46        114.47        34.80 o
  11  -7   6        159.82        169.95        35.66 o
  12  -7   6        159.49        155.08        41.16 o
  13  -7   6         16.78         24.45        44.07 o
 -14  -6   6         73.15         55.82        34.85 o
 -13  -6   6        168.26        141.45        34.64 o
 -12  -6   6        286.85        310.58        32.47 o
 -11  -6   6        422.28        450.89        33.52 o
 -10  -6   6        233.38        232.29        31.67 o
  -9  -6   6        846.08        901.19        30.73 o
  -8  -6   6        230.42        241.15        27.26 o
  -7  -6   6          0.87         23.82        24.74 o
  -6  -6   6        990.51        992.27        31.66 o
  -5  -6   6       1048.84       1191.18        33.08 o
  -4  -6   6        919.98        987.75        33.20 o
  -3  -6   6        101.76         70.39        25.22 o
  -2  -6   6         58.19         73.13        28.01 o
  -1  -6   6        184.40        177.57        28.79 o
   0  -6   6        125.66        168.30        30.39 o
   1  -6   6       1396.01       1291.44        32.88 o
   2  -6   6        278.84        315.43        30.46 o
   3  -6   6        244.87        233.45        31.26 o
   4  -6   6         41.16         52.33        33.20 o
   5  -6   6       3657.15       3744.47        94.82 o
   6  -6   6        793.40        824.46        35.38 o
   7  -6   6        323.03        339.80        36.95 o
   8  -6   6       3130.89       3145.52        47.44 o
   9  -6   6        154.78        187.07        36.07 o
  10  -6   6        217.07        238.61        37.83 o
  11  -6   6        653.15        697.04        40.43 o
  12  -6   6        113.52        164.28        37.05 o
  13  -6   6        232.88        192.77        38.72 o
  14  -6   6         74.66         62.54        44.05 o
 -14  -5   6          9.61          2.68        35.52 o
 -13  -5   6          4.46         -2.07        31.57 o
 -12  -5   6          2.59         32.69        31.34 o
 -11  -5   6        207.98        183.74        27.84 o
 -10  -5   6        144.40        133.67        28.83 o
  -9  -5   6         29.66         36.40        29.70 o
  -8  -5   6          1.59         34.18        27.90 o
  -7  -5   6        408.99        365.27        27.47 o
  -6  -5   6        260.61        291.27        28.62 o
  -5  -5   6        128.34        143.19        27.21 o
  -4  -5   6       4384.79       4613.88        42.81 o
  -3  -5   6       1029.38        982.07        28.72 o
  -2  -5   6        580.84        579.27        27.73 o
  -1  -5   6        495.34        395.21        30.38 o
   0  -5   6       1165.80       1192.77        34.51 o
   1  -5   6       2305.46       2490.51        37.50 o
   2  -5   6       1610.28       1663.39        35.96 o
   3  -5   6       8562.67       8657.93       118.66 o
   4  -5   6        791.40        828.24        33.54 o
   5  -5   6       1146.08       1217.42        37.32 o
   6  -5   6       2519.90       2597.53        60.14 o
   7  -5   6       1125.68       1039.19        40.46 o
   8  -5   6       2571.35       2374.52        46.13 o
   9  -5   6       1142.58       1124.23        40.84 o
  10  -5   6         42.18         49.65        34.38 o
  11  -5   6        342.91        348.72        35.80 o
  12  -5   6         44.46         41.94        39.09 o
  13  -5   6        661.93        671.61        40.78 o
  14  -5   6         97.30        108.81        40.79 o
 -14  -4   6        233.12        245.67        39.41 o
 -13  -4   6          1.00          4.10        33.08 o
 -12  -4   6         99.92        125.25        33.88 o
 -11  -4   6        108.91        173.86        29.36 o
 -10  -4   6          0.52         19.85        27.43 o
  -9  -4   6        671.72        633.56        30.06 o
  -8  -4   6       1147.04       1111.32        43.59 o
  -7  -4   6        231.96        254.75        30.07 o
  -6  -4   6        291.53        332.13        28.70 o
  -5  -4   6       3374.96       3505.85        38.21 o
  -4  -4   6       4565.81       4451.86        48.17 o
  -3  -4   6        397.02        360.83        25.52 o
  -2  -4   6       8249.58       8191.09        90.87 o
  -1  -4   6       1514.11       1576.74        36.75 o
   0  -4   6       1600.44       1569.65        44.31 o
   1  -4   6      16985.03      16564.55       130.68 o
   2  -4   6       1056.59        929.43        36.53 o
   3  -4   6       1217.65       1244.86        39.06 o
   4  -4   6        834.82        809.43        35.39 o
   5  -4   6       1334.39       1272.88        38.17 o
   6  -4   6        250.27        266.64        40.01 o
   7  -4   6          3.54          9.76        34.81 o
   8  -4   6         21.15         32.18        37.90 o
   9  -4   6         69.02         80.31        37.14 o
  10  -4   6        393.47        443.73        35.75 o
  11  -4   6         10.63         26.30        36.78 o
  12  -4   6        103.25         77.87        35.21 o
  13  -4   6        165.78        181.35        40.30 o
  14  -4   6         12.44         39.16        40.82 o
  15  -4   6        388.79        314.38        42.13 o
 -14  -3   6        131.91        121.27        44.28 o
 -13  -3   6         23.24         38.28        34.86 o
 -12  -3   6        110.29        121.20        33.57 o
 -11  -3   6        100.42        103.02        28.52 o
 -10  -3   6        436.68        419.04        29.71 o
  -9  -3   6       2256.24       2263.99        47.42 o
  -8  -3   6         53.36         41.75        27.90 o
  -7  -3   6        260.33        267.75        28.35 o
  -6  -3   6        531.09        556.69        28.49 o
  -5  -3   6         14.63         22.81        27.27 o
  -4  -3   6       6449.64       6585.42        46.83 o
  -3  -3   6       2827.39       3210.34        39.29 o
  -2  -3   6       2236.46       2445.12        44.00 o
  -1  -3   6         40.12         79.21        28.05 o
   0  -3   6       2033.34       1818.71        46.48 o
   1  -3   6       2545.07       2228.25        42.41 o
   2  -3   6        202.18        151.42        34.13 o
   3  -3   6       2040.21       1772.14        42.15 o
   4  -3   6       3203.29       3040.03        52.48 o
   5  -3   6       2669.81       2729.47        53.34 o
   6  -3   6       8882.69       9106.04       134.25 o
   7  -3   6       2034.88       2203.92        53.15 o
   8  -3   6         72.75        117.21        39.27 o
   9  -3   6          4.71         30.16        37.04 o
  10  -3   6         11.24         25.60        34.03 o
  11  -3   6        253.57        268.92        35.04 o
  12  -3   6        396.90        385.57        37.54 o
  13  -3   6         21.80         33.30        39.10 o
  14  -3   6        146.23        167.09        38.02 o
  15  -3   6        108.56        108.54        44.59 o
 -14  -2   6          0.90         18.45        37.54 o
 -13  -2   6        232.24        235.66        34.38 o
 -12  -2   6          7.26         34.96        36.23 o
 -11  -2   6         32.70         30.79        36.98 o
 -10  -2   6          1.31         30.29        30.52 o
  -9  -2   6       1015.43       1034.49        31.64 o
  -8  -2   6        240.76        283.30        30.10 o
  -7  -2   6         36.26         59.56        27.27 o
  -6  -2   6        776.84        756.49        29.78 o
  -5  -2   6       1328.98       1383.88        29.59 o
  -4  -2   6       2952.60       3011.83        49.48 o
  -3  -2   6       7803.09       8031.47        53.90 o
  -2  -2   6        970.17        944.74        32.31 o
  -1  -2   6       6196.71       5917.83        80.59 o
   0  -2   6       1130.75       1076.89        36.70 o
   1  -2   6        141.75        186.06        33.07 o
   2  -2   6       2814.45       2563.96        47.56 o
   3  -2   6       4086.23       4021.02        57.84 o
   4  -2   6       5218.10       5151.35        93.58 o
   5  -2   6        179.62        164.84        44.69 o
   6  -2   6       7506.65       8059.06        78.46 o
   7  -2   6        516.59        594.03        42.40 o
   8  -2   6        390.89        430.07        40.51 o
   9  -2   6       1845.99       1660.10        42.79 o
  10  -2   6       1595.39       1635.95        43.13 o
  11  -2   6        637.67        657.78        38.29 o
  12  -2   6         52.18         81.48        36.67 o
  13  -2   6       1154.72       1217.42        42.64 o
  14  -2   6          2.42          6.45        41.66 o
  15  -2   6         57.54         56.22        42.35 o
  16  -2   6         18.79          5.10        44.96 o
 -14  -1   6        160.44        143.86        36.74 o
 -13  -1   6        280.59        272.38        36.26 o
 -12  -1   6          2.57          0.57        29.65 o
 -11  -1   6       2105.68       2065.16        52.42 o
 -10  -1   6          7.14         13.69        34.51 o
  -9  -1   6        359.66        396.97        35.84 o
  -8  -1   6         36.54         58.37        27.78 o
  -7  -1   6       1361.88       1379.14        31.84 o
  -6  -1   6        281.14        312.76        29.84 o
  -5  -1   6       2072.63       2104.28        33.84 o
  -4  -1   6       3107.36       3071.02        40.28 o
  -3  -1   6        335.76        409.77        30.37 o
  -2  -1   6      11716.30      11401.29       184.23 o
  -1  -1   6       3320.32       3561.64        87.92 o
   0  -1   6       7191.58       7279.25        99.20 o
   1  -1   6       8362.80       8092.83        68.08 o
   2  -1   6       1415.87       1272.58        45.85 o
   3  -1   6        781.18        775.30        43.43 o
   4  -1   6       8632.99       8031.52       149.59 o
   5  -1   6         33.32         45.45        45.39 o
   6  -1   6       3594.82       3414.64       120.04 o
   7  -1   6          0.36         16.33        40.10 o
   8  -1   6        689.30        688.58        41.43 o
   9  -1   6          9.17         18.26        35.55 o
  10  -1   6         57.66         73.83        37.30 o
  11  -1   6        445.48        496.27        39.14 o
  12  -1   6        394.30        470.10        38.82 o
  13  -1   6        105.80        120.51        38.16 o
  14  -1   6        256.39        288.98        40.07 o
  15  -1   6        316.24        302.05        43.58 o
  16  -1   6          0.03         -5.35        44.34 o
 -14   0   6        106.34         90.76        34.12 o
 -13   0   6         16.80          6.12        33.67 o
 -12   0   6        723.73        687.91        36.12 o
 -11   0   6        134.44        136.30        32.99 o
 -10   0   6        567.74        583.98        33.50 o
  -9   0   6       3224.61       3381.40       111.85 o
  -8   0   6       1684.64       1662.28        32.06 o
  -7   0   6          7.77         19.32        30.74 o
  -6   0   6       3400.48       3252.30        66.07 o
  -5   0   6        683.42        653.06        34.45 o
  -4   0   6        847.21        905.13        37.65 o
  -3   0   6       5619.08       5790.59        88.11 o
  -2   0   6       9441.41       9311.81        85.07 o
  -1   0   6        565.90        553.75        36.92 o
   0   0   6       5672.33       5700.01        99.51 o
   1   0   6       7805.88       7190.99       101.20 o
   2   0   6        233.80        271.69        39.45 o
   3   0   6       6560.09       5906.20        71.22 o
   4   0   6       2097.75       1943.07        55.83 o
   5   0   6        359.57        336.34        47.66 o
   6   0   6        154.98        148.41        45.36 o
   7   0   6        568.31        527.04        45.21 o
   8   0   6       2218.10       2370.67        57.83 o
   9   0   6        393.13        399.23        38.36 o
  10   0   6       2039.55       2089.82        44.05 o
  11   0   6        366.12        341.45        34.88 o
  12   0   6        174.84        190.60        36.89 o
  13   0   6       1668.47       1644.72        53.50 o
  14   0   6         64.24         37.75        39.46 o
  15   0   6          7.57          7.32        37.81 o
  16   0   6         91.08         61.57        43.79 o
 -14   1   6         33.86         13.75        34.69 o
 -13   1   6        295.40        291.75        38.45 o
 -12   1   6         13.30         27.99        32.78 o
 -11   1   6         37.38         55.03        29.98 o
 -10   1   6        175.67        221.14        30.25 o
  -9   1   6       2164.60       2069.42        54.07 o
  -8   1   6        247.15        258.93        28.77 o
  -7   1   6       1400.37       1266.90        32.43 o
  -6   1   6       2368.32       2289.95        50.98 o
  -5   1   6        591.45        603.97        30.38 o
  -4   1   6       3478.99       3545.93        57.46 o
  -3   1   6       6364.45       6373.04        81.96 o
  -2   1   6       2953.93       2988.43        48.83 o
  -1   1   6       8749.02       8472.41        93.46 o
   0   1   6      19499.27      19610.92       211.17 o
   1   1   6        533.57        620.70        37.10 o
   2   1   6        297.50        228.22        39.39 o
   3   1   6      13533.78      13314.02       210.53 o
   4   1   6          4.62          8.09        41.09 o
   5   1   6       4440.57       3999.99        62.72 o
   6   1   6        984.20        858.75        44.62 o
   7   1   6       2634.85       2868.59        51.18 o
   8   1   6          7.65         18.71        36.12 o
   9   1   6       1079.85       1146.38        40.23 o
  10   1   6        592.07        565.91        37.57 o
  11   1   6          4.59          9.28        40.64 o
  12   1   6       1398.19       1336.26        45.74 o
  13   1   6          0.88         21.68        36.48 o
  14   1   6          5.19         24.47        36.14 o
  15   1   6        739.17        764.22        43.48 o
  16   1   6         26.51         35.32        40.24 o
 -13   2   6         10.96         31.98        35.69 o
 -12   2   6        248.92        296.91        34.91 o
 -11   2   6        462.73        499.86        35.25 o
 -10   2   6          7.69         31.29        32.03 o
  -9   2   6         37.05         39.88        30.47 o
  -8   2   6        799.68        760.36        32.58 o
  -7   2   6        664.57        744.14        33.04 o
  -6   2   6          1.31         28.05        28.45 o
  -5   2   6        886.20        873.20        30.39 o
  -4   2   6       1216.92       1145.97        36.65 o
  -3   2   6         21.81         47.55        28.71 o
  -2   2   6       6528.00       7021.02        87.78 o
  -1   2   6       6175.69       6424.51        57.85 o
   0   2   6          8.47         39.08        29.10 o
   1   2   6         19.46         14.85        33.81 o
   2   2   6       2360.41       2235.30        52.70 o
   3   2   6         55.16         97.07        40.53 o
   4   2   6      16184.17      16077.48       218.14 o
   5   2   6         22.63         90.37        39.84 o
   6   2   6       9774.90      10096.13       201.74 o
   7   2   6         14.87         41.40        36.68 o
   8   2   6       3759.92       3813.85        51.81 o
   9   2   6        238.71        267.97        34.48 o
  10   2   6        685.83        668.89        36.28 o
  11   2   6        142.47        171.78        37.83 o
  12   2   6        322.12        452.07        36.01 o
  13   2   6         90.88        101.34        35.69 o
  14   2   6        483.56        503.54        43.58 o
  15   2   6         40.95         69.91        39.06 o
  16   2   6          2.89         11.11        41.79 o
 -13   3   6         18.24         38.13        39.26 o
 -12   3   6        139.06        136.76        37.44 o
 -11   3   6         25.94         22.89        34.79 o
 -10   3   6        184.97        187.78        31.51 o
  -9   3   6       1721.82       1752.62        64.56 o
  -8   3   6         31.90         70.52        29.19 o
  -7   3   6        144.82        172.78        31.02 o
  -6   3   6       3064.29       3123.36        62.81 o
  -5   3   6       2056.89       1759.00        44.93 o
  -4   3   6        136.88        128.72        28.70 o
  -3   3   6       1556.31       1558.16        43.57 o
  -2   3   6        606.37        701.22        30.83 o
  -1   3   6        146.12        175.87        32.77 o
   0   3   6       2024.62       2102.64        43.82 o
   1   3   6      18863.09      18646.18       200.77 o
   2   3   6       2936.47       3003.11        56.82 o
   3   3   6        338.95        297.60        44.24 o
   4   3   6        612.39        818.32        43.60 o
   5   3   6         33.52         53.19        39.30 o
   6   3   6        367.85        401.68        38.30 o
   7   3   6         64.74         99.67        33.52 o
   8   3   6       2335.87       2328.68        44.53 o
   9   3   6       1097.62        961.39        38.43 o
  10   3   6       2435.41       2480.82        45.39 o
  11   3   6        357.67        452.86        36.99 o
  12   3   6          3.98          1.08        37.52 o
  13   3   6        732.86        760.90        39.14 o
  14   3   6        503.40        477.13        40.37 o
  15   3   6         75.46         76.79        40.17 o
  16   3   6        160.34        168.44        43.30 o
 -13   4   6        338.17        278.94        53.03 o
 -12   4   6          7.67         20.60        38.50 o
 -11   4   6        280.24        278.93        36.60 o
 -10   4   6        191.86        201.48        34.52 o
  -9   4   6        436.07        452.55        33.98 o
  -8   4   6        225.03        253.09        30.41 o
  -7   4   6        527.39        550.28        55.87 o
  -6   4   6        564.67        507.89        30.72 o
  -5   4   6        557.88        672.33        31.27 o
  -4   4   6        668.06        622.62        37.26 o
  -3   4   6         13.36         12.60        25.19 o
  -2   4   6       6587.87       6620.51        72.21 o
  -1   4   6       8568.71       8353.14        95.12 o
   0   4   6      25703.84      26392.53       265.29 o
   1   4   6        168.60        182.17        37.64 o
   2   4   6       7367.74       7454.32       130.51 o
   3   4   6      16135.47      15814.12       560.24 o
   4   4   6        291.49        342.28        39.53 o
   5   4   6        246.05        263.92        37.46 o
   6   4   6       3934.66       3929.32        53.20 o
   7   4   6        718.42        735.76        37.76 o
   8   4   6        382.82        557.01        38.36 o
   9   4   6        936.77        849.68        40.73 o
  10   4   6         22.48         24.68        35.95 o
  11   4   6          0.80         10.23        34.14 o
  12   4   6        241.20        279.26        36.68 o
  13   4   6        114.30        123.65        35.90 o
  14   4   6         35.34         42.15        36.27 o
  15   4   6        500.34        525.36        40.67 o
  16   4   6        212.39        254.07        41.98 o
 -12   5   6        168.74        126.70        37.85 o
 -11   5   6          9.50         20.04        34.54 o
 -10   5   6        138.49        186.68        33.81 o
  -9   5   6         22.39         25.99        30.98 o
  -8   5   6       2117.15       1970.08        48.69 o
  -7   5   6        795.70        801.04        33.38 o
  -6   5   6        234.08        212.02        29.96 o
  -5   5   6       1332.40       1376.82        38.71 o
  -4   5   6        336.18        311.15        30.89 o
  -3   5   6         10.77          9.04        26.38 o
  -2   5   6       2376.47       2166.12        36.47 o
  -1   5   6        510.82        591.64        32.74 o
   0   5   6       1045.42        971.38        35.36 o
   1   5   6       1876.88       2009.15        45.92 o
   2   5   6       3115.36       3186.34        59.16 o
   3   5   6        605.82        687.54        47.36 o
   4   5   6        918.63        843.91        47.91 o
   5   5   6       8113.46       8313.87       112.20 o
   6   5   6          4.57         11.33        38.39 o
   7   5   6        355.54        322.61        38.04 o
   8   5   6       1547.57       1358.49        41.43 o
   9   5   6        139.16        122.09        34.82 o
  10   5   6        294.42        310.36        35.36 o
  11   5   6         59.24         71.56        32.14 o
  12   5   6         22.60         27.43        32.46 o
  13   5   6         88.34         88.57        33.68 o
  14   5   6        384.67        388.08        39.33 o
  15   5   6        222.05        245.59        39.33 o
  16   5   6         16.35         30.51        40.81 o
 -12   6   6          1.95          9.21        39.63 o
 -11   6   6        153.77        148.34        38.15 o
 -10   6   6        380.00        402.50        37.61 o
  -9   6   6          0.99          0.77        33.95 o
  -8   6   6       1266.79       1261.09        35.07 o
  -7   6   6         49.93         53.52        31.61 o
  -6   6   6        490.39        499.83        30.82 o
  -5   6   6        596.42        569.45        37.67 o
  -4   6   6        182.20        176.59        28.76 o
  -3   6   6        163.17        100.33        31.82 o
  -2   6   6       2124.54       2113.56        39.22 o
  -1   6   6         24.85         22.02        27.99 o
   0   6   6        666.75        691.54        34.80 o
   1   6   6       4729.68       4669.90        52.10 o
   2   6   6       3713.09       3853.79        59.62 o
   3   6   6       2585.09       2564.04       125.76 o
   4   6   6        466.42        454.01        45.24 o
   5   6   6       1042.82       1103.59        46.39 o
   6   6   6        724.81        703.50        39.51 o
   7   6   6        803.07        750.97        37.99 o
   8   6   6          9.37         21.85        36.92 o
   9   6   6          0.24         25.56        34.94 o
  10   6   6       2345.75       2541.32        46.32 o
  11   6   6        584.63        578.94        35.12 o
  12   6   6        480.88        466.63        35.62 o
  13   6   6       1192.86       1252.50        39.76 o
  14   6   6        193.58        205.08        36.98 o
  15   6   6          3.00         34.39        35.78 o
  16   6   6        310.10        305.68        40.24 o
 -11   7   6          3.00          7.70        39.92 o
 -10   7   6        582.88        613.76        37.14 o
  -9   7   6          3.88         18.90        33.28 o
  -8   7   6         40.53         35.66        33.96 o
  -7   7   6       1750.38       1803.34        47.47 o
  -6   7   6       2669.24       2776.07        60.11 o
  -5   7   6       1828.01       1846.16        43.02 o
  -4   7   6       1747.71       1657.88        35.06 o
  -3   7   6        241.65        231.94        32.10 o
  -2   7   6         16.70         14.09        32.38 o
  -1   7   6        157.92        136.07        28.91 o
   0   7   6        597.64        585.70        35.80 o
   1   7   6         81.80        121.66        33.52 o
   2   7   6        733.74        658.66        39.82 o
   3   7   6       3943.10       4222.33       122.58 o
   4   7   6        641.27        756.72        42.09 o
   5   7   6         74.86        114.41        37.94 o
   6   7   6       1914.53       2087.96        49.91 o
   7   7   6          2.90         41.62        34.59 o
   8   7   6        221.80        283.07        34.81 o
   9   7   6       2448.14       2488.77        45.24 o
  10   7   6        829.17        919.45        39.26 o
  11   7   6        184.13        265.56        34.76 o
  12   7   6        427.94        456.51        35.95 o
  13   7   6        162.81        206.63        35.45 o
  14   7   6        196.58        197.09        35.13 o
  15   7   6        354.82        313.37        40.79 o
  16   7   6        288.54        298.74        43.39 o
 -11   8   6        241.28        151.49        39.34 o
 -10   8   6          9.30          9.83        38.63 o
  -9   8   6          1.48         15.56        36.31 o
  -8   8   6        757.46        786.15        36.46 o
  -7   8   6        212.53        238.00        34.59 o
  -6   8   6        132.98        112.33        39.68 o
  -5   8   6       2268.84       2250.54        38.88 o
  -4   8   6         46.80         93.33        32.38 o
  -3   8   6       4191.04       4047.35        43.11 o
  -2   8   6        561.29        556.99        33.21 o
  -1   8   6       1081.31       1002.61        36.48 o
   0   8   6        301.34        291.66        32.00 o
   1   8   6        626.93        677.29        35.18 o
   2   8   6        335.09        345.63        36.54 o
   3   8   6       1912.13       1980.96        58.31 o
   4   8   6       3215.25       3194.21        69.61 o
   5   8   6         16.39         19.42        38.62 o
   6   8   6        489.04        508.79        39.32 o
   7   8   6       1092.05       1111.27        47.90 o
   8   8   6       1779.93       1730.46        42.17 o
   9   8   6         47.97         84.80        33.90 o
  10   8   6         43.84          4.95        33.29 o
  11   8   6          8.57          2.14        35.27 o
  12   8   6        293.13        355.55        35.48 o
  13   8   6         72.97         96.80        35.02 o
  14   8   6        578.34        588.48        37.71 o
  15   8   6        344.95        329.04        40.43 o
  16   8   6         69.10         53.84        40.66 o
 -10   9   6        226.01        161.87        40.85 o
  -9   9   6         36.09         16.66        37.72 o
  -8   9   6          0.59          6.83        33.50 o
  -7   9   6         94.67         97.41        40.72 o
  -6   9   6        159.96        158.96        33.68 o
  -5   9   6         20.87          5.58        30.57 o
  -4   9   6        370.83        345.51        33.82 o
  -3   9   6        164.27        187.72        28.77 o
  -2   9   6         13.39          8.15        31.64 o
  -1   9   6        585.23        632.67        32.51 o
   0   9   6          4.95         31.07        32.85 o
   1   9   6        621.77        609.27        33.91 o
   2   9   6       2825.80       2937.96        56.12 o
   3   9   6        198.78        210.14        34.26 o
   4   9   6        437.71        403.19        39.48 o
   5   9   6       1215.77       1212.17        43.30 o
   6   9   6          1.27         15.59        38.63 o
   7   9   6       3305.11       3245.93        49.46 o
   8   9   6        425.71        489.46        40.57 o
   9   9   6        225.40        168.28        35.88 o
  10   9   6         10.61         50.06        34.23 o
  11   9   6       1231.52       1310.44        41.52 o
  12   9   6         54.87        102.54        36.06 o
  13   9   6        528.18        545.91        38.18 o
  14   9   6         31.94         50.17        38.18 o
  15   9   6         50.81         31.85        40.38 o
  16   9   6        735.69        565.48        46.02 o
  -9  10   6         91.83        118.70        39.16 o
  -8  10   6        135.21        135.16        36.93 o
  -7  10   6        383.33        430.11        42.94 o
  -6  10   6        329.96        320.08        35.28 o
  -5  10   6          1.03          9.77        31.92 o
  -4  10   6          2.73         12.82        32.40 o
  -3  10   6        367.08        342.74        30.95 o
  -2  10   6        271.44        239.26        32.77 o
  -1  10   6        411.40        404.62        34.85 o
   0  10   6        689.38        638.95        31.20 o
   1  10   6          0.86         17.37        35.15 o
   2  10   6         96.48        110.85        32.82 o
   3  10   6        289.60        350.39        38.31 o
   4  10   6        218.71        270.70        38.15 o
   5  10   6       1151.79       1173.57        39.40 o
   6  10   6       1222.37       1216.24        42.78 o
   7  10   6          5.70         18.44        37.53 o
   8  10   6       1902.48       1832.54        40.70 o
   9  10   6         50.45        110.18        39.49 o
  10  10   6         74.75        114.36        35.34 o
  11  10   6        216.70        247.30        36.47 o
  12  10   6         17.51        -10.09        36.90 o
  13  10   6        276.60        308.46        37.95 o
  14  10   6        234.36        227.77        39.17 o
  15  10   6        145.80        167.16        40.04 o
  -8  11   6        470.21        401.31        39.04 o
  -7  11   6         16.03         20.10        45.06 o
  -6  11   6        184.74        212.41        35.90 o
  -5  11   6        792.63        847.86        33.24 o
  -4  11   6         59.39         76.48        35.53 o
  -3  11   6         48.14         58.89        32.88 o
  -2  11   6        403.96        376.78        32.41 o
  -1  11   6        492.51        498.08        35.04 o
   0  11   6        859.58        842.58        34.74 o
   1  11   6        265.74        339.45        35.72 o
   2  11   6          8.12         26.12        35.41 o
   3  11   6          4.06         16.14        36.04 o
   4  11   6        278.06        320.00        37.37 o
   5  11   6        157.04        155.90        34.05 o
   6  11   6        109.83         81.94        34.23 o
   7  11   6       1888.15       1779.21        43.51 o
   8  11   6        819.35        808.20        39.69 o
   9  11   6        327.14        356.87        38.27 o
  10  11   6        550.86        540.55        38.91 o
  11  11   6        209.56        195.87        39.33 o
  12  11   6        140.70        192.06        38.51 o
  13  11   6         21.01         38.86        39.12 o
  14  11   6         78.87         72.89        39.97 o
  15  11   6          3.64         14.15        41.55 o
  -7  12   6         34.68         31.78        38.70 o
  -6  12   6        131.35        107.26        37.59 o
  -5  12   6        123.45        171.40        38.73 o
  -4  12   6         99.75        100.29        37.52 o
  -3  12   6        522.29        566.27        32.07 o
  -2  12   6          0.25         19.08        35.14 o
  -1  12   6         57.85         75.78        34.37 o
   0  12   6        733.99        777.14        34.57 o
   1  12   6       1705.51       1617.24        38.55 o
   2  12   6       5021.09       4870.65       103.19 o
   3  12   6         61.51         69.16        35.93 o
   4  12   6        255.53        270.47        37.15 o
   5  12   6         19.44         23.39        32.24 o
   6  12   6        312.31        321.46        38.28 o
   7  12   6        553.09        635.10        40.17 o
   8  12   6        110.19        149.36        38.35 o
   9  12   6         14.67          4.72        35.28 o
  10  12   6          7.71         33.97        38.46 o
  11  12   6          3.70         27.10        38.01 o
  12  12   6          0.58         11.21        45.32 o
  13  12   6        356.11        326.04        49.23 o
  14  12   6         10.47        -23.03        42.04 o
  -6  13   6          4.20          0.40        39.83 o
  -5  13   6        104.89        108.45        36.71 o
  -4  13   6        207.89        239.54        37.05 o
  -3  13   6        192.80        217.63        37.97 o
  -2  13   6         28.61         26.67        35.27 o
  -1  13   6          3.89         22.06        35.68 o
   0  13   6         10.27         16.09        35.90 o
   1  13   6         17.84         40.06        35.74 o
   2  13   6       1649.95       1702.42        46.85 o
   3  13   6         13.97         18.48        36.46 o
   4  13   6        136.75        175.13        33.12 o
   5  13   6        352.53        383.84        38.74 o
   6  13   6        803.27        904.02        41.56 o
   7  13   6          0.64         12.12        35.87 o
   8  13   6       1278.34       1365.31        52.97 o
   9  13   6          5.18         11.59        39.95 o
  10  13   6         56.71         76.24        39.48 o
  11  13   6        197.12        197.35        40.58 o
  12  13   6        211.75        208.94        38.81 o
  13  13   6          0.89         17.38        39.26 o
  14  13   6        110.01         67.76        62.62 o
  -5  14   6        150.55        131.78        39.57 o
  -4  14   6          3.91         30.92        37.79 o
  -3  14   6         11.64          8.21        35.91 o
  -2  14   6        282.95        303.04        37.03 o
  -1  14   6          0.14         15.95        35.43 o
   0  14   6        457.47        490.75        35.07 o
   1  14   6        156.84        195.45        38.17 o
   2  14   6         32.81         18.66        37.63 o
   3  14   6        166.67        141.65        38.86 o
   4  14   6        663.12        666.46        40.73 o
   5  14   6         35.14         52.05        35.11 o
   6  14   6          9.67        -11.44        40.28 o
   7  14   6        389.26        368.32        38.12 o
   8  14   6        332.66        338.37        41.72 o
   9  14   6        190.57        183.72        41.47 o
  10  14   6          4.21         21.26        38.74 o
  11  14   6          4.18         32.89        42.84 o
  12  14   6          8.97         44.30        42.03 o
  13  14   6         51.86         61.73        41.91 o
  -4  15   6          6.92         38.76        60.50 o
  -3  15   6        303.45        270.11        43.83 o
  -2  15   6         33.71         38.44        40.75 o
  -1  15   6         22.59         29.37        40.08 o
   0  15   6         13.71         39.07        39.56 o
   1  15   6          0.08         23.80        39.69 o
   2  15   6        178.71        198.37        36.95 o
   3  15   6          2.74          8.82        34.99 o
   4  15   6        283.61        269.99        40.22 o
   5  15   6         16.58          0.61        41.56 o
   6  15   6        124.13        102.62        40.74 o
   7  15   6        259.79        297.70        40.22 o
   8  15   6         12.32         20.38        42.55 o
   9  15   6         90.15        110.80        40.17 o
  10  15   6          1.56         10.54        44.26 o
  11  15   6          1.16         21.85        37.93 o
  12  15   6         83.71         21.85       116.35 o
  -2  16   6          0.44         34.35        37.47 o
  -1  16   6        127.52        118.93        43.06 o
   0  16   6          1.45        -14.92        38.79 o
   1  16   6          5.64         28.72        46.27 o
   2  16   6        601.55        586.98        44.66 o
   3  16   6          2.40         -2.92        41.13 o
   4  16   6         26.06         49.57        39.40 o
   5  16   6         11.42         40.27        38.25 o
   6  16   6          1.35         21.14        43.40 o
   7  16   6          5.08         -1.45        41.00 o
   8  16   6        375.68        338.74        46.20 o
   9  16   6         25.41          9.67        42.48 o
  10  16   6         87.12         83.91        40.88 o
   1  17   6        109.02        100.97        45.47 o
   2  17   6          2.72          2.42        37.74 o
   3  17   6          4.31         19.15        43.43 o
   4  17   6        180.71        170.99        45.63 o
   5  17   6         24.84         47.77        45.08 o
   6  17   6          2.68          7.69        42.39 o
   7  17   6          7.84          6.02        43.09 o
   8  17   6         59.75         65.05        95.41 o
  -6 -16   7          6.14         31.62        78.37 o
  -5 -16   7        177.92        121.79        35.76 o
  -4 -16   7         61.10         23.24        39.29 o
  -3 -16   7        169.38        139.98        39.67 o
  -2 -16   7        163.30        135.12        39.74 o
  -1 -16   7         21.21         21.68        38.96 o
   0 -16   7         30.17          7.27        39.35 o
   1 -16   7        160.14        122.60        46.93 o
   2 -16   7          4.10         13.09        40.42 o
  -8 -15   7        175.76        154.20        38.32 o
  -7 -15   7         78.33         93.97        36.76 o
  -6 -15   7         10.06          4.49        37.24 o
  -5 -15   7         30.19         18.61        37.33 o
  -4 -15   7        214.37        187.74        37.39 o
  -3 -15   7        128.87        144.91        33.16 o
  -2 -15   7          9.36         68.31        34.75 o
  -1 -15   7        301.32        312.24        35.96 o
   0 -15   7        582.64        605.76        40.19 o
   1 -15   7          0.17         21.23        45.57 o
   2 -15   7         29.00         44.69        35.28 o
   3 -15   7         63.24         87.06        40.16 o
   4 -15   7          0.39         24.89        41.69 o
   5 -15   7          5.39         17.22        60.60 o
  -9 -14   7         60.90         71.01        36.36 o
  -8 -14   7        420.49        299.60        38.88 o
  -7 -14   7         51.21        105.04        37.17 o
  -6 -14   7         36.84         56.11        36.42 o
  -5 -14   7        206.31        179.23        34.22 o
  -4 -14   7          1.59        -11.02        34.43 o
  -3 -14   7          0.12         22.77        34.74 o
  -2 -14   7       1132.30       1173.19        38.87 o
  -1 -14   7        326.80        394.46        36.13 o
   0 -14   7         39.52         48.46        41.86 o
   1 -14   7        115.41        145.28        31.83 o
   2 -14   7        242.65        277.11        37.38 o
   3 -14   7          0.87          3.97        35.93 o
   4 -14   7         82.25         76.09        36.34 o
   5 -14   7        186.40        151.69        37.93 o
   6 -14   7         27.89         29.83        43.57 o
 -10 -13   7         18.56         28.95        36.28 o
  -9 -13   7        199.00        157.20        37.32 o
  -8 -13   7        118.83        138.59        34.95 o
  -7 -13   7          3.80         -8.08        35.58 o
  -6 -13   7        328.01        367.23        33.96 o
  -5 -13   7        113.46        116.45        34.56 o
  -4 -13   7          6.45          8.46        31.44 o
  -3 -13   7        127.60        146.52        33.37 o
  -2 -13   7        147.31        132.20        29.95 o
  -1 -13   7        630.31        593.91        35.85 o
   0 -13   7        130.29        172.29        38.48 o
   1 -13   7         85.35         88.76        34.81 o
   2 -13   7         41.57         56.69        34.75 o
   3 -13   7        153.51        149.85        33.46 o
   4 -13   7        286.82        278.50        38.70 o
   5 -13   7         40.12         35.26        38.57 o
   6 -13   7         49.26         77.51        37.59 o
   7 -13   7        160.12        156.60        39.89 o
   8 -13   7        107.05         99.83        41.60 o
 -11 -12   7         99.08        107.88        36.08 o
 -10 -12   7        148.71        131.40        35.04 o
  -9 -12   7         17.42        -19.20        33.64 o
  -8 -12   7        171.36        155.93        34.93 o
  -7 -12   7          8.79         43.47        27.31 o
  -6 -12   7        387.63        437.77        30.55 o
  -5 -12   7         58.45         80.52        27.75 o
  -4 -12   7         41.67         77.23        28.26 o
  -3 -12   7        502.48        541.92        33.79 o
  -2 -12   7        398.69        382.22        33.51 o
  -1 -12   7       1078.19       1049.64        36.40 o
   0 -12   7       1174.50       1191.53        63.62 o
   1 -12   7        478.80        453.46        34.13 o
   2 -12   7        392.60        385.33        34.50 o
   3 -12   7        241.74        302.63        32.50 o
   4 -12   7        533.50        551.85        36.78 o
   5 -12   7        128.17        137.77        37.31 o
   6 -12   7         87.59        119.23        38.04 o
   7 -12   7          0.77         27.80        38.29 o
   8 -12   7        146.28        141.66        40.81 o
   9 -12   7        258.15        240.72        49.56 o
 -12 -11   7         80.90        107.93        45.65 o
 -11 -11   7        447.23        358.47        44.89 o
 -10 -11   7        226.80        205.17        36.21 o
  -9 -11   7         54.55         69.42        34.47 o
  -8 -11   7         41.35         46.67        33.01 o
  -7 -11   7          8.90         28.86        29.30 o
  -6 -11   7          0.80        -30.08        30.22 o
  -5 -11   7         46.91         57.46        31.64 o
  -4 -11   7         56.88         71.51        31.93 o
  -3 -11   7        177.70        202.92        28.63 o
  -2 -11   7        639.37        626.99        33.11 o
  -1 -11   7          1.19         18.05        31.39 o
   0 -11   7        605.04        602.65        39.42 o
   1 -11   7        662.62        682.21        32.29 o
   2 -11   7        591.67        641.18        33.02 o
   3 -11   7        827.71        812.97        36.60 o
   4 -11   7        155.53        177.58        34.41 o
   5 -11   7        481.34        444.43        33.86 o
   6 -11   7         25.95         31.71        36.97 o
   7 -11   7         37.35         60.44        37.38 o
   8 -11   7         97.82        104.27        40.06 o
   9 -11   7        137.20        106.95        42.99 o
  10 -11   7         45.96         47.00        44.07 o
 -12 -10   7        200.97        174.40        32.99 o
 -11 -10   7        159.19        173.60        41.75 o
 -10 -10   7          1.08         25.43        39.86 o
  -9 -10   7         74.30         90.96        31.28 o
  -8 -10   7         48.30         39.56        32.25 o
  -7 -10   7          4.05         36.05        31.32 o
  -6 -10   7        677.98        679.79        30.93 o
  -5 -10   7        212.09        253.30        32.20 o
  -4 -10   7        746.88        771.02        31.96 o
  -3 -10   7        140.04        160.33        31.18 o
  -2 -10   7        164.78        198.75        30.98 o
  -1 -10   7       1107.99       1123.36        33.75 o
   0 -10   7         69.27        101.39        29.96 o
   1 -10   7        717.28        727.38        32.33 o
   2 -10   7        365.70        342.22        31.34 o
   3 -10   7         48.15         61.81        28.56 o
   4 -10   7       2848.98       2790.12        46.87 o
   5 -10   7         29.50          3.10        31.56 o
   6 -10   7        152.49        138.33        36.04 o
   7 -10   7        882.01        876.62        39.47 o
   8 -10   7          5.30         -1.35        35.79 o
   9 -10   7         15.23         -5.12        45.00 o
  10 -10   7        130.94        123.31        39.37 o
  11 -10   7         40.89         66.50        43.96 o
 -13  -9   7         95.01        105.92        37.25 o
 -12  -9   7          0.05          7.71        36.66 o
 -11  -9   7         87.63        106.61        35.68 o
 -10  -9   7        421.48        507.88        33.18 o
  -9  -9   7         37.27         11.45        37.97 o
  -8  -9   7        670.13        706.69        36.89 o
  -7  -9   7         70.28         79.60        30.68 o
  -6  -9   7       1285.64       1325.81        32.74 o
  -5  -9   7          7.15         27.84        27.00 o
  -4  -9   7       2037.24       2025.00        34.69 o
  -3  -9   7       1548.41       1596.81        35.62 o
  -2  -9   7       2683.23       2627.14        60.36 o
  -1  -9   7        357.88        339.28        30.60 o
   0  -9   7        857.39        865.82        33.06 o
   1  -9   7         40.24         48.80        29.92 o
   2  -9   7       1427.75       1434.60        36.60 o
   3  -9   7        709.57        649.19        32.16 o
   4  -9   7          1.57         21.39        32.22 o
   5  -9   7         11.41         33.80        31.70 o
   6  -9   7         54.80         46.43        31.38 o
   7  -9   7        136.20        110.53        33.26 o
   8  -9   7        456.53        454.59        36.78 o
   9  -9   7        237.86        282.20        37.73 o
  10  -9   7         81.78         86.57        40.65 o
  11  -9   7          1.98        -10.19        42.43 o
  12  -9   7        143.44        121.24        41.81 o
 -13  -8   7         18.31         44.78        35.97 o
 -12  -8   7         28.78         42.25        33.76 o
 -11  -8   7        114.38        164.22        32.80 o
 -10  -8   7        972.98        884.83        33.26 o
  -9  -8   7         77.97         80.51        30.03 o
  -8  -8   7       1292.45       1266.03        37.33 o
  -7  -8   7         52.41         91.48        35.06 o
  -6  -8   7          0.51         15.18        28.91 o
  -5  -8   7       1004.83       1007.54        31.15 o
  -4  -8   7       1558.80       1553.39        32.40 o
  -3  -8   7       5028.02       4969.65        50.08 o
  -2  -8   7       1010.49        949.37        30.69 o
  -1  -8   7       1030.91       1011.15        32.37 o
   0  -8   7        142.08        174.25        30.33 o
   1  -8   7       2195.98       2232.73        36.77 o
   2  -8   7       1305.25       1248.08        34.46 o
   3  -8   7          0.01         28.28        32.08 o
   4  -8   7        947.52       1082.12        36.08 o
   5  -8   7       1461.29       1437.50        39.32 o
   6  -8   7        174.84        123.10        32.25 o
   7  -8   7        548.70        498.27        34.62 o
   8  -8   7        170.83        184.17        41.56 o
   9  -8   7        112.42        163.53        35.51 o
  10  -8   7        146.94        152.03        36.27 o
  11  -8   7         93.51        110.85        42.29 o
  12  -8   7        179.82        181.20        44.17 o
  13  -8   7         31.58         29.34        47.05 o
 -13  -7   7         40.55         68.70        34.26 o
 -12  -7   7        217.69        215.94        35.87 o
 -11  -7   7        159.24        126.46        31.50 o
 -10  -7   7          7.63         38.48        28.86 o
  -9  -7   7        137.40        124.84        30.95 o
  -8  -7   7         28.39         42.09        27.67 o
  -7  -7   7        329.21        356.91        27.88 o
  -6  -7   7        715.56        728.44        34.59 o
  -5  -7   7        867.03        906.14        32.18 o
  -4  -7   7       1435.15       1469.82        33.21 o
  -3  -7   7       2779.72       2850.39        37.88 o
  -2  -7   7       2244.85       2159.29        36.45 o
  -1  -7   7       1481.57       1475.35        33.07 o
   0  -7   7         10.47         17.87        29.95 o
   1  -7   7        962.32        908.29        31.50 o
   2  -7   7        615.60        598.33        33.71 o
   3  -7   7        951.50        983.59        32.86 o
   4  -7   7       2808.65       2685.41        57.69 o
   5  -7   7         19.72         59.11        33.29 o
   6  -7   7          1.06         19.33        34.31 o
   7  -7   7        356.00        355.70        36.38 o
   8  -7   7        478.46        479.83        37.93 o
   9  -7   7        671.59        746.34        37.38 o
  10  -7   7        639.62        726.98        41.29 o
  11  -7   7          0.94         -2.82        37.00 o
  12  -7   7         29.65         38.25        41.89 o
  13  -7   7        471.77        377.27        46.92 o
 -13  -6   7        630.83        530.10        34.03 o
 -12  -6   7          0.03         54.78        34.96 o
 -11  -6   7        248.58        316.70        32.07 o
 -10  -6   7        767.07        797.78        33.60 o
  -9  -6   7         14.12         20.84        29.68 o
  -8  -6   7        874.12        909.83        32.43 o
  -7  -6   7       1062.86       1080.77        28.72 o
  -6  -6   7          1.57         -2.94        25.76 o
  -5  -6   7        315.06        366.57        27.32 o
  -4  -6   7       2902.41       2978.98        38.15 o
  -3  -6   7          0.43          6.87        27.69 o
  -2  -6   7       1435.50       1445.60        36.80 o
  -1  -6   7       1527.30       1471.25        36.23 o
   0  -6   7        187.09        204.79        35.16 o
   1  -6   7       1239.00       1453.68        32.19 o
   2  -6   7       2356.53       2188.83        38.60 o
   3  -6   7       2619.60       2589.00        55.72 o
   4  -6   7        560.41        558.29        35.66 o
   5  -6   7        131.70        144.77        34.98 o
   6  -6   7         57.91         45.17        35.26 o
   7  -6   7         49.22         14.34        35.91 o
   8  -6   7         20.40         51.98        34.89 o
   9  -6   7        265.29        269.52        35.44 o
  10  -6   7        151.34        200.34        39.31 o
  11  -6   7        315.27        349.03        40.57 o
  12  -6   7          7.05          4.48        41.10 o
  13  -6   7         27.73         32.95        39.39 o
  14  -6   7         52.48         46.25        42.91 o
 -14  -5   7        146.39        105.50        37.01 o
 -13  -5   7        144.24        132.59        34.81 o
 -12  -5   7        736.16        757.97        34.76 o
 -11  -5   7        293.13        309.95        33.38 o
 -10  -5   7        130.62        129.60        31.66 o
  -9  -5   7       1614.76       1718.65        31.21 o
  -8  -5   7          1.31         29.85        29.44 o
  -7  -5   7        860.62        806.79        30.17 o
  -6  -5   7        230.86        217.82        29.20 o
  -5  -5   7        625.93        617.75        31.09 o
  -4  -5   7        338.59        410.09        30.10 o
  -3  -5   7        356.22        384.92        27.72 o
  -2  -5   7       4521.89       4317.99        46.72 o
  -1  -5   7         71.32        107.94        28.38 o
   0  -5   7        651.42        680.22        38.96 o
   1  -5   7       2571.73       2583.04        39.29 o
   2  -5   7       1979.18       1896.80        36.71 o
   3  -5   7       1764.68       1726.39        37.11 o
   4  -5   7       3464.34       3321.99        46.54 o
   5  -5   7       1702.09       1702.89        41.56 o
   6  -5   7         51.86         36.25        36.48 o
   7  -5   7         74.85         33.67        37.72 o
   8  -5   7        474.15        391.32        34.92 o
   9  -5   7        945.61       1033.93        42.80 o
  10  -5   7         82.03         80.60        38.03 o
  11  -5   7        144.17        161.91        37.71 o
  12  -5   7          1.65         14.59        40.74 o
  13  -5   7        164.06        132.82        43.29 o
  14  -5   7          2.28          0.73        46.12 o
 -14  -4   7         39.62         27.56        44.87 o
 -13  -4   7        543.62        519.98        32.74 o
 -12  -4   7         35.08         44.03        30.84 o
 -11  -4   7         16.82         36.35        30.69 o
 -10  -4   7       1182.93       1233.23        33.05 o
  -9  -4   7        307.88        288.90        27.51 o
  -8  -4   7       1012.68       1002.17        30.21 o
  -7  -4   7        902.74        896.76        32.15 o
  -6  -4   7       2259.25       2140.51        41.96 o
  -5  -4   7       2913.24       2962.87        36.59 o
  -4  -4   7       1275.49       1168.83        29.44 o
  -3  -4   7       5758.77       5638.97        53.05 o
  -2  -4   7        325.21        388.74        29.59 o
  -1  -4   7          4.77          3.40        28.86 o
   0  -4   7       2942.41       2894.80        48.77 o
   1  -4   7       1250.24       1122.92        35.06 o
   2  -4   7         46.56         70.99        28.77 o
   3  -4   7       1244.53       1032.61        37.62 o
   4  -4   7       1228.35       1220.77        38.06 o
   5  -4   7        127.41        125.69        36.63 o
   6  -4   7          5.17         13.43        34.45 o
   7  -4   7       3975.79       4052.72        56.28 o
   8  -4   7        462.87        491.80        40.01 o
   9  -4   7       3464.10       3569.48        52.29 o
  10  -4   7       1072.75       1142.15        43.11 o
  11  -4   7          0.65         -3.34        36.38 o
  12  -4   7         90.37        131.36        40.73 o
  13  -4   7        193.55        195.60        43.87 o
  14  -4   7         27.21         52.02        37.27 o
  15  -4   7         25.18         69.94        47.36 o
 -14  -3   7        122.27         94.46        39.08 o
 -13  -3   7         82.55         95.73        41.02 o
 -12  -3   7          7.89         29.71        33.90 o
 -11  -3   7        836.39        849.96        33.23 o
 -10  -3   7        698.78        754.11        33.08 o
  -9  -3   7       1389.11       1451.27        32.79 o
  -8  -3   7          7.72         10.12        28.47 o
  -7  -3   7       1261.62       1327.16        35.56 o
  -6  -3   7        157.14        142.42        27.89 o
  -5  -3   7         98.34        109.34        26.55 o
  -4  -3   7       1513.14       1371.91        29.63 o
  -3  -3   7          1.80         -0.96        26.10 o
  -2  -3   7         26.92         42.46        30.89 o
  -1  -3   7      11655.99      10966.73       147.73 o
   0  -3   7        768.63        669.67        32.43 o
   1  -3   7       3230.14       3146.61        45.09 o
   2  -3   7      11679.82      10917.34        71.11 o
   3  -3   7       1206.44       1219.38        38.37 o
   4  -3   7        531.56        437.67        39.84 o
   5  -3   7        123.44        132.65        38.75 o
   6  -3   7        317.36        375.56        43.91 o
   7  -3   7        945.92        991.54        47.06 o
   8  -3   7       2292.43       2516.84        53.73 o
   9  -3   7        386.31        439.64        41.88 o
  10  -3   7        502.23        565.69        41.55 o
  11  -3   7        332.39        366.25        40.82 o
  12  -3   7        201.92        243.06        37.12 o
  13  -3   7          0.27         27.92        38.08 o
  14  -3   7        141.44        172.74        43.25 o
  15  -3   7         21.21         12.86        45.58 o
 -14  -2   7        138.26        129.98        37.75 o
 -13  -2   7         57.98         54.53        36.42 o
 -12  -2   7         92.09         96.42        34.89 o
 -11  -2   7       1630.25       1684.75        38.79 o
 -10  -2   7         73.80         82.42        33.66 o
  -9  -2   7       3069.26       3181.18        38.56 o
  -8  -2   7        377.08        357.23        30.93 o
  -7  -2   7        225.84        295.42        28.48 o
  -6  -2   7        809.60        814.21        29.12 o
  -5  -2   7       1618.53       1450.19        31.87 o
  -4  -2   7       1308.89       1420.84        30.19 o
  -3  -2   7       5561.72       5498.27        50.61 o
  -2  -2   7        739.64       1053.26        30.78 o
  -1  -2   7       2184.65       2269.25        39.08 o
   0  -2   7          2.61         52.15        29.96 o
   1  -2   7       4524.60       4459.09        51.38 o
   2  -2   7         11.87         14.58        33.68 o
   3  -2   7       2721.11       2851.92        54.55 o
   4  -2   7        917.83        798.18        46.87 o
   5  -2   7       1235.64       1213.22        50.10 o
   6  -2   7       1555.24       1561.74        52.45 o
   7  -2   7        142.50        139.21        46.18 o
   8  -2   7       3146.94       3195.49       113.22 o
   9  -2   7          8.83         31.90        43.25 o
  10  -2   7        430.30        421.86        40.62 o
  11  -2   7        690.80        721.37        39.36 o
  12  -2   7          0.50         14.01        38.89 o
  13  -2   7        125.97        152.48        37.98 o
  14  -2   7         89.44         67.20        41.50 o
  15  -2   7          1.39         18.81        44.06 o
  16  -2   7        117.25         71.73       118.57 o
 -14  -1   7         16.17         18.27        45.35 o
 -13  -1   7        673.44        666.63        43.37 o
 -12  -1   7        122.04        112.82        34.92 o
 -11  -1   7        226.78        208.75        34.54 o
 -10  -1   7        220.05        196.15        29.72 o
  -9  -1   7       1173.86       1176.70        39.04 o
  -8  -1   7         87.93        123.12        31.79 o
  -7  -1   7       1679.29       1630.18        30.46 o
  -6  -1   7          1.40          1.49        28.85 o
  -5  -1   7         78.45         78.83        26.92 o
  -4  -1   7          3.80          4.38        27.49 o
  -3  -1   7       2701.57       2537.54        38.58 o
  -2  -1   7         65.02        110.92        29.71 o
  -1  -1   7        153.14        196.86        30.64 o
   0  -1   7       5851.90       5833.74        80.44 o
   1  -1   7        115.33         82.56        45.57 o
   2  -1   7       1879.38       1750.03        43.11 o
   3  -1   7       5771.86       5576.15       117.29 o
   4  -1   7        445.82        484.21        46.34 o
   5  -1   7       1117.49       1073.53        52.39 o
   6  -1   7       4357.09       4670.12        67.18 o
   7  -1   7        330.45        387.55        51.06 o
   8  -1   7          8.00          9.13        46.67 o
   9  -1   7        754.46        739.51        42.10 o
  10  -1   7        553.50        564.16        41.77 o
  11  -1   7         39.85         16.21        37.64 o
  12  -1   7        208.75        218.06        38.83 o
  13  -1   7        134.79        142.81        39.40 o
  14  -1   7        174.86        195.89        41.46 o
  15  -1   7         32.70         36.82        42.88 o
  16  -1   7        257.71        219.12        45.65 o
 -13   0   7         14.03         36.44        35.88 o
 -12   0   7        137.98        140.03        32.23 o
 -11   0   7         28.54         57.24        33.73 o
 -10   0   7       1080.27       1125.00        43.01 o
  -9   0   7         71.70        100.22        29.34 o
  -8   0   7        111.03        128.68        28.88 o
  -7   0   7       4431.20       4297.03        69.15 o
  -6   0   7         45.75         73.54        29.51 o
  -5   0   7        535.93        583.54        33.27 o
  -4   0   7       1961.15       1840.36        41.53 o
  -3   0   7         13.24         27.56        30.77 o
  -2   0   7         70.84         64.08        26.31 o
  -1   0   7       5050.85       5329.87        50.95 o
   0   0   7        504.04        511.19        31.72 o
   1   0   7        226.17        323.58        33.14 o
   2   0   7       3429.23       3294.56        51.84 o
   3   0   7        490.97        474.02        37.17 o
   4   0   7        876.60        910.60        47.10 o
   5   0   7        462.99        503.45        46.83 o
   6   0   7         38.05         64.25        47.92 o
   7   0   7        103.13        108.76        45.42 o
   8   0   7       2591.75       2630.59        69.94 o
   9   0   7        147.83        166.00        38.83 o
  10   0   7        237.29        255.11        40.62 o
  11   0   7       4317.47       4267.75       108.03 o
  12   0   7          3.98          1.75        37.30 o
  13   0   7         84.29        112.47        39.04 o
  14   0   7       1070.45       1093.34        43.05 o
  15   0   7          0.16          9.99        38.78 o
  16   0   7          0.11         -8.59        45.64 o
 -13   1   7         16.83         38.25        36.04 o
 -12   1   7          9.20         -8.86        34.66 o
 -11   1   7        176.52        152.99        34.92 o
 -10   1   7          4.21         18.94        33.03 o
  -9   1   7        565.70        651.34        31.37 o
  -8   1   7        334.22        303.59        29.65 o
  -7   1   7         10.63          4.71        29.80 o
  -6   1   7         52.95         76.78        27.24 o
  -5   1   7       1313.80       1313.59        33.69 o
  -4   1   7        476.98        503.41        28.13 o
  -3   1   7       7139.87       6920.89        50.37 o
  -2   1   7       1922.66       1952.75        39.48 o
  -1   1   7       3457.20       3395.59        62.41 o
   0   1   7       4160.10       4270.54        54.62 o
   1   1   7       6751.40       6458.48       104.37 o
   2   1   7        595.66        656.02        45.46 o
   3   1   7       7136.96       7393.84       121.70 o
   4   1   7       1604.09       1810.46        48.50 o
   5   1   7       1325.01       1372.23        50.13 o
   6   1   7         78.46         60.86        38.80 o
   7   1   7          4.38         14.16        43.77 o
   8   1   7          4.32         25.30        37.92 o
   9   1   7        151.99        162.74        36.45 o
  10   1   7         14.28          0.80        37.61 o
  11   1   7        528.18        495.23        42.16 o
  12   1   7         99.73        121.08        40.56 o
  13   1   7         38.11         60.19        38.54 o
  14   1   7        650.26        736.35        38.89 o
  15   1   7          9.23         30.39        40.94 o
  16   1   7        275.35        231.97        44.74 o
 -13   2   7         47.63         24.95        37.66 o
 -12   2   7        208.69        201.00        37.63 o
 -11   2   7         99.46        117.69        35.21 o
 -10   2   7        447.47        458.31        32.75 o
  -9   2   7        255.21        261.13        28.77 o
  -8   2   7         13.73         27.06        30.71 o
  -7   2   7        560.33        548.36        31.67 o
  -6   2   7       1218.71       1215.78        34.61 o
  -5   2   7        404.97        430.22        31.15 o
  -4   2   7        108.36         85.37        26.72 o
  -3   2   7       2877.82       2663.97        40.61 o
  -2   2   7       5170.25       5099.21        77.53 o
  -1   2   7         78.28        127.87        36.12 o
   0   2   7         65.21         90.53        32.30 o
   1   2   7       3238.31       3347.34        50.40 o
   2   2   7       1041.22       1149.75        42.18 o
   3   2   7        153.26         51.10        37.67 o
   4   2   7       5189.25       5291.45        84.26 o
   5   2   7       4433.60       4398.57        61.15 o
   6   2   7       1121.46       1115.19        44.52 o
   7   2   7       1416.05       1521.50        45.56 o
   8   2   7         41.15         51.19        36.10 o
   9   2   7        826.36        809.72        41.57 o
  10   2   7         23.51         41.93        34.90 o
  11   2   7         22.85         16.88        35.02 o
  12   2   7          3.23         18.58        36.60 o
  13   2   7        173.26        191.37        42.15 o
  14   2   7          3.43         24.01        42.16 o
  15   2   7          1.36          6.22        40.95 o
  16   2   7        230.83        214.50        44.08 o
 -13   3   7         20.39         10.00        40.43 o
 -12   3   7         49.85         44.12        37.80 o
 -11   3   7        174.88        196.48        35.80 o
 -10   3   7         20.70         44.96        34.38 o
  -9   3   7        152.38        151.27        32.54 o
  -8   3   7        202.81        248.88        30.55 o
  -7   3   7        522.03        591.99        30.44 o
  -6   3   7        293.59        263.23        31.05 o
  -5   3   7        978.51        903.73        32.80 o
  -4   3   7        188.08        301.34        28.55 o
  -3   3   7        339.52        342.09        30.20 o
  -2   3   7          2.86         31.34        33.84 o
  -1   3   7       8878.51       8898.04        96.30 o
   0   3   7        329.83        325.78        32.43 o
   1   3   7       2315.65       2199.93        56.87 o
   2   3   7        399.43        281.03        37.36 o
   3   3   7       3825.39       4244.43        91.36 o
   4   3   7       2260.50       1978.57        51.21 o
   5   3   7       7027.99       7469.52       113.81 o
   6   3   7        219.12        172.87        35.54 o
   7   3   7        332.05        307.70        38.27 o
   8   3   7       1195.02       1053.82        40.79 o
   9   3   7        246.82        273.90        37.38 o
  10   3   7          0.82         25.96        36.93 o
  11   3   7       1932.56       1957.25        42.39 o
  12   3   7        488.52        508.69        38.64 o
  13   3   7         79.22         82.84        37.16 o
  14   3   7        209.14        229.84        38.23 o
  15   3   7        197.49        268.63        46.07 o
  16   3   7          8.83         -3.27        46.95 o
 -12   4   7        199.06        220.95        37.41 o
 -11   4   7        350.94        369.05        35.51 o
 -10   4   7        268.44        305.32        33.22 o
  -9   4   7        339.77        398.50        34.06 o
  -8   4   7         52.31         62.36        31.50 o
  -7   4   7          3.41         33.02        29.10 o
  -6   4   7       2780.42       2661.79        39.08 o
  -5   4   7        132.47        138.74        29.54 o
  -4   4   7         41.38         27.05        29.67 o
  -3   4   7         28.84         47.79        36.65 o
  -2   4   7         52.11         22.20        25.29 o
  -1   4   7          1.67          6.86        27.98 o
   0   4   7        290.56        250.11        33.35 o
   1   4   7       2067.01       2081.47        46.58 o
   2   4   7       1202.19       1368.39        52.57 o
   3   4   7       3700.90       3547.40        89.02 o
   4   4   7        419.19        472.46        41.34 o
   5   4   7          1.32         15.31        37.68 o
   6   4   7        189.27        197.17        37.77 o
   7   4   7       8339.03       8632.79       162.95 o
   8   4   7        710.46        655.22        39.62 o
   9   4   7      10064.29       9534.09       130.26 o
  10   4   7          2.89         24.72        36.40 o
  11   4   7       2091.27       2053.12        41.73 o
  12   4   7         16.58         53.56        35.52 o
  13   4   7        118.27        138.92        35.82 o
  14   4   7        130.16        160.46        38.25 o
  15   4   7         29.89         50.33        38.75 o
  16   4   7        111.63         82.24        43.60 o
 -12   5   7        191.44        148.50        38.82 o
 -11   5   7        210.43        243.69        36.68 o
 -10   5   7        620.89        629.88        37.71 o
  -9   5   7         21.02         39.90        30.60 o
  -8   5   7        721.76        776.20        33.15 o
  -7   5   7        868.61        936.90        30.94 o
  -6   5   7       1094.60       1198.31        34.43 o
  -5   5   7        271.61        244.84        31.03 o
  -4   5   7         10.99         10.87        32.62 o
  -3   5   7        214.33        228.65        29.50 o
  -2   5   7        671.09        761.36        31.14 o
  -1   5   7         18.21         10.65        28.11 o
   0   5   7       1258.66       1379.38        36.49 o
   1   5   7        399.75        441.42        38.42 o
   2   5   7         66.46         68.64        42.93 o
   3   5   7         42.91         40.80        42.31 o
   4   5   7       1682.76       1621.91        55.21 o
   5   5   7       8540.17       9166.84       167.37 o
   6   5   7       3193.03       3267.20        55.71 o
   7   5   7       1002.08       1043.62        42.09 o
   8   5   7        578.63        539.30        39.31 o
   9   5   7       7118.80       6921.15        91.18 o
  10   5   7        616.29        509.97        38.40 o
  11   5   7        607.50        544.33        36.12 o
  12   5   7        711.16        694.82        38.36 o
  13   5   7        306.25        359.58        37.83 o
  14   5   7         99.55        104.62        40.75 o
  15   5   7        267.83        301.84        39.58 o
  16   5   7         12.79         -1.89        41.33 o
 -11   6   7        435.04        442.76        40.43 o
 -10   6   7        100.42        112.08        34.91 o
  -9   6   7        272.43        234.69        35.65 o
  -8   6   7        154.76        143.77        32.02 o
  -7   6   7       1453.72       1411.23        36.84 o
  -6   6   7        397.04        370.41        32.03 o
  -5   6   7        727.52        814.69        40.11 o
  -4   6   7        501.41        446.01        30.19 o
  -3   6   7        900.85        879.49        35.16 o
  -2   6   7        584.79        514.73        31.96 o
  -1   6   7       1879.32       1953.12        38.85 o
   0   6   7       3128.73       3401.98        43.90 o
   1   6   7       1158.25       1207.44        40.42 o
   2   6   7         85.69         96.24        35.95 o
   3   6   7       1054.25       1135.28        47.72 o
   4   6   7        652.80        583.48        46.12 o
   5   6   7       1708.68       1818.97        55.29 o
   6   6   7        127.02        157.35        38.31 o
   7   6   7        475.79        423.78        39.14 o
   8   6   7         15.76         25.30        36.09 o
   9   6   7        203.64        244.97        35.90 o
  10   6   7        497.30        576.61        39.22 o
  11   6   7       2558.26       2427.78        44.03 o
  12   6   7         22.09         39.23        35.93 o
  13   6   7         21.37         16.54        33.62 o
  14   6   7        105.91        130.01        37.40 o
  15   6   7         10.45         24.60        42.36 o
  16   6   7        149.70        119.03        42.31 o
 -11   7   7          0.89         13.78        39.99 o
 -10   7   7          1.12         28.05        35.69 o
  -9   7   7         88.15         65.31        35.81 o
  -8   7   7        125.75        127.86        34.32 o
  -7   7   7         11.33         27.30        33.01 o
  -6   7   7        356.06        356.11        31.95 o
  -5   7   7          2.56         11.21        31.20 o
  -4   7   7          5.90         -2.57        29.49 o
  -3   7   7       1113.24       1045.61        31.76 o
  -2   7   7         43.36         33.40        32.55 o
  -1   7   7        270.81        299.85        33.96 o
   0   7   7       3044.29       2981.32        44.33 o
   1   7   7       1197.14       1155.64        34.99 o
   2   7   7        522.40        515.13        42.18 o
   3   7   7        864.17        803.23        40.87 o
   4   7   7        862.10        835.86        46.35 o
   5   7   7         93.56        124.94        43.51 o
   6   7   7       1307.72       1310.75        47.26 o
   7   7   7          1.18         23.95        35.64 o
   8   7   7         44.74         48.71        34.81 o
   9   7   7        728.46        884.90        40.91 o
  10   7   7       1244.28       1200.90        40.94 o
  11   7   7       1542.80       1535.67        41.45 o
  12   7   7        269.65        255.48        35.56 o
  13   7   7        252.18        284.93        35.82 o
  14   7   7          0.27         24.22        37.46 o
  15   7   7          6.43         20.54        39.41 o
  16   7   7         52.44         54.10        43.59 o
 -10   8   7        126.85         83.66        37.04 o
  -9   8   7         31.54         42.24        34.84 o
  -8   8   7         48.45         29.11        35.35 o
  -7   8   7         87.96        104.51        31.51 o
  -6   8   7       1021.17        989.92        41.15 o
  -5   8   7         18.03         -8.03        32.41 o
  -4   8   7       1377.92       1421.92        35.96 o
  -3   8   7        415.88        438.98        30.80 o
  -2   8   7        181.22        209.97        31.33 o
  -1   8   7        159.60        146.12        32.29 o
   0   8   7       1830.76       1744.46        38.31 o
   1   8   7        142.30        154.92        35.19 o
   2   8   7       1788.77       1900.07        48.27 o
   3   8   7          3.98         -7.11        38.61 o
   4   8   7        100.29         63.17        44.04 o
   5   8   7       1052.08       1227.33        71.73 o
   6   8   7       6189.64       6390.20        91.70 o
   7   8   7          0.73         -6.66        40.58 o
   8   8   7        589.77        624.72        39.40 o
   9   8   7        504.82        457.81        37.39 o
  10   8   7       1273.34       1312.12        42.07 o
  11   8   7        270.49        212.56        37.79 o
  12   8   7        646.16        778.15        40.18 o
  13   8   7          0.72         -6.33        36.69 o
  14   8   7         25.61         50.12        38.73 o
  15   8   7         99.17         68.75        38.96 o
  16   8   7         18.85         50.67        41.01 o
 -10   9   7         91.44         76.57        38.96 o
  -9   9   7         55.30         27.18        35.75 o
  -8   9   7          9.79         38.97        36.26 o
  -7   9   7         24.71         37.16        34.45 o
  -6   9   7        166.25        169.61        42.98 o
  -5   9   7       2549.15       2627.56        40.15 o
  -4   9   7        785.43        853.85        34.40 o
  -3   9   7        992.63       1006.43        35.69 o
  -2   9   7       4725.83       4778.26        44.61 o
  -1   9   7       1603.98       1519.01        35.58 o
   0   9   7         34.57         55.42        34.41 o
   1   9   7        642.73        655.58        34.09 o
   2   9   7       1150.29       1164.96        44.95 o
   3   9   7         15.52         58.68        42.25 o
   4   9   7        413.41        356.01        46.19 o
   5   9   7         53.43         34.59        45.79 o
   6   9   7        210.47        256.03        44.75 o
   7   9   7       3545.94       3514.84        83.81 o
   8   9   7         31.12         23.56        41.80 o
   9   9   7       1222.44       1384.70        40.81 o
  10   9   7       1237.14       1159.87        40.49 o
  11   9   7        206.51        278.21        36.30 o
  12   9   7        127.30        138.27        36.60 o
  13   9   7         39.83         35.43        39.31 o
  14   9   7        148.04        152.19        40.43 o
  15   9   7        194.12        277.09        44.84 o
  16   9   7         48.46         66.18        45.33 o
  -9  10   7        172.89        132.57        40.53 o
  -8  10   7         28.99         60.88        36.03 o
  -7  10   7         37.39         33.69        41.85 o
  -6  10   7         46.40         98.61        34.66 o
  -5  10   7         72.70         55.87        30.98 o
  -4  10   7         24.84         15.50        34.60 o
  -3  10   7       2514.75       2445.02        40.08 o
  -2  10   7        296.73        341.46        31.78 o
  -1  10   7         11.90         15.82        33.70 o
   0  10   7        473.04        455.73        33.34 o
   1  10   7       1884.65       1761.78        41.59 o
   2  10   7         14.29         32.08        39.01 o
   3  10   7       2086.14       2098.68        46.84 o
   4  10   7        805.31        765.92        45.93 o
   5  10   7         35.77         51.44        42.82 o
   6  10   7        660.31        742.80        44.99 o
   7  10   7          5.03          4.27        39.03 o
   8  10   7         35.08         32.91        38.02 o
   9  10   7       2047.58       2048.32        45.17 o
  10  10   7          9.88         37.31        41.84 o
  11  10   7        305.57        264.99        39.54 o
  12  10   7        170.30        157.94        40.43 o
  13  10   7        116.88         96.70        40.15 o
  14  10   7         63.57        108.60        42.34 o
  15  10   7         68.52         97.95        44.45 o
  -8  11   7         32.89         38.21        36.77 o
  -7  11   7         58.36         46.10        48.28 o
  -6  11   7        227.66        208.00        39.20 o
  -5  11   7        250.83        240.16        35.23 o
  -4  11   7         66.55         68.32        33.26 o
  -3  11   7          0.67         14.50        31.41 o
  -2  11   7        404.01        416.42        34.77 o
  -1  11   7         42.96         81.91        31.65 o
   0  11   7       1656.95       1695.36        37.85 o
   1  11   7          4.22         26.17        34.65 o
   2  11   7        884.68        971.69        42.70 o
   3  11   7       1241.62       1248.13        42.72 o
   4  11   7        629.50        695.67        40.75 o
   5  11   7        204.76        251.99        40.66 o
   6  11   7        283.77        252.14        41.60 o
   7  11   7        260.88        282.51        40.04 o
   8  11   7       1362.69       1343.57        53.76 o
   9  11   7        573.54        651.92        41.36 o
  10  11   7         10.32         12.41        37.70 o
  11  11   7        149.69        170.13        43.31 o
  12  11   7        415.74        423.50        40.29 o
  13  11   7         82.79         45.63        39.69 o
  14  11   7        127.95        121.55        42.46 o
  15  11   7        225.20        172.81        44.68 o
  -7  12   7        164.38        121.00        46.60 o
  -6  12   7         42.46         44.74        39.37 o
  -5  12   7        480.07        430.81        39.24 o
  -4  12   7         14.05         21.03        35.13 o
  -3  12   7         64.25         61.87        36.19 o
  -2  12   7        474.02        540.75        37.47 o
  -1  12   7       1801.85       1760.79        39.78 o
   0  12   7        182.15        207.75        30.80 o
   1  12   7        239.65        267.85        33.54 o
   2  12   7         46.23         44.94        39.60 o
   3  12   7        437.18        489.63        37.02 o
   4  12   7       1692.40       1717.76        58.78 o
   5  12   7        146.08        150.89        40.40 o
   6  12   7          7.02         19.70        37.13 o
   7  12   7         50.17         45.18        37.03 o
   8  12   7         21.39         35.68        40.28 o
   9  12   7        188.11        238.75        40.88 o
  10  12   7        252.77        261.43        39.66 o
  11  12   7        263.26        278.81        41.67 o
  12  12   7          0.44         -4.69        41.87 o
  13  12   7          2.02         17.85        46.09 o
  14  12   7        249.59        176.17        43.86 o
  -6  13   7        416.29        356.37        39.46 o
  -5  13   7          1.82          9.05        36.89 o
  -4  13   7         25.22         41.42        33.97 o
  -3  13   7        201.79        197.18        35.49 o
  -2  13   7         40.47         44.25        34.29 o
  -1  13   7         35.02         35.10        32.70 o
   0  13   7        153.22        158.63        37.18 o
   1  13   7         15.06         42.55        37.14 o
   2  13   7         98.90        149.78        41.17 o
   3  13   7        249.16        255.32        39.19 o
   4  13   7        489.95        599.55        38.77 o
   5  13   7        216.41        225.21        37.86 o
   6  13   7          0.38         -6.28        41.36 o
   7  13   7         84.62        112.85        41.64 o
   8  13   7          1.71          5.91        39.33 o
   9  13   7        182.65        213.30        42.84 o
  10  13   7       1245.37       1255.42        46.76 o
  11  13   7        153.84        204.19        43.43 o
  12  13   7          0.08         11.89        43.50 o
  13  13   7        151.83        116.14        44.80 o
  14  13   7          2.15         17.89        81.13 o
  -5  14   7        131.77         88.09        44.65 o
  -4  14   7        201.54        174.75        39.71 o
  -3  14   7         48.67         55.25        37.57 o
  -2  14   7        240.51        245.27        40.04 o
  -1  14   7        295.07        273.52        37.86 o
   0  14   7        759.69        781.60        41.42 o
   1  14   7          2.64         12.71        33.10 o
   2  14   7          3.79         -8.57        35.28 o
   3  14   7        366.90        430.72        40.37 o
   4  14   7         23.02         -0.13        39.85 o
   5  14   7        255.41        300.09        38.88 o
   6  14   7        124.32        127.30        39.28 o
   7  14   7        137.45        125.11        40.56 o
   8  14   7        196.19        184.21        44.57 o
   9  14   7        302.73        297.81        41.93 o
  10  14   7         36.02         38.66        40.36 o
  11  14   7         32.50         27.91        45.36 o
  12  14   7        318.89        252.02        46.91 o
  13  14   7          0.07         -3.47        67.12 o
  -3  15   7         45.87         70.34        39.87 o
  -2  15   7        181.25        169.52        42.03 o
  -1  15   7         49.35         45.32        38.48 o
   0  15   7          3.67         11.71        37.03 o
   1  15   7        261.75        250.49        45.24 o
   2  15   7        104.81         84.75        38.21 o
   3  15   7         34.41          8.18        38.23 o
   4  15   7        260.64        239.44        43.31 o
   5  15   7         82.13        115.99        42.86 o
   6  15   7         11.51         27.02        44.48 o
   7  15   7        266.87        280.40        40.83 o
   8  15   7          0.34         19.54        42.77 o
   9  15   7          0.31          3.41        42.84 o
  10  15   7        520.50        524.60        46.29 o
  11  15   7        310.51        272.72        45.06 o
  -1  16   7         62.19         22.74        43.89 o
   0  16   7        305.45        264.53        39.87 o
   1  16   7        288.55        272.64        48.02 o
   2  16   7        623.81        571.40        44.91 o
   3  16   7        247.08        275.66        38.05 o
   4  16   7          1.15          9.00        39.86 o
   5  16   7         76.24         80.41        45.11 o
   6  16   7         17.42         44.01        42.74 o
   7  16   7        132.72        127.77        44.23 o
   8  16   7         24.74         30.55        45.07 o
   9  16   7         12.10         -7.36        49.83 o
  10  16   7        136.17         59.93        49.92 o
   2  17   7         14.83         23.50        46.61 o
   3  17   7          0.67         11.73        42.75 o
   4  17   7         15.82         28.91        46.50 o
   5  17   7         10.71          8.41        47.45 o
   6  17   7          4.11         13.65        48.93 o
   7  17   7         17.61          7.13        42.32 o
  -4 -16   8         19.82         17.87        40.55 o
  -3 -16   8         44.96         38.47        40.03 o
  -2 -16   8         68.37         51.11        38.13 o
  -1 -16   8         12.30         38.57        39.61 o
   0 -16   8          3.12          5.74        39.58 o
   1 -16   8          5.22        -20.43        47.89 o
  -7 -15   8         19.38          3.36        35.91 o
  -6 -15   8        184.91        126.95        39.24 o
  -5 -15   8         25.56         44.48        38.10 o
  -4 -15   8          0.02         37.34        37.58 o
  -3 -15   8          1.09          5.96        37.32 o
  -2 -15   8         62.29         87.76        37.47 o
  -1 -15   8         66.10         75.16        35.74 o
   0 -15   8        183.60        202.98        36.70 o
   1 -15   8         33.06         11.51        41.48 o
   2 -15   8         30.25         31.44        38.03 o
   3 -15   8         58.33         21.18        40.16 o
   4 -15   8        198.42        146.44        41.34 o
  -8 -14   8          0.03         28.87        39.27 o
  -7 -14   8         87.35         69.00        37.59 o
  -6 -14   8         39.56         44.80        34.86 o
  -5 -14   8          2.83         25.41        34.43 o
  -4 -14   8        281.89        243.91        37.04 o
  -3 -14   8        441.87        411.76        36.84 o
  -2 -14   8          5.35         30.62        32.63 o
  -1 -14   8          0.16         24.29        35.51 o
   0 -14   8        263.21        243.17        37.27 o
   1 -14   8         56.51         73.11        41.61 o
   2 -14   8        123.06        133.13        32.83 o
   3 -14   8        316.22        282.62        38.76 o
   4 -14   8         12.12         21.92        37.84 o
   5 -14   8        239.30        228.47        42.27 o
   6 -14   8         44.30         66.17        39.80 o
  -9 -13   8          7.38         18.53        36.39 o
  -8 -13   8        118.21        103.15        35.28 o
  -7 -13   8        290.02        314.52        37.54 o
  -6 -13   8         35.50         57.11        33.51 o
  -5 -13   8        146.36        186.01        33.08 o
  -4 -13   8        336.01        373.97        35.64 o
  -3 -13   8        171.64        217.51        32.46 o
  -2 -13   8        168.60        202.56        34.56 o
  -1 -13   8          4.41          7.58        31.58 o
   0 -13   8          1.69         15.20        37.74 o
   1 -13   8        415.60        446.16        35.91 o
   2 -13   8        226.53        256.69        35.04 o
   3 -13   8          9.29         46.02        34.18 o
   4 -13   8         44.28         48.54        36.96 o
   5 -13   8        330.06        332.26        38.18 o
   6 -13   8         38.11         87.53        38.04 o
   7 -13   8        106.91         83.67        42.88 o
 -10 -12   8        112.51        102.07        37.06 o
  -9 -12   8        364.51        339.57        35.21 o
  -8 -12   8         49.90         68.79        34.06 o
  -7 -12   8          8.09         26.39        32.98 o
  -6 -12   8        316.03        337.47        35.49 o
  -5 -12   8          0.12         19.62        29.77 o
  -4 -12   8          2.73          5.25        31.12 o
  -3 -12   8        163.20        217.63        29.68 o
  -2 -12   8        201.21        218.14        32.99 o
  -1 -12   8         73.21         81.23        32.57 o
   0 -12   8        719.13        742.56        40.93 o
   1 -12   8        121.88        150.75        33.61 o
   2 -12   8         43.65          8.36        33.27 o
   3 -12   8        211.55        230.89        35.59 o
   4 -12   8        287.81        314.32        32.18 o
   5 -12   8        127.05        138.36        37.73 o
   6 -12   8         78.07         86.79        34.94 o
   7 -12   8         69.08         90.77        40.30 o
   8 -12   8         35.91         46.97        43.69 o
   9 -12   8          4.29         28.84        49.43 o
 -11 -11   8         81.22         84.76        32.79 o
 -10 -11   8        310.49        283.07        35.12 o
  -9 -11   8         63.16         81.06        35.91 o
  -8 -11   8        248.52        247.51        31.65 o
  -7 -11   8        579.87        574.72        36.02 o
  -6 -11   8         35.54         40.65        31.31 o
  -5 -11   8          3.44          9.56        30.59 o
  -4 -11   8        644.25        750.95        33.33 o
  -3 -11   8         25.21         20.96        31.67 o
  -2 -11   8        148.96        145.46        28.90 o
  -1 -11   8        235.96        248.42        29.78 o
   0 -11   8        692.88        688.78        39.37 o
   1 -11   8         17.01         19.83        31.45 o
   2 -11   8         14.37         32.18        29.53 o
   3 -11   8        387.53        389.23        32.47 o
   4 -11   8         27.73         26.98        34.64 o
   5 -11   8        190.78        203.27        35.70 o
   6 -11   8        570.64        586.63        35.72 o
   7 -11   8         64.38        125.48        39.86 o
   8 -11   8         36.50         26.36        37.70 o
   9 -11   8         87.96         72.55        47.87 o
  10 -11   8        356.78        343.01        46.80 o
 -12 -10   8         52.46         50.81        45.70 o
 -11 -10   8          5.09          3.72        42.60 o
 -10 -10   8         16.99         -8.58        38.16 o
  -9 -10   8        401.16        446.82        31.90 o
  -8 -10   8        338.10        387.79        34.11 o
  -7 -10   8        199.70        201.32        33.20 o
  -6 -10   8        159.70        209.78        31.89 o
  -5 -10   8        167.86        194.73        29.94 o
  -4 -10   8       1401.70       1403.86        32.64 o
  -3 -10   8         53.12         79.05        30.39 o
  -2 -10   8       3569.59       3672.01        54.05 o
  -1 -10   8        117.33        102.90        27.71 o
   0 -10   8        499.45        515.56        39.20 o
   1 -10   8        507.35        457.73        32.38 o
   2 -10   8       2593.50       2538.91        38.57 o
   3 -10   8        318.64        262.10        31.83 o
   4 -10   8        414.00        397.81        34.15 o
   5 -10   8        282.89        344.37        32.74 o
   6 -10   8        315.16        378.35        34.61 o
   7 -10   8        143.17        156.15        35.60 o
   8 -10   8        486.40        540.20        38.59 o
   9 -10   8         69.63         63.57        45.97 o
  10 -10   8        111.40         96.50        44.60 o
  11 -10   8        190.07        179.52        43.65 o
 -12  -9   8        136.47        129.27        34.54 o
 -11  -9   8         13.57         36.25        33.08 o
 -10  -9   8        162.76        152.36        32.53 o
  -9  -9   8         76.35         70.80        38.59 o
  -8  -9   8         11.03         37.09        32.41 o
  -7  -9   8        158.96        199.02        29.67 o
  -6  -9   8       1903.07       1969.23        39.40 o
  -5  -9   8       1034.19       1086.30        33.90 o
  -4  -9   8          4.27         20.71        30.70 o
  -3  -9   8       1464.50       1430.46        34.51 o
  -2  -9   8       1370.16       1426.84        33.15 o
  -1  -9   8          1.72         -6.03        28.63 o
   0  -9   8       5915.22       5803.30       116.83 o
   1  -9   8         24.91         33.07        28.47 o
   2  -9   8        370.57        400.44        30.68 o
   3  -9   8         57.62         76.35        32.50 o
   4  -9   8        254.27        281.80        31.26 o
   5  -9   8         92.37        102.25        34.29 o
   6  -9   8         72.62         95.78        32.35 o
   7  -9   8        106.59        126.85        32.25 o
   8  -9   8        209.22        251.11        38.83 o
   9  -9   8        344.33        312.33        38.90 o
  10  -9   8        254.05        282.21        40.76 o
  11  -9   8          9.36         26.71        44.33 o
  12  -9   8        154.89        117.04        48.12 o
 -12  -8   8          5.41         14.78        35.33 o
 -11  -8   8         45.35         63.20        31.02 o
 -10  -8   8        153.17        150.40        29.58 o
  -9  -8   8         73.42         98.45        29.00 o
  -8  -8   8        492.85        483.30        30.68 o
  -7  -8   8        467.66        487.51        34.17 o
  -6  -8   8         16.64          4.35        30.01 o
  -5  -8   8       1357.88       1404.21        32.78 o
  -4  -8   8          2.64         -2.72        28.60 o
  -3  -8   8         62.42         67.58        28.34 o
  -2  -8   8       1202.49       1271.02        33.67 o
  -1  -8   8        569.19        547.31        30.90 o
   0  -8   8       3669.96       3728.03        55.70 o
   1  -8   8        466.88        437.88        29.64 o
   2  -8   8        471.77        458.91        33.43 o
   3  -8   8        499.46        485.80        33.51 o
   4  -8   8         46.22         43.02        32.54 o
   5  -8   8       1271.75       1232.91        38.01 o
   6  -8   8       1351.50       1295.48        36.67 o
   7  -8   8        382.21        337.35        34.08 o
   8  -8   8        439.90        451.79        42.81 o
   9  -8   8         69.77        113.33        36.97 o
  10  -8   8         10.58          1.95        41.47 o
  11  -8   8         18.35         15.16        43.59 o
  12  -8   8        198.32        154.76        47.61 o
 -13  -7   8        408.60        359.75        37.58 o
 -12  -7   8         25.56         30.95        35.85 o
 -11  -7   8        278.63        295.91        31.01 o
 -10  -7   8         31.05         56.14        29.39 o
  -9  -7   8        135.71        103.43        30.10 o
  -8  -7   8        616.56        629.27        29.79 o
  -7  -7   8         26.42         45.36        29.46 o
  -6  -7   8       1509.95       1533.13        37.38 o
  -5  -7   8       1525.81       1539.69        33.70 o
  -4  -7   8        123.90        145.70        30.30 o
  -3  -7   8       1338.40       1348.22        34.02 o
  -2  -7   8        850.09        866.32        30.51 o
  -1  -7   8        630.03        678.67        31.68 o
   0  -7   8         11.90         -1.02        35.84 o
   1  -7   8        736.94        681.09        31.96 o
   2  -7   8         15.04         -6.65        29.21 o
   3  -7   8         25.85         48.28        32.08 o
   4  -7   8        579.23        569.25        34.25 o
   5  -7   8       1156.64        999.31        37.27 o
   6  -7   8        654.11        647.52        35.21 o
   7  -7   8        874.10        844.46        39.11 o
   8  -7   8       1525.97       1606.53        40.67 o
   9  -7   8         30.24         30.73        36.32 o
  10  -7   8        290.97        324.83        42.86 o
  11  -7   8         71.33         61.57        38.61 o
  12  -7   8         94.26        116.62        45.13 o
  13  -7   8         68.06         84.13        47.54 o
 -13  -6   8         79.75         45.50        33.84 o
 -12  -6   8        117.41         88.36        33.58 o
 -11  -6   8          9.67         10.00        29.81 o
 -10  -6   8         18.03         12.21        30.24 o
  -9  -6   8        146.59        156.41        28.15 o
  -8  -6   8         49.89         55.97        29.94 o
  -7  -6   8        733.86        823.08        29.13 o
  -6  -6   8       1211.66       1228.72        32.80 o
  -5  -6   8        640.33        653.89        34.51 o
  -4  -6   8          2.21          2.26        28.01 o
  -3  -6   8       2481.78       2442.06        37.66 o
  -2  -6   8       1034.56        954.61        31.24 o
  -1  -6   8        425.69        378.02        28.68 o
   0  -6   8       3907.95       3684.38        71.59 o
   1  -6   8         70.09         62.21        29.54 o
   2  -6   8         15.18         43.91        28.45 o
   3  -6   8        301.41        244.40        31.46 o
   4  -6   8        233.79        221.76        31.25 o
   5  -6   8        941.94        932.26        35.99 o
   6  -6   8       3382.06       3387.53        47.14 o
   7  -6   8         40.14         69.31        40.45 o
   8  -6   8        223.98        238.18        36.24 o
   9  -6   8         58.91         75.77        40.54 o
  10  -6   8        100.64         97.43        41.12 o
  11  -6   8          7.85         16.83        42.05 o
  12  -6   8        254.92        239.57        45.47 o
  13  -6   8         94.68         62.22        47.13 o
  14  -6   8        132.67         92.64        51.21 o
 -13  -5   8          5.76        -15.90        32.11 o
 -12  -5   8         75.81         68.95        34.89 o
 -11  -5   8        493.73        532.62        32.84 o
 -10  -5   8        186.41        219.91        29.17 o
  -9  -5   8        233.28        223.91        29.25 o
  -8  -5   8        897.73        937.10        29.60 o
  -7  -5   8       1175.03       1054.72        30.11 o
  -6  -5   8          3.74         -0.18        28.97 o
  -5  -5   8         94.06         62.50        24.53 o
  -4  -5   8       2057.20       2058.95        42.48 o
  -3  -5   8       1399.37       1305.96        33.13 o
  -2  -5   8        152.56        172.87        27.14 o
  -1  -5   8       2412.04       2338.36        54.64 o
   0  -5   8        697.15        678.78        30.25 o
   1  -5   8        180.33        166.70        27.34 o
   2  -5   8          7.95         37.20        27.80 o
   3  -5   8       1535.69       1519.45        36.42 o
   4  -5   8         38.96         28.84        29.32 o
   5  -5   8        872.17        869.46        39.69 o
   6  -5   8        187.53        198.44        38.02 o
   7  -5   8        214.70        177.85        37.71 o
   8  -5   8         85.70        114.18        41.97 o
   9  -5   8        622.50        608.27        44.30 o
  10  -5   8         12.19         25.00        42.38 o
  11  -5   8          0.28         19.68        39.34 o
  12  -5   8        620.48        615.19        43.47 o
  13  -5   8          2.50         16.60        46.18 o
  14  -5   8        150.90        145.67        46.49 o
 -13  -4   8         32.65         63.88        42.80 o
 -12  -4   8        458.12        476.24        34.59 o
 -11  -4   8        184.65        217.00        32.64 o
 -10  -4   8          0.99          8.73        29.91 o
  -9  -4   8         58.75         52.78        27.39 o
  -8  -4   8       3049.85       3018.85        41.54 o
  -7  -4   8         24.23         47.92        25.20 o
  -6  -4   8        201.40        167.27        26.52 o
  -5  -4   8       1183.54       1208.77        31.80 o
  -4  -4   8       1164.95       1227.17        31.95 o
  -3  -4   8          1.89          5.23        32.97 o
  -2  -4   8       1721.29       1689.40        34.34 o
  -1  -4   8       1715.77       1693.47        36.04 o
   0  -4   8        156.17        102.14        28.86 o
   1  -4   8       2190.22       2243.64        38.59 o
   2  -4   8       1772.39       1799.46        37.60 o
   3  -4   8         19.51         24.73        32.82 o
   4  -4   8       2543.23       2224.98        41.79 o
   5  -4   8       2896.00       2754.12        49.14 o
   6  -4   8        235.85        275.45        44.27 o
   7  -4   8       2307.43       2334.16        56.88 o
   8  -4   8        260.59        273.73        47.15 o
   9  -4   8         36.21         63.98        41.60 o
  10  -4   8         15.87          1.84        40.91 o
  11  -4   8        184.74        198.20        47.21 o
  12  -4   8         94.99        116.18        45.15 o
  13  -4   8          5.56         37.82        40.98 o
  14  -4   8        332.86        250.78        43.96 o
  15  -4   8        203.51        138.10        51.03 o
 -13  -3   8        117.41        113.68        36.12 o
 -12  -3   8        762.72        736.45        38.04 o
 -11  -3   8         17.25         34.06        31.07 o
 -10  -3   8        567.83        559.72        27.58 o
  -9  -3   8         51.82         47.00        24.79 o
  -8  -3   8         11.32         17.34        25.50 o
  -7  -3   8        943.58        989.10        35.21 o
  -6  -3   8       1779.03       1751.21        34.11 o
  -5  -3   8        261.06        296.43        28.52 o
  -4  -3   8        830.27        826.55        29.60 o
  -3  -3   8       1249.75       1303.59        32.26 o
  -2  -3   8        728.94        727.18        36.64 o
  -1  -3   8       3800.70       4080.74        42.95 o
   0  -3   8       8001.41       7807.45        99.93 o
   1  -3   8        795.39        794.33        37.52 o
   2  -3   8       6397.18       5985.44        60.53 o
   3  -3   8       1193.41       1021.27        38.89 o
   4  -3   8        242.77        237.50        37.10 o
   5  -3   8        761.11        725.68        41.15 o
   6  -3   8       6565.16       6622.68        87.82 o
   7  -3   8        492.90        556.30        49.26 o
   8  -3   8       1319.81       1352.34        50.25 o
   9  -3   8          0.44         28.27        46.43 o
  10  -3   8       2728.87       2713.34        72.28 o
  11  -3   8         37.86         38.21        46.06 o
  12  -3   8        851.19        781.17        46.74 o
  13  -3   8         62.34         58.55        40.05 o
  14  -3   8         77.99         72.98        46.13 o
  15  -3   8          2.16         -5.16        44.72 o
 -13  -2   8         72.91         76.25        34.08 o
 -12  -2   8          9.85         42.70        35.66 o
 -11  -2   8        531.25        581.07        61.55 o
 -10  -2   8        396.11        350.51        35.25 o
  -9  -2   8          1.02         13.77        34.73 o
  -8  -2   8        717.97        785.28        32.00 o
  -7  -2   8       2542.63       2464.73        59.02 o
  -6  -2   8         91.82         62.82        25.73 o
  -5  -2   8         42.45         42.86        25.46 o
  -4  -2   8        484.33        473.32        28.11 o
  -3  -2   8        448.48        403.00        29.47 o
  -2  -2   8       1981.74       2009.03        35.06 o
  -1  -2   8       8966.01       8598.56        96.44 o
   0  -2   8       2757.11       3120.09        43.17 o
   1  -2   8      18379.80      18188.92       258.51 o
   2  -2   8         38.47         31.65        30.99 o
   3  -2   8        134.70        113.41        37.87 o
   4  -2   8       3774.04       3676.55        57.65 o
   5  -2   8        568.53        581.27        45.16 o
   6  -2   8        623.47        654.12        45.61 o
   7  -2   8       1125.63       1131.18        46.90 o
   8  -2   8        281.49        365.67        46.03 o
   9  -2   8       1402.63       1376.73        90.31 o
  10  -2   8          5.10         17.74        47.34 o
  11  -2   8        359.34        338.04        43.99 o
  12  -2   8       1198.57       1190.41        46.21 o
  13  -2   8          0.37         -9.49        39.51 o
  14  -2   8        108.33        119.71        44.66 o
  15  -2   8        286.62        275.59        47.97 o
 -13  -1   8         27.59         26.64        38.83 o
 -12  -1   8        122.93        139.32        33.15 o
 -11  -1   8        148.63        173.45        30.68 o
 -10  -1   8         18.46         14.48        28.10 o
  -9  -1   8         27.98         25.26        30.81 o
  -8  -1   8        587.81        582.47        32.55 o
  -7  -1   8         11.26          7.98        33.85 o
  -6  -1   8        743.16        678.67        34.27 o
  -5  -1   8        378.60        421.20        30.54 o
  -4  -1   8        631.33        677.95        27.86 o
  -3  -1   8          0.27          5.43        25.05 o
  -2  -1   8       4134.35       3851.51        68.20 o
  -1  -1   8       1097.38       1037.26        38.72 o
   0  -1   8        551.65        646.53        38.20 o
   1  -1   8        534.07        613.00        38.93 o
   2  -1   8        391.35        381.33        35.27 o
   3  -1   8          8.71         56.83        36.29 o
   4  -1   8        659.39        548.75        41.43 o
   5  -1   8       1304.42       1217.33        50.25 o
   6  -1   8        913.42        891.52        49.71 o
   7  -1   8       2873.11       2839.71        60.30 o
   8  -1   8          5.96         53.80        47.46 o
   9  -1   8        304.88        308.09        48.95 o
  10  -1   8       2261.67       2173.78        55.61 o
  11  -1   8        174.82        199.79        40.87 o
  12  -1   8         91.32        108.18        40.90 o
  13  -1   8        837.76        853.54        41.64 o
  14  -1   8         32.89         55.50        43.46 o
  15  -1   8         28.86         27.57        41.17 o
  16  -1   8         11.96         20.98        48.44 o
 -13   0   8         71.64         91.31        37.39 o
 -12   0   8        197.12        207.14        36.65 o
 -11   0   8        250.67        294.88        33.18 o
 -10   0   8        614.07        613.66        31.54 o
  -9   0   8          6.36         16.84        30.37 o
  -8   0   8         35.25         19.08        28.84 o
  -7   0   8         75.78         94.20        30.12 o
  -6   0   8       2062.54       1988.11        37.47 o
  -5   0   8        132.14        157.95        29.80 o
  -4   0   8       1254.79       1246.44        31.43 o
  -3   0   8        235.46        165.01        26.65 o
  -2   0   8        900.79        893.31        32.05 o
  -1   0   8       2658.52       2576.34        57.28 o
   0   0   8       8842.57       8616.63       118.96 o
   1   0   8         76.73         92.83        29.92 o
   2   0   8       1214.11       1197.43        47.64 o
   3   0   8        171.50        236.30        35.13 o
   4   0   8      11875.41      11812.44        95.06 o
   5   0   8        134.94        150.99        46.05 o
   6   0   8        220.25        173.82        46.85 o
   7   0   8       2959.37       3306.35        62.45 o
   8   0   8        156.10        153.25        47.26 o
   9   0   8        579.36        630.14        45.66 o
  10   0   8         66.12        106.78        42.44 o
  11   0   8         42.65         41.64        38.83 o
  12   0   8       1751.60       1666.46        50.00 o
  13   0   8        384.30        407.36        38.92 o
  14   0   8          0.72        -13.72        41.38 o
  15   0   8          9.06         32.21        43.52 o
  16   0   8         16.94         -4.24        46.56 o
 -13   1   8        232.49        231.84        38.31 o
 -12   1   8        136.38        162.12        37.17 o
 -11   1   8        993.93       1055.92        34.97 o
 -10   1   8         92.91         99.85        33.21 o
  -9   1   8          1.65         35.73        29.10 o
  -8   1   8        329.54        380.38        31.53 o
  -7   1   8         27.65         36.77        28.56 o
  -6   1   8        122.50        146.98        27.00 o
  -5   1   8         91.65         95.21        28.45 o
  -4   1   8        329.65        291.80        26.81 o
  -3   1   8        367.71        367.25        29.70 o
  -2   1   8         11.09         33.90        28.97 o
  -1   1   8       6643.05       6619.40        89.16 o
   0   1   8        245.14        253.61        34.96 o
   1   1   8      20951.11      20593.08       312.61 o
   2   1   8       2177.34       2358.97        53.78 o
   3   1   8      11490.72      11903.84       200.65 o
   4   1   8       5353.95       5304.99        88.75 o
   5   1   8       3604.16       3392.94        57.69 o
   6   1   8       7574.68       7939.21       127.57 o
   7   1   8       2743.79       2854.65        58.24 o
   8   1   8        152.05        132.97        40.44 o
   9   1   8        335.82        369.68        39.18 o
  10   1   8        882.24        871.01        46.21 o
  11   1   8         41.87         54.78        40.39 o
  12   1   8        985.25        982.62        41.89 o
  13   1   8         70.91         90.18        40.04 o
  14   1   8        100.83        125.67        41.09 o
  15   1   8        103.48        119.70        42.64 o
  16   1   8          0.11         22.70        45.23 o
 -13   2   8          4.63          0.00        84.55 o
 -12   2   8        198.15        186.94        36.53 o
 -11   2   8         38.99         59.14        33.72 o
 -10   2   8         10.85          3.94        34.32 o
  -9   2   8        455.15        471.06        33.49 o
  -8   2   8        553.93        518.14        29.17 o
  -7   2   8         19.73         24.64        30.40 o
  -6   2   8       2699.05       2781.77        38.42 o
  -5   2   8        309.90        329.37        30.82 o
  -4   2   8        769.64        826.70        32.21 o
  -3   2   8       3929.47       4052.25        85.79 o
  -2   2   8       6326.01       6155.88        73.70 o
  -1   2   8        628.51        617.20        32.02 o
   0   2   8        223.34        181.80        36.81 o
   1   2   8       2639.83       2687.63        45.33 o
   2   2   8       1436.33       1439.55        41.82 o
   3   2   8       2356.12       2259.92        60.69 o
   4   2   8      10260.24      10292.27       113.97 o
   5   2   8        623.10        527.17        42.89 o
   6   2   8       6126.24       6128.91        86.88 o
   7   2   8       3105.78       3268.80        63.84 o
   8   2   8        978.60        892.09        41.70 o
   9   2   8        494.32        494.71        39.68 o
  10   2   8         28.78         46.06        37.84 o
  11   2   8       1324.52       1359.06        44.76 o
  12   2   8          8.21         24.57        37.06 o
  13   2   8        996.95       1012.25        46.65 o
  14   2   8        607.63        639.19        41.91 o
  15   2   8         28.93         67.84        41.42 o
  16   2   8         19.71          6.14        44.06 o
 -12   3   8          1.16          2.09        36.41 o
 -11   3   8        136.91        131.58        35.04 o
 -10   3   8         92.83        100.35        33.11 o
  -9   3   8         36.97         47.20        30.09 o
  -8   3   8         77.11         75.67        31.49 o
  -7   3   8        375.75        461.82        32.05 o
  -6   3   8         72.58         83.87        30.76 o
  -5   3   8        590.73        576.58        29.59 o
  -4   3   8       4649.57       4325.09       113.58 o
  -3   3   8       5911.10       5743.11       110.84 o
  -2   3   8        322.21        318.39        37.03 o
  -1   3   8       8998.54       9306.50       145.20 o
   0   3   8       2789.97       2560.42        41.77 o
   1   3   8        639.01        786.34        41.23 o
   2   3   8       2474.02       2733.47        49.05 o
   3   3   8       5549.14       5606.35       131.97 o
   4   3   8       4164.53       4280.68        74.97 o
   5   3   8       2609.52       2812.63       166.77 o
   6   3   8        677.33        712.92        43.89 o
   7   3   8        273.31        227.68        39.47 o
   8   3   8         79.55        108.23        40.11 o
   9   3   8         41.31         65.14        37.42 o
  10   3   8       2886.60       2953.80        49.03 o
  11   3   8       1774.56       1740.96        43.67 o
  12   3   8       1079.71       1135.98        42.16 o
  13   3   8        447.11        458.18        40.32 o
  14   3   8         21.05         45.25        38.63 o
  15   3   8         54.46         49.51        44.63 o
  16   3   8         54.24         34.97        43.71 o
 -12   4   8         13.92         13.16        36.87 o
 -11   4   8        113.12        125.96        35.65 o
 -10   4   8        167.52        163.63        35.95 o
  -9   4   8         21.64         81.23        33.56 o
  -8   4   8        986.75        995.72        35.10 o
  -7   4   8        733.23        708.81        32.56 o
  -6   4   8        364.57        361.15        30.04 o
  -5   4   8        667.04        660.23        31.84 o
  -4   4   8        619.41        576.91        32.09 o
  -3   4   8         39.94         29.87        35.79 o
  -2   4   8        953.94        973.07        32.47 o
  -1   4   8         53.33         51.58        30.09 o
   0   4   8        784.12        850.12        33.86 o
   1   4   8        751.22        813.02        39.02 o
   2   4   8        439.34        574.18        40.17 o
   3   4   8       2437.30       2612.52        65.32 o
   4   4   8        159.09        204.72        45.28 o
   5   4   8       2435.48       2325.54        49.95 o
   6   4   8        324.94        280.49        38.60 o
   7   4   8          0.48         20.59        37.43 o
   8   4   8         11.22          4.52        37.65 o
   9   4   8        815.24        906.10        41.96 o
  10   4   8       2476.17       2554.66        47.23 o
  11   4   8       2280.04       2230.96        46.46 o
  12   4   8          3.77          6.64        36.24 o
  13   4   8        221.92        238.50        37.42 o
  14   4   8          4.46         10.48        40.19 o
  15   4   8        340.53        400.92        41.25 o
  16   4   8         10.33         30.03        42.45 o
 -11   5   8         18.81         47.10        38.84 o
 -10   5   8         62.24         74.06        36.61 o
  -9   5   8         22.49          8.43        31.65 o
  -8   5   8        919.21        900.32        34.14 o
  -7   5   8        184.18        211.43        30.17 o
  -6   5   8        713.62        737.60        33.05 o
  -5   5   8          0.55         30.02        28.29 o
  -4   5   8        539.31        592.83        37.92 o
  -3   5   8        149.86        151.46        31.05 o
  -2   5   8        743.81        648.09        30.10 o
  -1   5   8       2784.80       2861.59        42.42 o
   0   5   8        502.19        567.81        34.96 o
   1   5   8       2041.35       2281.91        45.44 o
   2   5   8          0.48         32.65        41.69 o
   3   5   8         19.24         24.91        41.88 o
   4   5   8       1445.66       1498.34        56.60 o
   5   5   8         35.88         -2.51        42.72 o
   6   5   8        249.42        254.62        39.37 o
   7   5   8       1046.69       1132.72        44.62 o
   8   5   8        247.81        273.02        38.30 o
   9   5   8        169.61        146.14        38.60 o
  10   5   8          3.70         11.04        37.37 o
  11   5   8        195.85        205.51        38.08 o
  12   5   8         53.63         83.30        35.20 o
  13   5   8        279.97        317.17        38.62 o
  14   5   8        274.34        318.17        40.59 o
  15   5   8          2.86         18.32        40.46 o
  16   5   8          1.42         31.86        41.37 o
 -11   6   8          8.62         43.67        38.61 o
 -10   6   8        107.36        115.88        35.64 o
  -9   6   8        224.70        223.68        36.17 o
  -8   6   8        194.49        174.40        35.16 o
  -7   6   8       1002.66       1045.20        36.35 o
  -6   6   8       3720.63       3868.19        81.06 o
  -5   6   8         20.69         19.42        30.48 o
  -4   6   8        895.84        860.92        42.69 o
  -3   6   8        722.99        742.26        33.95 o
  -2   6   8        111.25        137.96        30.78 o
  -1   6   8       1492.66       1430.25        38.38 o
   0   6   8         87.20         99.85        32.88 o
   1   6   8        631.57        609.89        35.64 o
   2   6   8       4482.67       4738.87       184.67 o
   3   6   8       1385.85       1372.34        55.23 o
   4   6   8       1714.99       1689.43        51.14 o
   5   6   8         10.00         13.81        45.06 o
   6   6   8       1072.52       1082.58        46.74 o
   7   6   8        874.84        883.88        42.86 o
   8   6   8         28.05         26.04        37.82 o
   9   6   8        505.36        415.51        39.81 o
  10   6   8        125.01        166.17        34.58 o
  11   6   8         62.81         82.73        36.09 o
  12   6   8        519.14        579.45        38.22 o
  13   6   8        205.95        265.36        38.17 o
  14   6   8         29.92         18.61        38.81 o
  15   6   8         76.78         73.16        42.08 o
  16   6   8         98.44        109.37        45.87 o
 -10   7   8          1.79          7.40        36.16 o
  -9   7   8        116.07        116.61        36.97 o
  -8   7   8        835.51        850.30        35.29 o
  -7   7   8        807.38        774.24        34.86 o
  -6   7   8         36.19         64.77        31.28 o
  -5   7   8       1323.14       1319.54        41.77 o
  -4   7   8        764.89        778.78        34.90 o
  -3   7   8        117.77         76.67        30.32 o
  -2   7   8         36.46         36.45        32.63 o
  -1   7   8       2791.34       2707.29        64.06 o
   0   7   8          0.68          8.93        31.03 o
   1   7   8        156.00        157.48        36.00 o
   2   7   8         27.72         35.86        37.19 o
   3   7   8        253.32        314.12        43.12 o
   4   7   8       1052.19       1123.62        63.29 o
   5   7   8       1534.62       1671.72        79.89 o
   6   7   8        293.73        275.78        46.19 o
   7   7   8         33.18         16.06        36.81 o
   8   7   8        183.01        138.71        41.64 o
   9   7   8          6.64         28.17        37.73 o
  10   7   8        467.64        450.02        38.39 o
  11   7   8       1101.83       1042.23        39.03 o
  12   7   8        167.70        229.28        37.69 o
  13   7   8         70.05         65.55        36.60 o
  14   7   8        259.22        263.84        38.87 o
  15   7   8         93.96         95.70        42.26 o
  16   7   8        115.41        104.32        42.90 o
 -10   8   8         12.76         26.75        39.73 o
  -9   8   8        119.76        113.06        38.03 o
  -8   8   8          3.18          3.77        35.68 o
  -7   8   8        458.62        457.02        34.17 o
  -6   8   8         98.43         96.09        39.85 o
  -5   8   8          0.16          1.83        29.00 o
  -4   8   8        193.94        189.46        31.19 o
  -3   8   8         48.27         60.74        31.58 o
  -2   8   8        277.26        321.61        33.30 o
  -1   8   8        463.91        489.27        32.55 o
   0   8   8        449.13        449.75        35.35 o
   1   8   8         93.39         92.73        35.49 o
   2   8   8        254.16        269.46        34.42 o
   3   8   8        632.34        559.86        81.59 o
   4   8   8        779.70        717.31        63.80 o
   5   8   8       1372.38       1152.66        52.74 o
   6   8   8        973.99        991.10        48.27 o
   7   8   8         63.00         75.72        40.50 o
   8   8   8       2328.51       2346.09        56.65 o
   9   8   8          8.42         23.45        36.28 o
  10   8   8       1082.99       1044.54        39.55 o
  11   8   8          0.15         13.39        39.02 o
  12   8   8        181.71        179.02        38.07 o
  13   8   8        822.64        949.07        42.48 o
  14   8   8         33.47         33.87        41.81 o
[truncated: 335,379 more chars]
